# Supplementary material for: Oligosaccharide production and signaling correlate with delayed flowering in an Arabidopsis genotype grown and selected in high [CO2]
Source: PLoS One. 2023 Dec 28;18(12):e0287943. doi: 10.1371/journal.pone.0287943 (PMC10754469; doi:10.1371/journal.pone.0287943)
Supplement: S1 Table — Transcripts are sorted by increase or decrease from the control, which is either the Control Genotype (CG) for between species comparisons or 380 ppm [CO2] for within species comparisons. (TXT) [file pone.0287943.s003.txt]

Genotype+	Genotype-	CO2+	CO2-	CG_CO2+	CG_CO2-	SG_CO2+	SG_CO2-	Key
AT1G01010	AT1G01100	AT1G23490	AT1G18660	AT1G01070	AT1G01320	AT1G01110	AT1G01050	Genotype = comparison between CG and SG
AT1G01070	AT1G01770	AT1G66350	AT1G27360	AT1G01120	AT1G02730	AT1G04240	AT1G01320	CO2 = comparison between current and elevated CO2
AT1G01340	AT1G01860	AT1G69030	AT1G54350	AT1G01500	AT1G03780	AT1G05320	AT1G01390	SG_CO2 = comparison within SG between current and elevated CO2
AT1G01440	AT1G01970	AT2G27030	AT1G54570	AT1G01800	AT1G04030	AT1G05870	AT1G01770	CG_CO2 = comparison within CG between current and elevated CO2
AT1G01470	AT1G02130	AT2G31490	AT1G63770	AT1G02300	AT1G04080	AT1G07650	AT1G01790	Genotype+ = increase from CG to SG
AT1G01550	AT1G02140	AT3G29360	AT1G65070	AT1G02500	AT1G04210	AT1G08940	AT1G01970	Genotype- = decrease from CG to SG
AT1G01560	AT1G02150	AT5G06980	AT1G69800	AT1G02920	AT1G08260	AT1G11545	AT1G02020	CO2+ = increase from current to elevated CO2
AT1G01640	AT1G02160	AT5G14060	AT2G25930	AT1G02930	AT1G08370	AT1G11730	AT1G02475	CO2- = decrease from current to elevated CO2
AT1G01730	AT1G02180	AT5G60860	AT2G29090	AT1G03130	AT1G08680	AT1G14040	AT1G02910
AT1G02120	AT1G02280	-	AT2G33170	AT1G03400	AT1G08910	AT1G15120	AT1G03160
AT1G02170	AT1G03440	-	AT2G43235	AT1G04040	AT1G10390	AT1G16920	AT1G03310
AT1G02450	AT1G03600	-	AT2G48060	AT1G04625	AT1G10450	AT1G17560	AT1G03680
AT1G02740	AT1G03630	-	AT2G48160	AT1G05010	AT1G10930	AT1G17620	AT1G04290
AT1G03210	AT1G03860	-	AT3G04490	AT1G06200	AT1G11060	AT1G19870	AT1G04300
AT1G03290	AT1G03870	-	AT3G07670	AT1G06680	AT1G11130	AT1G20450	AT1G04350
AT1G03350	AT1G04250	-	AT3G11560	AT1G06980	AT1G11260	AT1G21740	AT1G04620
AT1G03370	AT1G04420	-	AT3G20810	AT1G07010	AT1G12430	AT1G23480	AT1G04640
AT1G03740	AT1G04480	-	AT3G21430	AT1G07140	AT1G15200	AT1G23490	AT1G04990
AT1G03970	AT1G04625	-	AT3G25690	AT1G07610	AT1G15280	AT1G24020	AT1G05030
AT1G04780	AT1G04630	-	AT3G54280	AT1G07700	AT1G15340	AT1G24170	AT1G05140
AT1G05060	AT1G04710	-	AT3G55320	AT1G08380	AT1G15660	AT1G26730	AT1G05560
AT1G05170	AT1G04940	-	AT3G61690	AT1G08480	AT1G15800	AT1G27030	AT1G05900
AT1G05300	AT1G04945	-	AT4G00060	AT1G08830	AT1G17220	AT1G29050	AT1G05940
AT1G05340	AT1G05065	-	AT4G00490	AT1G09310	AT1G17360	AT1G30630	AT1G06240
AT1G05570	AT1G05070	-	AT4G10180	AT1G10200	AT1G17440	AT1G32930	AT1G06430
AT1G05640	AT1G05190	-	AT4G12560	AT1G12140	AT1G19220	AT1G34350	AT1G06460
AT1G05720	AT1G05385	-	AT4G24460	AT1G13080	AT1G19880	AT1G43800	AT1G06645
AT1G05840	AT1G06240	-	AT4G31390	AT1G13090	AT1G20100	AT1G50670	AT1G06650
AT1G06210	AT1G06290	-	AT5G06220	AT1G13360	AT1G20220	AT1G52280	AT1G06690
AT1G07000	AT1G06470	-	AT5G06580	AT1G13440	AT1G20230	AT1G53380	AT1G07110
AT1G07230	AT1G06510	-	AT5G11060	AT1G15100	AT1G20380	AT1G53440	AT1G07250
AT1G07380	AT1G06680	-	AT5G17010	AT1G15270	AT1G22430	AT1G53730	AT1G07280
AT1G07620	AT1G06830	-	AT5G21222	AT1G15820	AT1G22550	AT1G55360	AT1G07300
AT1G07870	AT1G07180	-	AT5G33280	AT1G15950	AT1G23870	AT1G56720	AT1G07310
AT1G08050	AT1G07320	-	AT5G42310	AT1G16470	AT1G26110	AT1G60270	AT1G07420
AT1G08450	AT1G07420	-	AT5G55390	AT1G17080	AT1G27430	AT1G62480	AT1G07440
AT1G08720	AT1G07770	-	AT5G60170	AT1G18060	AT1G30820	AT1G63980	AT1G07480
AT1G08820	AT1G07890	-	AT5G61380	AT1G18590	AT1G31810	AT1G64750	AT1G07610
AT1G09415	AT1G07930	-	AT5G62810	AT1G19360	AT1G32360	AT1G65620	AT1G07640
AT1G09430	AT1G07940	-	-	AT1G19440	AT1G42550	AT1G65840	AT1G08250
AT1G09740	AT1G08390	-	-	AT1G19640	AT1G44920	AT1G66620	AT1G08420
AT1G09910	AT1G08490	-	-	AT1G19910	AT1G45180	AT1G66940	AT1G08490
AT1G09932	AT1G08640	-	-	AT1G20260	AT1G45191	AT1G68060	AT1G08550
AT1G10050	AT1G08660	-	-	AT1G20340	AT1G47530	AT1G68330	AT1G09010
AT1G10210	AT1G08810	-	-	AT1G20560	AT1G48410	AT1G68760	AT1G09130
AT1G10340	AT1G08980	-	-	AT1G20620	AT1G48970	AT1G69030	AT1G09500
AT1G10560	AT1G09340	-	-	AT1G20823	AT1G49630	AT1G69160	AT1G10170
AT1G10720	AT1G09660	-	-	AT1G21065	AT1G54460	AT1G69700	AT1G10310
AT1G10940	AT1G09795	-	-	AT1G21270	AT1G55325	AT1G69780	AT1G10500
AT1G10970	AT1G09850	-	-	AT1G21500	AT1G59890	AT1G74380	AT1G10600
AT1G11210	AT1G10020	-	-	AT1G21520	AT1G60560	AT1G74690	AT1G10760
AT1G11300	AT1G10030	-	-	AT1G22070	AT1G61310	AT1G75780	AT1G10900
AT1G11310	AT1G10370	-	-	AT1G22730	AT1G63100	AT1G76160	AT1G11180
AT1G11330	AT1G10510	-	-	AT1G22850	AT1G63490	AT1G76200	AT1G11700
AT1G11890	AT1G10522	-	-	AT1G23130	AT1G64050	AT1G76670	AT1G11720
AT1G12200	AT1G10830	-	-	AT1G23490	AT1G64150	AT1G77750	AT1G12140
AT1G12210	AT1G10910	-	-	AT1G24280	AT1G64570	AT1G78040	AT1G12250
AT1G12290	AT1G10960	-	-	AT1G26690	AT1G65070	AT1G78260	AT1G12680
AT1G12360	AT1G11130	-	-	AT1G27530	AT1G66730	AT1G78850	AT1G12820
AT1G12470	AT1G11290	-	-	AT1G27600	AT1G67230	AT1G78860	AT1G13640
AT1G12760	AT1G11340	-	-	AT1G27930	AT1G67480	AT1G79460	AT1G13820
AT1G13000	AT1G11390	-	-	AT1G28600	AT1G69220	AT1G79530	AT1G14150
AT1G13210	AT1G11430	-	-	AT1G28670	AT1G69800	AT2G02850	AT1G14270
AT1G13280	AT1G11750	-	-	AT1G29910	AT1G69950	AT2G12400	AT1G14820
AT1G13470	AT1G11780	-	-	AT1G29920	AT1G70320	AT2G13610	AT1G15060
AT1G13750	AT1G11860	-	-	AT1G29930	AT1G70630	AT2G14900	AT1G15165
AT1G13970	AT1G11870	-	-	AT1G30380	AT1G72390	AT2G16060	AT1G15980
AT1G14000	AT1G12090	-	-	AT1G31230	AT1G73080	AT2G16900	AT1G16080
AT1G14170	AT1G12110	-	-	AT1G31812	AT1G73960	AT2G18210	AT1G16320
AT1G14370	AT1G12230	-	-	AT1G32400	AT1G74810	AT2G19460	AT1G16720
AT1G14790	AT1G12240	-	-	AT1G32450	AT1G75210	AT2G19590	AT1G16750
AT1G14880	AT1G12250	-	-	AT1G32520	AT1G75310	AT2G20635	AT1G16840
AT1G15130	AT1G12330	-	-	AT1G33780	AT1G75660	AT2G21590	AT1G16880
AT1G15400	AT1G12410	-	-	AT1G33960	AT1G76380	AT2G22170	AT1G17100
AT1G15780	AT1G12460	-	-	AT1G35420	AT1G77300	AT2G22270	AT1G17210
AT1G15790	AT1G12710	-	-	AT1G36730	AT1G77600	AT2G23930	AT1G17665
AT1G15880	AT1G12800	-	-	AT1G36980	AT1G79000	AT2G26990	AT1G17820
AT1G15940	AT1G12900	-	-	AT1G37130	AT1G79920	AT2G27030	AT1G18060
AT1G16670	AT1G13650	-	-	AT1G43710	AT1G79950	AT2G28080	AT1G18170
AT1G16850	AT1G13820	-	-	AT1G44170	AT1G80070	AT2G28130	AT1G18265
AT1G17020	AT1G14030	-	-	AT1G44446	AT1G80170	AT2G28620	AT1G18660
AT1G17080	AT1G14270	-	-	AT1G44800	AT1G80610	AT2G30990	AT1G18720
AT1G17430	AT1G14290	-	-	AT1G47400	AT2G01910	AT2G33400	AT1G19140
AT1G17440	AT1G14345	-	-	AT1G48420	AT2G03150	AT2G35880	AT1G19150
AT1G17500	AT1G14410	-	-	AT1G49470	AT2G04032	AT2G37120	AT1G19650
AT1G17550	AT1G14520	-	-	AT1G49820	AT2G05120	AT2G37390	AT1G19740
AT1G17610	AT1G14720	-	-	AT1G50480	AT2G05160	AT2G39440	AT1G20070
AT1G17745	AT1G14810	-	-	AT1G50900	AT2G13370	AT2G40150	AT1G20630
AT1G17780	AT1G14980	-	-	AT1G51080	AT2G16485	AT2G40205	AT1G20810
AT1G18390	AT1G15120	-	-	AT1G51090	AT2G16940	AT2G40820	AT1G20830
AT1G18570	AT1G15140	-	-	AT1G51400	AT2G18670	AT2G41110	AT1G21065
AT1G18900	AT1G15180	-	-	AT1G51500	AT2G18680	AT2G42320	AT1G21640
AT1G18910	AT1G15290	-	-	AT1G52220	AT2G22610	AT2G42580	AT1G21670
AT1G19330	AT1G15390	-	-	AT1G52230	AT2G23700	AT2G44080	AT1G21680
AT1G19960	AT1G15500	-	-	AT1G52590	AT2G24530	AT2G45290	AT1G22620
AT1G20100	AT1G15690	-	-	AT1G53030	AT2G25220	AT2G45450	AT1G22710
AT1G20110	AT1G15860	-	-	AT1G53035	AT2G25660	AT2G46780	AT1G22750
AT1G20440	AT1G15930	-	-	AT1G54250	AT2G25930	AT2G47380	AT1G22770
AT1G20450	AT1G15980	-	-	AT1G54580	AT2G26860	AT2G47750	AT1G22850
AT1G20620	AT1G16000	-	-	AT1G54630	AT2G27110	AT3G02550	AT1G23090
AT1G20980	AT1G16080	-	-	AT1G55920	AT2G27170	AT3G02880	AT1G23230
AT1G21200	AT1G16280	-	-	AT1G58440	AT2G27980	AT3G02930	AT1G23310
AT1G21240	AT1G16390	-	-	AT1G59580	AT2G28250	AT3G03050	AT1G23400
AT1G21250	AT1G16720	-	-	AT1G59740	AT2G28305	AT3G04290	AT1G23820
AT1G21270	AT1G16790	-	-	AT1G59960	AT2G28540	AT3G05020	AT1G24040
AT1G21370	AT1G16880	-	-	AT1G60420	AT2G29090	AT3G05900	AT1G24300
AT1G21590	AT1G17050	-	-	AT1G61520	AT2G29510	AT3G05910	AT1G24490
AT1G21651	AT1G17200	-	-	AT1G61800	AT2G30390	AT3G07410	AT1G24706
AT1G22180	AT1G17650	-	-	AT1G62290	AT2G33240	AT3G07990	AT1G26130
AT1G22280	AT1G17840	-	-	AT1G62560	AT2G34660	AT3G11760	AT1G26180
AT1G22650	AT1G17850	-	-	AT1G62790	AT2G34710	AT3G12710	AT1G26230
AT1G22870	AT1G18330	-	-	AT1G62820	AT2G36200	AT3G15720	AT1G27340
AT1G23830	AT1G18440	-	-	AT1G63090	AT2G36850	AT3G17120	AT1G27360
AT1G24147	AT1G18640	-	-	AT1G63970	AT2G39140	AT3G19130	AT1G27480
AT1G24150	AT1G18660	-	-	AT1G64090	AT2G39570	AT3G20260	AT1G27510
AT1G24560	AT1G18730	-	-	AT1G64400	AT2G40030	AT3G20470	AT1G28140
AT1G25370	AT1G19140	-	-	AT1G64720	AT2G40300	AT3G21190	AT1G28320
AT1G25580	AT1G19150	-	-	AT1G64750	AT2G40770	AT3G23090	AT1G29120
AT1G26260	AT1G19450	-	-	AT1G64900	AT2G40820	AT3G23300	AT1G29390
AT1G26270	AT1G19800	-	-	AT1G64970	AT2G42530	AT3G23730	AT1G29400
AT1G26690	AT1G19920	-	-	AT1G65500	AT2G43235	AT3G24350	AT1G29700
AT1G27060	AT1G20020	-	-	AT1G65845	AT2G43500	AT3G24530	AT1G30860
AT1G27200	AT1G20030	-	-	AT1G65900	AT2G45810	AT3G24550	AT1G31190
AT1G27660	AT1G20090	-	-	AT1G65980	AT2G46800	AT3G25150	AT1G31800
AT1G27770	AT1G20470	-	-	AT1G66240	AT2G46810	AT3G25220	AT1G32060
AT1G28370	AT1G20810	-	-	AT1G66350	AT2G47210	AT3G25717	AT1G32080
AT1G28380	AT1G20816	-	-	AT1G68238	AT2G47980	AT3G25900	AT1G32160
AT1G29240	AT1G21350	-	-	AT1G68530	AT3G02640	AT3G26200	AT1G32220
AT1G29395	AT1G21500	-	-	AT1G68585	AT3G03970	AT3G29360	AT1G32240
AT1G29720	AT1G21540	-	-	AT1G69410	AT3G04460	AT3G43810	AT1G33080
AT1G30270	AT1G21600	-	-	AT1G70160	AT3G04940	AT3G44310	AT1G33270
AT1G30280	AT1G22400	-	-	AT1G70230	AT3G05370	AT3G48100	AT1G33330
AT1G30420	AT1G22530	-	-	AT1G70330	AT3G06880	AT3G48550	AT1G33780
AT1G30510	AT1G22550	-	-	AT1G70420	AT3G07160	AT3G49940	AT1G33980
AT1G30640	AT1G22630	-	-	AT1G70770	AT3G07610	AT3G53890	AT1G34000
AT1G30900	AT1G22700	-	-	AT1G71697	AT3G07670	AT3G54810	AT1G35340
AT1G31130	AT1G22710	-	-	AT1G71880	AT3G09440	AT3G54880	AT1G42970
AT1G31440	AT1G22840	-	-	AT1G72020	AT3G10185	AT3G55240	AT1G43670
AT1G31460	AT1G22850	-	-	AT1G72130	AT3G11560	AT3G55430	AT1G43850
AT1G31490	AT1G23090	-	-	AT1G73325	AT3G11580	AT3G56020	AT1G44575
AT1G31580	AT1G23205	-	-	AT1G73470	AT3G11710	AT3G57780	AT1G44820
AT1G31910	AT1G23360	-	-	AT1G73600	AT3G12590	AT3G58790	AT1G44920
AT1G32130	AT1G23740	-	-	AT1G73630	AT3G14730	AT3G59680	AT1G45230
AT1G32230	AT1G23750	-	-	AT1G74470	AT3G16290	AT3G61610	AT1G47128
AT1G32330	AT1G23820	-	-	AT1G75100	AT3G16620	AT3G61640	AT1G48110
AT1G32870	AT1G24170	-	-	AT1G75270	AT3G18035	AT4G01120	AT1G48120
AT1G33230	AT1G24260	-	-	AT1G75370	AT3G18390	AT4G03190	AT1G48210
AT1G33420	AT1G24340	-	-	AT1G75630	AT3G19050	AT4G05190	AT1G48650
AT1G34200	AT1G24470	-	-	AT1G75690	AT3G19180	AT4G09510	AT1G49380
AT1G34300	AT1G24530	-	-	AT1G75900	AT3G19830	AT4G10955	AT1G49470
AT1G34420	AT1G24610	-	-	AT1G76030	AT3G19840	AT4G11320	AT1G49970
AT1G34750	AT1G25290	-	-	AT1G76100	AT3G20010	AT4G12400	AT1G50020
AT1G35710	AT1G25450	-	-	AT1G76490	AT3G20810	AT4G12880	AT1G50250
AT1G35720	AT1G26180	-	-	AT1G76920	AT3G21430	AT4G13575	AT1G50320
AT1G36070	AT1G26210	-	-	AT1G77370	AT3G23890	AT4G14420	AT1G50420
AT1G44800	AT1G26470	-	-	AT1G77520	AT3G24090	AT4G14750	AT1G51110
AT1G45145	AT1G26880	-	-	AT1G77710	AT3G25230	AT4G15780	AT1G51140
AT1G45231	AT1G27435	-	-	AT1G77930	AT3G26240	AT4G17260	AT1G51340
AT1G45249	AT1G27460	-	-	AT1G78100	AT3G42640	AT4G17460	AT1G52510
AT1G47960	AT1G27940	-	-	AT1G78230	AT3G44430	AT4G18030	AT1G52550
AT1G48040	AT1G27950	-	-	AT1G78380	AT3G44610	AT4G18070	AT1G52590
AT1G48210	AT1G28010	-	-	AT1G78460	AT3G44970	AT4G21850	AT1G52870
AT1G48490	AT1G28510	-	-	AT1G78680	AT3G45740	AT4G22010	AT1G53450
AT1G48560	AT1G28530	-	-	AT1G79040	AT3G47450	AT4G23710	AT1G53510
AT1G49050	AT1G28610	-	-	AT1G79430	AT3G48150	AT4G23870	AT1G53560
AT1G49230	AT1G29070	-	-	AT1G79550	AT3G48320	AT4G24275	AT1G53670
AT1G49240	AT1G29120	-	-	AT1G79870	AT3G48343	AT4G25210	AT1G54130
AT1G49450	AT1G29530	-	-	AT1G80230	AT3G48350	AT4G28900	AT1G54220
AT1G49750	AT1G29670	-	-	AT1G80300	AT3G48425	AT4G29520	AT1G54350
AT1G50480	AT1G29910	-	-	AT1G80460	AT3G49140	AT4G30180	AT1G54360
AT1G50570	AT1G29920	-	-	AT2G01140	AT3G49160	AT4G30996	AT1G54520
AT1G50700	AT1G30120	-	-	AT2G01400	AT3G49810	AT4G31985	AT1G54570
AT1G50740	AT1G30130	-	-	AT2G01570	AT3G50240	AT4G37240	AT1G54710
AT1G51090	AT1G30470	-	-	AT2G01890	AT3G51740	AT4G38400	AT1G55000
AT1G51140	AT1G30520	-	-	AT2G01913	AT3G52060	AT4G39510	AT1G55320
AT1G51660	AT1G30570	-	-	AT2G02040	AT3G52110	AT4G39900	AT1G55675
AT1G51790	AT1G30680	-	-	AT2G02390	AT3G52250	AT5G03520	AT1G55850
AT1G52290	AT1G31160	-	-	AT2G03680	AT3G53270	AT5G03530	AT1G55860
AT1G52320	AT1G31180	-	-	AT2G03760	AT3G53930	AT5G05180	AT1G56190
AT1G52420	AT1G31410	-	-	AT2G04350	AT3G54230	AT5G06980	AT1G56500
AT1G52780	AT1G31420	-	-	AT2G04400	AT3G54350	AT5G08000	AT1G56560
AT1G53070	AT1G31600	-	-	AT2G04410	AT3G54670	AT5G10260	AT1G57770
AT1G53170	AT1G31800	-	-	AT2G04900	AT3G54720	AT5G11710	AT1G58030
AT1G53310	AT1G31860	-	-	AT2G05070	AT3G54760	AT5G12970	AT1G58110
AT1G53580	AT1G32080	-	-	AT2G05100	AT3G54790	AT5G13100	AT1G58220
AT1G53710	AT1G32090	-	-	AT2G05620	AT3G55160	AT5G13710	AT1G58235
AT1G54090	AT1G32170	-	-	AT2G05840	AT3G56960	AT5G14230	AT1G58520
AT1G54100	AT1G32200	-	-	AT2G06520	AT3G57520	AT5G16190	AT1G59840
AT1G54130	AT1G32220	-	-	AT2G07715	AT3G57660	AT5G16360	AT1G60160
AT1G54160	AT1G32400	-	-	AT2G13100	AT4G00830	AT5G16480	AT1G60990
AT1G54320	AT1G32470	-	-	AT2G13290	AT4G01130	AT5G22580	AT1G62250
AT1G54450	AT1G32550	-	-	AT2G14750	AT4G01210	AT5G25460	AT1G62600
AT1G55110	AT1G32990	-	-	AT2G15050	AT4G02540	AT5G26667	AT1G62750
AT1G55120	AT1G33120	-	-	AT2G15970	AT4G02660	AT5G26670	AT1G63540
AT1G55265	AT1G33140	-	-	AT2G16430	AT4G08310	AT5G27930	AT1G63770
AT1G55450	AT1G33240	-	-	AT2G16710	AT4G08350	AT5G28770	AT1G63970
AT1G55680	AT1G33290	-	-	AT2G17130	AT4G09150	AT5G32450	AT1G64430
AT1G55760	AT1G33810	-	-	AT2G17370	AT4G10180	AT5G33300	AT1G64680
AT1G55840	AT1G33811	-	-	AT2G17390	AT4G13410	AT5G39320	AT1G64950
AT1G56120	AT1G34000	-	-	AT2G17695	AT4G15020	AT5G39600	AT1G65070
AT1G56230	AT1G34030	-	-	AT2G17720	AT4G15180	AT5G40540	AT1G65190
AT1G56280	AT1G34210	-	-	AT2G17840	AT4G17150	AT5G42060	AT1G65230
AT1G56460	AT1G34430	-	-	AT2G18328	AT4G17610	AT5G43330	AT1G65250
AT1G56600	AT1G34640	-	-	AT2G19130	AT4G19020	AT5G45670	AT1G65260
AT1G57870	AT1G34780	-	-	AT2G19580	AT4G19660	AT5G45750	AT1G66140
AT1G58225	AT1G35290	-	-	AT2G19760	AT4G21070	AT5G48450	AT1G66910
AT1G58420	AT1G35340	-	-	AT2G19790	AT4G21820	AT5G48800	AT1G66970
AT1G59580	AT1G35510	-	-	AT2G19830	AT4G23800	AT5G49280	AT1G67280
AT1G59660	AT1G35680	-	-	AT2G20260	AT4G24610	AT5G50890	AT1G67840
AT1G59710	AT1G36160	-	-	AT2G20340	AT4G25170	AT5G51920	AT1G67870
AT1G59820	AT1G36390	-	-	AT2G20570	AT4G26190	AT5G53560	AT1G68010
AT1G59870	AT1G36680	-	-	AT2G20610	AT4G26750	AT5G53880	AT1G68830
AT1G60110	AT1G41880	-	-	AT2G20725	AT4G29230	AT5G55180	AT1G69390
AT1G60420	AT1G42540	-	-	AT2G20760	AT4G29750	AT5G57500	AT1G69440
AT1G60960	AT1G42960	-	-	AT2G20820	AT4G29920	AT5G57970	AT1G69550
AT1G60989	AT1G42970	-	-	AT2G20860	AT4G30100	AT5G60150	AT1G69800
AT1G61240	AT1G43560	-	-	AT2G21195	AT4G30870	AT5G60340	AT1G70160
AT1G61250	AT1G43670	-	-	AT2G21210	AT4G32070	AT5G60860	AT1G70580
AT1G61690	AT1G44000	-	-	AT2G21250	AT4G32551	AT5G62170	AT1G70610
AT1G61890	AT1G44446	-	-	AT2G21290	AT4G33200	AT5G63650	AT1G70620
AT1G61930	AT1G44575	-	-	AT2G21330	AT4G34138	AT5G65390	AT1G70730
AT1G62710	AT1G44760	-	-	AT2G21870	AT4G35640	AT5G65420	AT1G70760
AT1G62840	AT1G45170	-	-	AT2G22170	AT4G36515	AT5G65470	AT1G70780
AT1G63350	AT1G45201	-	-	AT2G22425	AT4G36900	AT5G65860	AT1G71480
AT1G63440	AT1G45474	-	-	AT2G22490	AT4G38470	AT5G66230	AT1G71500
AT1G63740	AT1G47260	-	-	AT2G23090	AT4G38760	AT5G66310	AT1G71810
AT1G63860	AT1G48030	-	-	AT2G24200	AT5G01600	-	AT1G71980
AT1G63870	AT1G48200	-	-	AT2G24240	AT5G02490	-	AT1G72030
AT1G64080	AT1G48350	-	-	AT2G24260	AT5G04240	-	AT1G72190
AT1G64280	AT1G48450	-	-	AT2G24860	AT5G04620	-	AT1G72300
AT1G64360	AT1G48520	-	-	AT2G27030	AT5G04780	-	AT1G72390
AT1G64385	AT1G48830	-	-	AT2G27290	AT5G05580	-	AT1G73060
AT1G64460	AT1G49010	-	-	AT2G27360	AT5G05940	-	AT1G73170
AT1G64740	AT1G49380	-	-	AT2G27960	AT5G07290	-	AT1G73680
AT1G64890	AT1G49410	-	-	AT2G28230	AT5G07890	-	AT1G73885
AT1G65540	AT1G49430	-	-	AT2G29650	AT5G08230	-	AT1G73990
AT1G65790	AT1G49510	-	-	AT2G30060	AT5G08520	-	AT1G74020
AT1G65800	AT1G49730	-	-	AT2G30570	AT5G08630	-	AT1G74640
AT1G65820	AT1G49740	-	-	AT2G30870	AT5G09460	-	AT1G74880
AT1G65960	AT1G49975	-	-	AT2G31230	AT5G09880	-	AT1G75410
AT1G66140	AT1G49980	-	-	AT2G31360	AT5G10430	-	AT1G75460
AT1G66410	AT1G50020	-	-	AT2G31490	AT5G11170	-	AT1G75730
AT1G66880	AT1G50290	-	-	AT2G32080	AT5G12230	-	AT1G76050
AT1G66970	AT1G50450	-	-	AT2G32520	AT5G12850	-	AT1G76130
AT1G66980	AT1G50732	-	-	AT2G33040	AT5G13840	-	AT1G76450
AT1G67360	AT1G50900	-	-	AT2G33590	AT5G15540	-	AT1G76570
AT1G67370	AT1G51080	-	-	AT2G33630	AT5G17020	-	AT1G76730
AT1G67800	AT1G51100	-	-	AT2G34420	AT5G17370	-	AT1G77090
AT1G67850	AT1G51110	-	-	AT2G34430	AT5G18670	-	AT1G77680
AT1G67970	AT1G51310	-	-	AT2G34460	AT5G18700	-	AT1G77770
AT1G68600	AT1G51500	-	-	AT2G34585	AT5G19090	-	AT1G77850
AT1G68820	AT1G51610	-	-	AT2G35635	AT5G19100	-	AT1G77930
AT1G69270	AT1G51650	-	-	AT2G35840	AT5G20580	-	AT1G78020
AT1G69310	AT1G51730	-	-	AT2G36060	AT5G21160	-	AT1G78100
AT1G69550	AT1G51940	-	-	AT2G36145	AT5G21170	-	AT1G78140
AT1G69730	AT1G51980	-	-	AT2G36460	AT5G21222	-	AT1G78890
AT1G69910	AT1G52220	-	-	AT2G36630	AT5G22450	-	AT1G79090
AT1G70590	AT1G52230	-	-	AT2G36870	AT5G24850	-	AT1G79110
AT1G70750	AT1G52300	-	-	AT2G37240	AT5G25060	-	AT1G79230
AT1G71110	AT1G52342	-	-	AT2G37460	AT5G25590	-	AT1G79430
AT1G71960	AT1G52510	-	-	AT2G38610	AT5G25980	-	AT1G79510
AT1G72120	AT1G53240	-	-	AT2G38740	AT5G26622	-	AT1G79570
AT1G72160	AT1G53510	-	-	AT2G38860	AT5G27030	-	AT1G79600
AT1G72680	AT1G53520	-	-	AT2G39010	AT5G27550	-	AT1G79640
AT1G72700	AT1G53542	-	-	AT2G39780	AT5G35220	-	AT1G79810
AT1G72900	AT1G54040	-	-	AT2G39890	AT5G36890	-	AT1G79950
AT1G73010	AT1G54050	-	-	AT2G40840	AT5G37260	-	AT1G80030
AT1G73030	AT1G54500	-	-	AT2G40880	AT5G42310	-	AT1G80310
AT1G73040	AT1G55260	-	-	AT2G41090	AT5G43900	-	AT1G80660
AT1G73480	AT1G55330	-	-	AT2G41110	AT5G47690	-	AT1G80940
AT1G73670	AT1G55370	-	-	AT2G41120	AT5G48830	-	AT2G01110
AT1G73805	AT1G55480	-	-	AT2G42310	AT5G49030	-	AT2G01170
AT1G74100	AT1G55490	-	-	AT2G42490	AT5G49430	-	AT2G01260
AT1G74290	AT1G55805	-	-	AT2G42590	AT5G51600	-	AT2G01290
AT1G74300	AT1G55810	-	-	AT2G42680	AT5G52070	-	AT2G01320
AT1G74430	AT1G55960	-	-	AT2G43020	AT5G52530	-	AT2G01440
AT1G74440	AT1G56045	-	-	AT2G43100	AT5G53440	-	AT2G01620
AT1G74520	AT1G56050	-	-	AT2G43750	AT5G54730	-	AT2G03140
AT1G74680	AT1G56190	-	-	AT2G43970	AT5G55100	-	AT2G03330
AT1G75000	AT1G56200	-	-	AT2G44060	AT5G55390	-	AT2G03390
AT1G75040	AT1G56330	-	-	AT2G44210	AT5G55520	-	AT2G03550
AT1G75270	AT1G56500	-	-	AT2G44290	AT5G55820	-	AT2G04039
AT1G75390	AT1G57660	-	-	AT2G44350	AT5G56010	-	AT2G04700
AT1G75400	AT1G57680	-	-	AT2G45560	AT5G56030	-	AT2G11000
AT1G75510	AT1G57770	-	-	AT2G45790	AT5G56840	-	AT2G13360
AT1G75850	AT1G57860	-	-	AT2G45960	AT5G58040	-	AT2G14910
AT1G75945	AT1G58080	-	-	AT2G46080	AT5G59430	-	AT2G15695
AT1G76040	AT1G58235	-	-	AT2G46170	AT5G60930	-	AT2G16430
AT1G76180	AT1G58290	-	-	AT2G46390	AT5G61380	-	AT2G17440
AT1G76360	AT1G58440	-	-	AT2G46540	AT5G62165	-	AT2G17650
AT1G76530	AT1G59830	-	-	AT2G46620	AT5G64310	-	AT2G17695
AT1G76590	AT1G59840	-	-	AT2G46650	AT5G64410	-	AT2G18120
AT1G76800	AT1G60000	-	-	AT2G47320	AT5G65180	-	AT2G18160
AT1G76970	AT1G60230	-	-	AT2G47650	ATCG00180	-	AT2G18230
AT1G76980	AT1G60550	-	-	AT2G47710	ATCG00740	-	AT2G18760
AT1G78070	AT1G60600	-	-	AT3G01050	ATMG00110	-	AT2G18960
AT1G78280	AT1G60800	-	-	AT3G01150	ATMG00520	-	AT2G20860
AT1G78290	AT1G60950	-	-	AT3G01390	-	-	AT2G20880
AT1G78410	AT1G61580	-	-	AT3G02180	-	-	AT2G20920
AT1G78476	AT1G61820	-	-	AT3G02360	-	-	AT2G21210
AT1G78810	AT1G61900	-	-	AT3G02750	-	-	AT2G21280
AT1G78820	AT1G62430	-	-	AT3G02875	-	-	AT2G21330
AT1G78870	AT1G62510	-	-	AT3G03450	-	-	AT2G21340
AT1G78920	AT1G62640	-	-	AT3G03470	-	-	AT2G21530
AT1G79380	AT1G62750	-	-	AT3G03780	-	-	AT2G21960
AT1G80130	AT1G62780	-	-	AT3G03820	-	-	AT2G21970
AT1G80530	AT1G62960	-	-	AT3G03850	-	-	AT2G22200
AT1G80555	AT1G63110	-	-	AT3G04480	-	-	AT2G22360
AT1G80570	AT1G63180	-	-	AT3G04880	-	-	AT2G22530
AT2G01080	AT1G63260	-	-	AT3G04890	-	-	AT2G23200
AT2G01130	AT1G63290	-	-	AT3G05640	-	-	AT2G23390
AT2G01180	AT1G63420	-	-	AT3G06050	-	-	AT2G23590
AT2G01600	AT1G63480	-	-	AT3G06145	-	-	AT2G23840
AT2G01650	AT1G63610	-	-	AT3G06860	-	-	AT2G23910
AT2G02010	AT1G64150	-	-	AT3G07460	-	-	AT2G24280
AT2G02180	AT1G64185	-	-	AT3G08590	-	-	AT2G24820
AT2G02370	AT1G64200	-	-	AT3G08610	-	-	AT2G25320
AT2G02390	AT1G64355	-	-	AT3G08640	-	-	AT2G25930
AT2G02800	AT1G64510	-	-	AT3G08650	-	-	AT2G26080
AT2G02860	AT1G64680	-	-	AT3G08940	-	-	AT2G26280
AT2G02930	AT1G64770	-	-	AT3G09085	-	-	AT2G26340
AT2G03450	AT1G65260	-	-	AT3G10410	-	-	AT2G27290
AT2G03470	AT1G65590	-	-	AT3G10630	-	-	AT2G27680
AT2G03510	AT1G65840	-	-	AT3G10850	-	-	AT2G27950
AT2G03690	AT1G66150	-	-	AT3G10860	-	-	AT2G28800
AT2G03730	AT1G66230	-	-	AT3G10915	-	-	AT2G28810
AT2G03890	AT1G66330	-	-	AT3G12120	-	-	AT2G29090
AT2G04350	AT1G66520	-	-	AT3G12290	-	-	AT2G29450
AT2G04450	AT1G67070	-	-	AT3G12370	-	-	AT2G29630
AT2G04495	AT1G67080	-	-	AT3G12620	-	-	AT2G30070
AT2G05320	AT1G67090	-	-	AT3G12780	-	-	AT2G30100
AT2G05440	AT1G67350	-	-	AT3G12800	-	-	AT2G30170
AT2G05520	AT1G67660	-	-	AT3G13410	-	-	AT2G30390
AT2G05630	AT1G67700	-	-	AT3G13520	-	-	AT2G30950
AT2G05940	AT1G67740	-	-	AT3G14450	-	-	AT2G31040
AT2G06530	AT1G67785	-	-	AT3G14620	-	-	AT2G31560
AT2G07180	AT1G67830	-	-	AT3G14810	-	-	AT2G32290
AT2G07680	AT1G68010	-	-	AT3G14940	-	-	AT2G32390
AT2G10615	AT1G68190	-	-	AT3G15360	-	-	AT2G32430
AT2G10760	AT1G68238	-	-	AT3G15650	-	-	AT2G32480
AT2G12550	AT1G68500	-	-	AT3G16760	-	-	AT2G32500
AT2G13560	AT1G68530	-	-	AT3G16850	-	-	AT2G32530
AT2G13650	AT1G68560	-	-	AT3G17410	-	-	AT2G32880
AT2G13790	AT1G68590	-	-	AT3G17780	-	-	AT2G32950
AT2G13800	AT1G68730	-	-	AT3G17940	-	-	AT2G33170
AT2G14080	AT1G68780	-	-	AT3G18070	-	-	AT2G33250
AT2G14255	AT1G69200	-	-	AT3G18440	-	-	AT2G33480
AT2G14260	AT1G69523	-	-	AT3G18820	-	-	AT2G34660
AT2G14285	AT1G69620	-	-	AT3G19010	-	-	AT2G34860
AT2G14520	AT1G69740	-	-	AT3G19720	-	-	AT2G35110
AT2G14560	AT1G70200	-	-	AT3G20390	-	-	AT2G35490
AT2G14720	AT1G70280	-	-	AT3G21055	-	-	AT2G35660
AT2G15320	AT1G70310	-	-	AT3G21510	-	-	AT2G35840
AT2G15390	AT1G70350	-	-	AT3G21670	-	-	AT2G36145
AT2G15860	AT1G70370	-	-	AT3G22890	-	-	AT2G36390
AT2G16586	AT1G70410	-	-	AT3G23210	-	-	AT2G36590
AT2G16595	AT1G70430	-	-	AT3G23600	-	-	AT2G36835
AT2G16870	AT1G70480	-	-	AT3G24100	-	-	AT2G36895
AT2G16990	AT1G70610	-	-	AT3G26210	-	-	AT2G37170
AT2G17040	AT1G71020	-	-	AT3G26280	-	-	AT2G37220
AT2G17120	AT1G71030	-	-	AT3G26290	-	-	AT2G37240
AT2G17200	AT1G71140	-	-	AT3G26300	-	-	AT2G38330
AT2G17220	AT1G71500	-	-	AT3G27050	-	-	AT2G38410
AT2G17290	AT1G71695	-	-	AT3G27090	-	-	AT2G38780
AT2G17520	AT1G72130	-	-	AT3G27690	-	-	AT2G38950
AT2G17760	AT1G72140	-	-	AT3G27880	-	-	AT2G39190
AT2G17790	AT1G72170	-	-	AT3G28930	-	-	AT2G39250
AT2G17840	AT1G72180	-	-	AT3G28940	-	-	AT2G39450
AT2G17980	AT1G72430	-	-	AT3G28960	-	-	AT2G39720
AT2G18170	AT1G72640	-	-	AT3G44190	-	-	AT2G39920
AT2G18660	AT1G72910	-	-	AT3G44310	-	-	AT2G39930
AT2G18750	AT1G72920	-	-	AT3G44450	-	-	AT2G39940
AT2G19130	AT1G72930	-	-	AT3G44620	-	-	AT2G39950
AT2G19810	AT1G72990	-	-	AT3G45310	-	-	AT2G40100
AT2G20010	AT1G73060	-	-	AT3G45600	-	-	AT2G40540
AT2G20142	AT1G73090	-	-	AT3G45770	-	-	AT2G41040
AT2G20550	AT1G73110	-	-	AT3G46430	-	-	AT2G41140
AT2G20570	AT1G73170	-	-	AT3G47470	-	-	AT2G42280
AT2G20630	AT1G73177	-	-	AT3G47480	-	-	AT2G42600
AT2G20780	AT1G73180	-	-	AT3G47580	-	-	AT2G42770
AT2G20900	AT1G73230	-	-	AT3G47730	-	-	AT2G43180
AT2G20960	AT1G73325	-	-	AT3G48140	-	-	AT2G43235
AT2G21270	AT1G73360	-	-	AT3G48170	-	-	AT2G44090
AT2G21500	AT1G73440	-	-	AT3G48680	-	-	AT2G44870
AT2G21620	AT1G73570	-	-	AT3G48720	-	-	AT2G45160
AT2G21830	AT1G73760	-	-	AT3G48740	-	-	AT2G45600
AT2G21850	AT1G73930	-	-	AT3G48890	-	-	AT2G45660
AT2G22190	AT1G73940	-	-	AT3G48990	-	-	AT2G45740
AT2G22240	AT1G74020	-	-	AT3G50010	-	-	AT2G45850
AT2G22250	AT1G74050	-	-	AT3G50120	-	-	AT2G45960
AT2G22430	AT1G74070	-	-	AT3G50360	-	-	AT2G46100
AT2G22480	AT1G74270	-	-	AT3G50685	-	-	AT2G46340
AT2G22500	AT1G74470	-	-	AT3G50830	-	-	AT2G46560
AT2G22660	AT1G74640	-	-	AT3G51510	-	-	AT2G46660
AT2G22910	AT1G74730	-	-	AT3G51895	-	-	AT2G46910
AT2G22920	AT1G74790	-	-	AT3G52300	-	-	AT2G46915
AT2G23200	AT1G74880	-	-	AT3G52500	-	-	AT2G47310
AT2G23680	AT1G74910	-	-	AT3G52730	-	-	AT2G47390
AT2G23980	AT1G74960	-	-	AT3G52880	-	-	AT2G47700
AT2G24360	AT1G74970	-	-	AT3G53280	-	-	AT2G47800
AT2G24390	AT1G75220	-	-	AT3G53420	-	-	AT2G47890
AT2G24600	AT1G75350	-	-	AT3G53970	-	-	AT2G47910
AT2G25250	AT1G75690	-	-	AT3G54420	-	-	AT2G48060
AT2G25430	AT1G75730	-	-	AT3G54600	-	-	AT2G48160
AT2G25520	AT1G75750	-	-	AT3G54890	-	-	AT3G01310
AT2G25690	AT1G75840	-	-	AT3G54900	-	-	AT3G01500
AT2G26190	AT1G75880	-	-	AT3G55240	-	-	AT3G01660
AT2G26240	AT1G75960	-	-	AT3G55290	-	-	AT3G02050
AT2G26440	AT1G76080	-	-	AT3G55610	-	-	AT3G02060
AT2G26600	AT1G76090	-	-	AT3G56060	-	-	AT3G02470
AT2G27285	AT1G76100	-	-	AT3G56080	-	-	AT3G02690
AT2G27600	AT1G76110	-	-	AT3G56240	-	-	AT3G02830
AT2G27900	AT1G76300	-	-	AT3G56310	-	-	AT3G02910
AT2G28080	AT1G76450	-	-	AT3G56800	-	-	AT3G03720
AT2G28350	AT1G76880	-	-	AT3G56840	-	-	AT3G03770
AT2G28400	AT1G77060	-	-	AT3G56940	-	-	AT3G03990
AT2G28430	AT1G77080	-	-	AT3G57785	-	-	AT3G04090
AT2G28590	AT1G77090	-	-	AT3G57870	-	-	AT3G04490
AT2G28660	AT1G77230	-	-	AT3G58730	-	-	AT3G04760
AT2G28830	AT1G77350	-	-	AT3G58990	-	-	AT3G04870
AT2G28890	AT1G77490	-	-	AT3G60340	-	-	AT3G05030
AT2G28910	AT1G77630	-	-	AT3G61430	-	-	AT3G05345
AT2G28940	AT1G77670	-	-	AT3G61440	-	-	AT3G05350
AT2G29070	AT1G77750	-	-	AT3G61470	-	-	AT3G05970
AT2G29140	AT1G77940	-	-	AT3G61880	-	-	AT3G06483
AT2G29720	AT1G78140	-	-	AT3G62190	-	-	AT3G06510
AT2G29730	AT1G78170	-	-	AT3G62560	-	-	AT3G06670
AT2G29990	AT1G78180	-	-	AT3G62660	-	-	AT3G06960
AT2G30110	AT1G78450	-	-	AT3G62830	-	-	AT3G07100
AT2G30140	AT1G78460	-	-	AT3G63110	-	-	AT3G07130
AT2G30250	AT1G78510	-	-	AT3G63410	-	-	AT3G07525
AT2G30360	AT1G78530	-	-	AT3G63540	-	-	AT3G07670
AT2G30440	AT1G78560	-	-	AT3G66654	-	-	AT3G07720
AT2G30870	AT1G78600	-	-	AT4G00090	-	-	AT3G07870
AT2G31130	AT1G78630	-	-	AT4G00360	-	-	AT3G08010
AT2G31141	AT1G78670	-	-	AT4G01040	-	-	AT3G08590
AT2G31150	AT1G78860	-	-	AT4G01150	-	-	AT3G09050
AT2G31390	AT1G78995	-	-	AT4G01480	-	-	AT3G09180
AT2G31600	AT1G79210	-	-	AT4G01610	-	-	AT3G09390
AT2G31680	AT1G79230	-	-	AT4G01700	-	-	AT3G09650
AT2G31800	AT1G79260	-	-	AT4G02080	-	-	AT3G09970
AT2G31820	AT1G79270	-	-	AT4G02370	-	-	AT3G10130
AT2G31865	AT1G79570	-	-	AT4G02380	-	-	AT3G10150
AT2G31880	AT1G79600	-	-	AT4G02500	-	-	AT3G10210
AT2G32210	AT1G79790	-	-	AT4G02890	-	-	AT3G10350
AT2G32240	AT1G79850	-	-	AT4G03820	-	-	AT3G10410
AT2G32260	AT1G80030	-	-	AT4G04210	-	-	AT3G10420
AT2G32320	AT1G80050	-	-	AT4G04470	-	-	AT3G10525
AT2G32340	AT1G80300	-	-	AT4G04620	-	-	AT3G10840
AT2G32530	AT1G80360	-	-	AT4G04800	-	-	AT3G10940
AT2G32680	AT1G80380	-	-	AT4G05180	-	-	AT3G10970
AT2G32850	AT1G80550	-	-	AT4G05390	-	-	AT3G11090
AT2G32880	AT1G80640	-	-	AT4G08240	-	-	AT3G11397
AT2G33120	AT1G80720	-	-	AT4G10340	-	-	AT3G11560
AT2G33380	AT2G01110	-	-	AT4G11150	-	-	AT3G11660
AT2G33580	AT2G01170	-	-	AT4G11260	-	-	AT3G11810
AT2G33630	AT2G01590	-	-	AT4G11960	-	-	AT3G11930
AT2G33730	AT2G01850	-	-	AT4G12800	-	-	AT3G11945
AT2G33770	AT2G01870	-	-	AT4G12900	-	-	AT3G12780
AT2G33810	AT2G01918	-	-	AT4G13010	-	-	AT3G12950
AT2G33830	AT2G02020	-	-	AT4G13430	-	-	AT3G13060
AT2G34300	AT2G02500	-	-	AT4G13770	-	-	AT3G13300
AT2G34470	AT2G02980	-	-	AT4G14020	-	-	AT3G13670
AT2G34650	AT2G02990	-	-	AT4G14710	-	-	AT3G14067
AT2G34720	AT2G03390	-	-	AT4G14800	-	-	AT3G14205
AT2G34790	AT2G03420	-	-	AT4G15802	-	-	AT3G14400
AT2G34840	AT2G03750	-	-	AT4G15920	-	-	AT3G14420
AT2G34850	AT2G03760	-	-	AT4G16370	-	-	AT3G14660
AT2G34930	AT2G03820	-	-	AT4G16450	-	-	AT3G14720
AT2G34940	AT2G04030	-	-	AT4G17840	-	-	AT3G15110
AT2G35020	AT2G04039	-	-	AT4G17890	-	-	AT3G15354
AT2G35050	AT2G04160	-	-	AT4G18740	-	-	AT3G15360
AT2G35060	AT2G04270	-	-	AT4G19120	-	-	AT3G15840
AT2G35340	AT2G04390	-	-	AT4G19810	-	-	AT3G15880
AT2G35510	AT2G04570	-	-	AT4G19840	-	-	AT3G16830
AT2G35658	AT2G04842	-	-	AT4G20150	-	-	AT3G16910
AT2G35680	AT2G05100	-	-	AT4G20260	-	-	AT3G17650
AT2G35940	AT2G05120	-	-	AT4G20410	-	-	AT3G17670
AT2G36330	AT2G05160	-	-	AT4G22150	-	-	AT3G18110
AT2G36340	AT2G05310	-	-	AT4G22330	-	-	AT3G18490
AT2G36360	AT2G05540	-	-	AT4G22570	-	-	AT3G18500
AT2G36570	AT2G05620	-	-	AT4G22830	-	-	AT3G18780
AT2G36580	AT2G05840	-	-	AT4G23010	-	-	AT3G19000
AT2G36680	AT2G05920	-	-	AT4G23100	-	-	AT3G19100
AT2G36810	AT2G05990	-	-	AT4G23140	-	-	AT3G19170
AT2G37150	AT2G06010	-	-	AT4G23290	-	-	AT3G19490
AT2G37460	AT2G06025	-	-	AT4G23300	-	-	AT3G19800
AT2G37710	AT2G07629	-	-	AT4G23400	-	-	AT3G19870
AT2G37940	AT2G07715	-	-	AT4G24210	-	-	AT3G19900
AT2G38020	AT2G12905	-	-	AT4G24510	-	-	AT3G20362
AT2G38280	AT2G13290	-	-	AT4G25650	-	-	AT3G20800
AT2G38400	AT2G13440	-	-	AT4G25900	-	-	AT3G20810
AT2G38790	AT2G13750	-	-	AT4G26710	-	-	AT3G21360
AT2G38800	AT2G14460	-	-	AT4G26850	-	-	AT3G21430
AT2G38860	AT2G15050	-	-	AT4G27740	-	-	AT3G21580
AT2G39400	AT2G15290	-	-	AT4G27840	-	-	AT3G21750
AT2G39435	AT2G15620	-	-	AT4G27960	-	-	AT3G21760
AT2G39740	AT2G16140	-	-	AT4G28750	-	-	AT3G22380
AT2G39800	AT2G16280	-	-	AT4G28770	-	-	AT3G22430
AT2G39850	AT2G16365	-	-	AT4G29010	-	-	AT3G22750
AT2G39920	AT2G16500	-	-	AT4G29350	-	-	AT3G23400
AT2G39930	AT2G16630	-	-	AT4G29610	-	-	AT3G24180
AT2G40020	AT2G16660	-	-	AT4G29735	-	-	AT3G24190
AT2G40270	AT2G16670	-	-	AT4G29890	-	-	AT3G24430
AT2G40410	AT2G16800	-	-	AT4G30210	-	-	AT3G24740
AT2G40435	AT2G17033	-	-	AT4G30530	-	-	AT3G24760
AT2G40600	AT2G17240	-	-	AT4G30550	-	-	AT3G25410
AT2G40750	AT2G17972	-	-	AT4G31170	-	-	AT3G25570
AT2G40900	AT2G18040	-	-	AT4G31500	-	-	AT3G25690
AT2G40940	AT2G18160	-	-	AT4G32470	-	-	AT3G25740
AT2G40950	AT2G18290	-	-	AT4G32590	-	-	AT3G25770
AT2G41010	AT2G18400	-	-	AT4G32870	-	-	AT3G26070
AT2G41090	AT2G18890	-	-	AT4G33220	-	-	AT3G26085
AT2G41160	AT2G18938	-	-	AT4G33625	-	-	AT3G26580
AT2G41180	AT2G18950	-	-	AT4G33790	-	-	AT3G26630
AT2G41190	AT2G19690	-	-	AT4G34700	-	-	AT3G26730
AT2G41220	AT2G19780	-	-	AT4G34750	-	-	AT3G26740
AT2G41430	AT2G19880	-	-	AT4G34760	-	-	AT3G26890
AT2G41600	AT2G19940	-	-	AT4G34870	-	-	AT3G27020
AT2G41700	AT2G20270	-	-	AT4G35260	-	-	AT3G27050
AT2G41710	AT2G20360	-	-	AT4G35830	-	-	AT3G27110
AT2G41835	AT2G20450	-	-	AT4G36945	-	-	AT3G27820
AT2G41900	AT2G20480	-	-	AT4G37800	-	-	AT3G27925
AT2G41960	AT2G20530	-	-	AT4G37830	-	-	AT3G28070
AT2G42010	AT2G20820	-	-	AT4G38460	-	-	AT3G28080
AT2G42530	AT2G20850	-	-	AT4G38740	-	-	AT3G30390
AT2G42540	AT2G20880	-	-	AT4G38800	-	-	AT3G30460
AT2G42760	AT2G20890	-	-	AT4G38860	-	-	AT3G32940
AT2G43010	AT2G21080	-	-	AT4G39640	-	-	AT3G43540
AT2G43080	AT2G21170	-	-	AT4G39660	-	-	AT3G44020
AT2G43150	AT2G21280	-	-	AT4G39730	-	-	AT3G44340
AT2G43680	AT2G21290	-	-	AT4G39940	-	-	AT3G44990
AT2G43700	AT2G21330	-	-	AT5G01530	-	-	AT3G45630
AT2G43800	AT2G21370	-	-	AT5G01750	-	-	AT3G46130
AT2G43850	AT2G21385	-	-	AT5G02120	-	-	AT3G46590
AT2G43940	AT2G21410	-	-	AT5G02230	-	-	AT3G46630
AT2G44100	AT2G21860	-	-	AT5G02240	-	-	AT3G46970
AT2G44180	AT2G21870	-	-	AT5G02620	-	-	AT3G46980
AT2G44210	AT2G21960	-	-	AT5G02790	-	-	AT3G47060
AT2G44410	AT2G22200	-	-	AT5G03120	-	-	AT3G47070
AT2G44430	AT2G22230	-	-	AT5G03240	-	-	AT3G47430
AT2G44490	AT2G22260	-	-	AT5G03290	-	-	AT3G47860
AT2G45290	AT2G22360	-	-	AT5G03370	-	-	AT3G48000
AT2G45380	AT2G22410	-	-	AT5G03455	-	-	AT3G48070
AT2G45500	AT2G22640	-	-	AT5G03460	-	-	AT3G48200
AT2G45510	AT2G22650	-	-	AT5G04590	-	-	AT3G48420
AT2G45600	AT2G22780	-	-	AT5G04740	-	-	AT3G48590
AT2G45680	AT2G22990	-	-	AT5G04850	-	-	AT3G48690
AT2G45720	AT2G23000	-	-	AT5G04950	-	-	AT3G48740
AT2G45920	AT2G23070	-	-	AT5G06260	-	-	AT3G48990
AT2G45980	AT2G23093	-	-	AT5G06340	-	-	AT3G49060
AT2G46270	AT2G23130	-	-	AT5G06450	-	-	AT3G49360
AT2G46290	AT2G23350	-	-	AT5G07220	-	-	AT3G50790
AT2G46400	AT2G23560	-	-	AT5G07830	-	-	AT3G51120
AT2G46420	AT2G23670	-	-	AT5G08050	-	-	AT3G51370
AT2G46430	AT2G23930	-	-	AT5G08160	-	-	AT3G51420
AT2G46440	AT2G24020	-	-	AT5G08170	-	-	AT3G51510
AT2G46530	AT2G24060	-	-	AT5G08290	-	-	AT3G51520
AT2G46620	AT2G24090	-	-	AT5G08300	-	-	AT3G51620
AT2G46680	AT2G24210	-	-	AT5G08330	-	-	AT3G51630
AT2G46690	AT2G24270	-	-	AT5G08570	-	-	AT3G51770
AT2G46970	AT2G24395	-	-	AT5G09450	-	-	AT3G52050
AT2G46980	AT2G24520	-	-	AT5G09570	-	-	AT3G52230
AT2G47070	AT2G24820	-	-	AT5G09830	-	-	AT3G52720
AT2G47130	AT2G25080	-	-	AT5G10450	-	-	AT3G52740
AT2G47320	AT2G25180	-	-	AT5G12170	-	-	AT3G52990
AT2G47330	AT2G25210	-	-	AT5G12200	-	-	AT3G53180
AT2G47380	AT2G25220	-	-	AT5G13420	-	-	AT3G54050
AT2G47600	AT2G25530	-	-	AT5G13750	-	-	AT3G54220
AT2G47650	AT2G25610	-	-	AT5G14060	-	-	AT3G54280
AT2G47680	AT2G25790	-	-	AT5G14200	-	-	AT3G54440
AT2G47710	AT2G25840	-	-	AT5G14780	-	-	AT3G54660
AT3G01080	AT2G25870	-	-	AT5G15170	-	-	AT3G55040
AT3G01090	AT2G26080	-	-	AT5G15320	-	-	AT3G55320
AT3G01290	AT2G26250	-	-	AT5G16030	-	-	AT3G56010
AT3G01300	AT2G26340	-	-	AT5G16400	-	-	AT3G56140
AT3G01320	AT2G26500	-	-	AT5G16470	-	-	AT3G56160
AT3G01350	AT2G26540	-	-	AT5G16710	-	-	AT3G57190
AT3G01470	AT2G26550	-	-	AT5G17000	-	-	AT3G57230
AT3G01780	AT2G26900	-	-	AT5G17380	-	-	AT3G57990
AT3G01790	AT2G26910	-	-	AT5G17770	-	-	AT3G58010
AT3G01850	AT2G26930	-	-	AT5G19550	-	-	AT3G58070
AT3G02360	AT2G27020	-	-	AT5G19760	-	-	AT3G59780
AT3G02700	AT2G27190	-	-	AT5G19940	-	-	AT3G60240
AT3G02840	AT2G27680	-	-	AT5G20010	-	-	AT3G60590
AT3G02950	AT2G27710	-	-	AT5G20080	-	-	AT3G60620
AT3G03000	AT2G27720	-	-	AT5G20090	-	-	AT3G60630
AT3G03020	AT2G27775	-	-	AT5G20190	-	-	AT3G60750
AT3G03040	AT2G27810	-	-	AT5G20500	-	-	AT3G61080
AT3G03250	AT2G27820	-	-	AT5G20620	-	-	AT3G61150
AT3G03310	AT2G28000	-	-	AT5G20670	-	-	AT3G61220
AT3G03341	AT2G28105	-	-	AT5G20935	-	-	AT3G61320
AT3G03470	AT2G28150	-	-	AT5G21100	-	-	AT3G61690
AT3G03560	AT2G28190	-	-	AT5G22090	-	-	AT3G61880
AT3G03870	AT2G28210	-	-	AT5G22210	-	-	AT3G62410
AT3G04110	AT2G28470	-	-	AT5G23280	-	-	AT3G62770
AT3G04210	AT2G29180	-	-	AT5G23670	-	-	AT3G63110
AT3G04480	AT2G29260	-	-	AT5G23750	-	-	AT3G63160
AT3G04580	AT2G29290	-	-	AT5G23870	-	-	AT3G63180
AT3G04740	AT2G29310	-	-	AT5G25140	-	-	AT3G63520
AT3G05090	AT2G29340	-	-	AT5G25610	-	-	AT4G00030
AT3G05290	AT2G29360	-	-	AT5G25620	-	-	AT4G00050
AT3G05420	AT2G29370	-	-	AT5G27660	-	-	AT4G00060
AT3G05500	AT2G29390	-	-	AT5G28050	-	-	AT4G00240
AT3G05520	AT2G29650	-	-	AT5G28750	-	-	AT4G00490
AT3G05530	AT2G29680	-	-	AT5G35460	-	-	AT4G00630
AT3G05650	AT2G29760	-	-	AT5G35680	-	-	AT4G00730
AT3G05660	AT2G29940	-	-	AT5G36160	-	-	AT4G00750
AT3G05690	AT2G30000	-	-	AT5G37600	-	-	AT4G01290
AT3G05970	AT2G30170	-	-	AT5G38480	-	-	AT4G01800
AT3G06020	AT2G30200	-	-	AT5G38900	-	-	AT4G01883
AT3G06400	AT2G30230	-	-	AT5G39450	-	-	AT4G01935
AT3G06420	AT2G30390	-	-	AT5G39950	-	-	AT4G01995
AT3G06550	AT2G30410	-	-	AT5G41210	-	-	AT4G02120
AT3G06630	AT2G30420	-	-	AT5G41900	-	-	AT4G02260
AT3G06760	AT2G30480	-	-	AT5G41940	-	-	AT4G02715
AT3G06860	AT2G30490	-	-	AT5G42250	-	-	AT4G03080
AT3G07020	AT2G30570	-	-	AT5G42300	-	-	AT4G03200
AT3G07090	AT2G30600	-	-	AT5G42420	-	-	AT4G03260
AT3G07195	AT2G30970	-	-	AT5G42850	-	-	AT4G03520
AT3G07525	AT2G31010	-	-	AT5G42890	-	-	AT4G04210
AT3G07560	AT2G31140	-	-	AT5G42980	-	-	AT4G04640
AT3G07690	AT2G31170	-	-	AT5G43850	-	-	AT4G04850
AT3G07720	AT2G31360	-	-	AT5G43910	-	-	AT4G06599
AT3G07730	AT2G31380	-	-	AT5G43940	-	-	AT4G09350
AT3G07780	AT2G31400	-	-	AT5G44070	-	-	AT4G09620
AT3G07890	AT2G31560	-	-	AT5G44190	-	-	AT4G09900
AT3G08040	AT2G31570	-	-	AT5G44565	-	-	AT4G10000
AT3G08510	AT2G31670	-	-	AT5G44580	-	-	AT4G10300
AT3G08550	AT2G31750	-	-	AT5G44720	-	-	AT4G11570
AT3G08590	AT2G31890	-	-	AT5G45420	-	-	AT4G11680
AT3G08630	AT2G32100	-	-	AT5G45550	-	-	AT4G12290
AT3G08710	AT2G32160	-	-	AT5G45820	-	-	AT4G12310
AT3G08720	AT2G32415	-	-	AT5G46230	-	-	AT4G12320
AT3G08860	AT2G32500	-	-	AT5G46250	-	-	AT4G12560
AT3G08870	AT2G32640	-	-	AT5G47110	-	-	AT4G12830
AT3G08880	AT2G32650	-	-	AT5G47140	-	-	AT4G13020
AT3G09010	AT2G32690	-	-	AT5G47435	-	-	AT4G13150
AT3G09100	AT2G32810	-	-	AT5G47840	-	-	AT4G13250
AT3G09490	AT2G33040	-	-	AT5G48810	-	-	AT4G13345
AT3G09830	AT2G33180	-	-	AT5G49480	-	-	AT4G13460
AT3G10200	AT2G33250	-	-	AT5G49800	-	-	AT4G13510
AT3G10300	AT2G33450	-	-	AT5G49890	-	-	AT4G13550
AT3G10330	AT2G33620	-	-	AT5G49970	-	-	AT4G13810
AT3G10490	AT2G33740	-	-	AT5G50370	-	-	AT4G14070
AT3G10500	AT2G33800	-	-	AT5G51260	-	-	AT4G14210
AT3G10640	AT2G33847	-	-	AT5G52240	-	-	AT4G14220
AT3G10660	AT2G34060	-	-	AT5G52540	-	-	AT4G14240
AT3G10730	AT2G34160	-	-	AT5G52810	-	-	AT4G14570
AT3G10800	AT2G34460	-	-	AT5G53300	-	-	AT4G14605
AT3G10810	AT2G34510	-	-	AT5G53560	-	-	AT4G14910
AT3G10870	AT2G34520	-	-	AT5G53850	-	-	AT4G14990
AT3G11220	AT2G34620	-	-	AT5G54270	-	-	AT4G15440
AT3G11240	AT2G34770	-	-	AT5G54660	-	-	AT4G15490
AT3G11410	AT2G35040	-	-	AT5G54780	-	-	AT4G15545
AT3G11420	AT2G35130	-	-	AT5G54810	-	-	AT4G15550
AT3G11650	AT2G35260	-	-	AT5G54960	-	-	AT4G15680
AT3G11660	AT2G35370	-	-	AT5G55850	-	-	AT4G15690
AT3G11820	AT2G35410	-	-	AT5G55950	-	-	AT4G15840
AT3G11840	AT2G35500	-	-	AT5G56150	-	-	AT4G16008
AT3G11880	AT2G35520	-	-	AT5G56350	-	-	AT4G16130
AT3G11910	AT2G35650	-	-	AT5G56630	-	-	AT4G16190
AT3G11950	AT2G35660	-	-	AT5G57040	-	-	AT4G16330
AT3G12360	AT2G35690	-	-	AT5G57070	-	-	AT4G16490
AT3G12400	AT2G35780	-	-	AT5G57345	-	-	AT4G17050
AT3G12570	AT2G35810	-	-	AT5G57815	-	-	AT4G17340
AT3G12740	AT2G35820	-	-	AT5G58070	-	-	AT4G17350
AT3G12750	AT2G36145	-	-	AT5G58220	-	-	AT4G17840
AT3G12760	AT2G36160	-	-	AT5G58330	-	-	AT4G18130
AT3G12830	AT2G36170	-	-	AT5G58580	-	-	AT4G18240
AT3G13030	AT2G36380	-	-	AT5G58670	-	-	AT4G18270
AT3G13040	AT2G36490	-	-	AT5G59030	-	-	AT4G18810
AT3G13060	AT2G36530	-	-	AT5G59160	-	-	AT4G19110
AT3G13080	AT2G36630	-	-	AT5G59540	-	-	AT4G19450
AT3G13100	AT2G36830	-	-	AT5G59890	-	-	AT4G19700
AT3G13110	AT2G36885	-	-	AT5G60160	-	-	AT4G19830
AT3G13480	AT2G36990	-	-	AT5G60860	-	-	AT4G20140
AT3G13700	AT2G37020	-	-	AT5G60890	-	-	AT4G21210
AT3G13710	AT2G37180	-	-	AT5G61670	-	-	AT4G22200
AT3G13772	AT2G37380	-	-	AT5G61810	-	-	AT4G22240
AT3G13810	AT2G37450	-	-	AT5G61820	-	-	AT4G22890
AT3G13870	AT2G37585	-	-	AT5G62575	-	-	AT4G22990
AT3G14050	AT2G37600	-	-	AT5G62630	-	-	AT4G23430
AT3G14100	AT2G37660	-	-	AT5G62720	-	-	AT4G23640
AT3G14160	AT2G38140	-	-	AT5G62730	-	-	AT4G24460
AT3G14230	AT2G38230	-	-	AT5G63680	-	-	AT4G24470
AT3G14350	AT2G38310	-	-	AT5G63800	-	-	AT4G24740
AT3G14590	AT2G38460	-	-	AT5G63980	-	-	AT4G24810
AT3G14620	AT2G38480	-	-	AT5G64040	-	-	AT4G24972
AT3G14810	AT2G38530	-	-	AT5G64180	-	-	AT4G25130
AT3G14840	AT2G38540	-	-	AT5G64350	-	-	AT4G25270
AT3G14990	AT2G38750	-	-	AT5G64370	-	-	AT4G25290
AT3G15210	AT2G38760	-	-	AT5G64840	-	-	AT4G25450
AT3G15260	AT2G38780	-	-	AT5G65010	-	-	AT4G25640
AT3G15290	AT2G38870	-	-	AT5G65480	-	-	AT4G25650
AT3G15300	AT2G38940	-	-	AT5G65840	-	-	AT4G25910
AT3G15350	AT2G39010	-	-	AT5G66120	-	-	AT4G26640
AT3G15530	AT2G39080	-	-	AT5G66570	-	-	AT4G26700
AT3G15590	AT2G39130	-	-	AT5G66590	-	-	AT4G26710
AT3G15650	AT2G39190	-	-	AT5G67150	-	-	AT4G26850
AT3G15730	AT2G39250	-	-	AT5G67330	-	-	AT4G27390
AT3G15770	AT2G39460	-	-	ATMG00690	-	-	AT4G27800
AT3G15780	AT2G39470	-	-	-	-	-	AT4G27820
AT3G15880	AT2G39500	-	-	-	-	-	AT4G27990
AT3G15890	AT2G39560	-	-	-	-	-	AT4G28025
AT3G15970	AT2G39570	-	-	-	-	-	AT4G28030
AT3G16030	AT2G39730	-	-	-	-	-	AT4G28270
AT3G16050	AT2G39870	-	-	-	-	-	AT4G28740
AT3G16360	AT2G40010	-	-	-	-	-	AT4G29070
AT3G16410	AT2G40205	-	-	-	-	-	AT4G29120
AT3G16500	AT2G40330	-	-	-	-	-	AT4G29380
AT3G16510	AT2G40400	-	-	-	-	-	AT4G29590
AT3G16565	AT2G40475	-	-	-	-	-	AT4G29840
AT3G16650	AT2G40540	-	-	-	-	-	AT4G30080
AT3G16710	AT2G40620	-	-	-	-	-	AT4G30310
AT3G16720	AT2G40650	-	-	-	-	-	AT4G30690
AT3G16770	AT2G40760	-	-	-	-	-	AT4G31115
AT3G16830	AT2G40765	-	-	-	-	-	AT4G31160
AT3G16940	AT2G40920	-	-	-	-	-	AT4G31310
AT3G16990	AT2G40960	-	-	-	-	-	AT4G31390
AT3G17330	AT2G41050	-	-	-	-	-	AT4G31450
AT3G17410	AT2G41120	-	-	-	-	-	AT4G31530
AT3G17420	AT2G41150	-	-	-	-	-	AT4G31560
AT3G17590	AT2G41650	-	-	-	-	-	AT4G32260
AT3G17680	AT2G41680	-	-	-	-	-	AT4G32320
AT3G17700	AT2G41830	-	-	-	-	-	AT4G32340
AT3G18370	AT2G41840	-	-	-	-	-	AT4G32600
AT3G18480	AT2G41905	-	-	-	-	-	AT4G32760
AT3G18490	AT2G42130	-	-	-	-	-	AT4G32770
AT3G18535	AT2G42210	-	-	-	-	-	AT4G32980
AT3G18690	AT2G42220	-	-	-	-	-	AT4G33010
AT3G18770	AT2G42230	-	-	-	-	-	AT4G33140
AT3G19010	AT2G42280	-	-	-	-	-	AT4G33240
AT3G19130	AT2G42710	-	-	-	-	-	AT4G33470
AT3G19240	AT2G43030	-	-	-	-	-	AT4G33490
AT3G19270	AT2G43230	-	-	-	-	-	AT4G33500
AT3G19290	AT2G43330	-	-	-	-	-	AT4G33510
AT3G19370	AT2G43360	-	-	-	-	-	AT4G33520
AT3G19420	AT2G43460	-	-	-	-	-	AT4G33630
AT3G19580	AT2G43520	-	-	-	-	-	AT4G33660
AT3G19640	AT2G43535	-	-	-	-	-	AT4G34100
AT3G20080	AT2G43550	-	-	-	-	-	AT4G34120
AT3G20100	AT2G43560	-	-	-	-	-	AT4G34190
AT3G20120	AT2G43620	-	-	-	-	-	AT4G34630
AT3G20250	AT2G43630	-	-	-	-	-	AT4G34680
AT3G20290	AT2G43640	-	-	-	-	-	AT4G34830
AT3G20410	AT2G43745	-	-	-	-	-	AT4G34890
AT3G20600	AT2G43750	-	-	-	-	-	AT4G34920
AT3G20770	AT2G43945	-	-	-	-	-	AT4G34950
AT3G21220	AT2G44040	-	-	-	-	-	AT4G35000
AT3G21240	AT2G44050	-	-	-	-	-	AT4G35250
AT3G21270	AT2G44230	-	-	-	-	-	AT4G35270
AT3G21295	AT2G44620	-	-	-	-	-	AT4G35760
AT3G21360	AT2G44640	-	-	-	-	-	AT4G36190
AT3G21600	AT2G44650	-	-	-	-	-	AT4G36530
AT3G21630	AT2G44920	-	-	-	-	-	AT4G36760
AT3G21640	AT2G45180	-	-	-	-	-	AT4G36780
AT3G21770	AT2G45270	-	-	-	-	-	AT4G36810
AT3G21790	AT2G45340	-	-	-	-	-	AT4G37000
AT3G21810	AT2G45470	-	-	-	-	-	AT4G37200
AT3G22550	AT2G45560	-	-	-	-	-	AT4G37270
AT3G22850	AT2G45640	-	-	-	-	-	AT4G37330
AT3G22910	AT2G45660	-	-	-	-	-	AT4G37440
AT3G23000	AT2G45770	-	-	-	-	-	AT4G37470
AT3G23010	AT2G45850	-	-	-	-	-	AT4G37560
AT3G23120	AT2G45900	-	-	-	-	-	AT4G37760
AT3G23480	AT2G46070	-	-	-	-	-	AT4G37930
AT3G23600	AT2G46090	-	-	-	-	-	AT4G38220
AT3G23630	AT2G46100	-	-	-	-	-	AT4G38225
AT3G23640	AT2G46340	-	-	-	-	-	AT4G38250
AT3G23920	AT2G46540	-	-	-	-	-	AT4G38360
AT3G24010	AT2G46580	-	-	-	-	-	AT4G38460
AT3G24070	AT2G46800	-	-	-	-	-	AT4G38600
AT3G24180	AT2G46910	-	-	-	-	-	AT4G38620
AT3G24500	AT2G46930	-	-	-	-	-	AT4G38740
AT3G24520	AT2G47240	-	-	-	-	-	AT4G38970
AT3G24900	AT2G47580	-	-	-	-	-	AT4G39100
AT3G25010	AT2G47590	-	-	-	-	-	AT4G39710
AT3G25070	AT2G47910	-	-	-	-	-	AT4G39780
AT3G25140	AT2G47940	-	-	-	-	-	AT4G39800
AT3G25400	AT3G01060	-	-	-	-	-	AT5G01010
AT3G25510	AT3G01120	-	-	-	-	-	AT5G01220
AT3G25610	AT3G01130	-	-	-	-	-	AT5G01260
AT3G25780	AT3G01180	-	-	-	-	-	AT5G01270
AT3G25882	AT3G01370	-	-	-	-	-	AT5G01400
AT3G26090	AT3G01480	-	-	-	-	-	AT5G01410
AT3G26210	AT3G01500	-	-	-	-	-	AT5G01920
AT3G26220	AT3G01550	-	-	-	-	-	AT5G01990
AT3G26230	AT3G01650	-	-	-	-	-	AT5G02250
AT3G26300	AT3G01770	-	-	-	-	-	AT5G02710
AT3G26380	AT3G01920	-	-	-	-	-	AT5G02830
AT3G26395	AT3G01930	-	-	-	-	-	AT5G02850
AT3G26440	AT3G02030	-	-	-	-	-	AT5G02940
AT3G26600	AT3G02080	-	-	-	-	-	AT5G03240
AT3G26618	AT3G02110	-	-	-	-	-	AT5G03430
AT3G26670	AT3G02180	-	-	-	-	-	AT5G03490
AT3G27110	AT3G02380	-	-	-	-	-	AT5G03880
AT3G27210	AT3G02510	-	-	-	-	-	AT5G03900
AT3G27230	AT3G02515	-	-	-	-	-	AT5G03910
AT3G27300	AT3G02520	-	-	-	-	-	AT5G04140
AT3G27870	AT3G02560	-	-	-	-	-	AT5G04360
AT3G28030	AT3G02570	-	-	-	-	-	AT5G04440
AT3G28345	AT3G02650	-	-	-	-	-	AT5G04940
AT3G28450	AT3G02690	-	-	-	-	-	AT5G05200
AT3G28480	AT3G02720	-	-	-	-	-	AT5G05570
AT3G28540	AT3G02790	-	-	-	-	-	AT5G05580
AT3G28690	AT3G02830	-	-	-	-	-	AT5G05740
AT3G28940	AT3G02870	-	-	-	-	-	AT5G06060
AT3G29000	AT3G03070	-	-	-	-	-	AT5G06130
AT3G29075	AT3G03100	-	-	-	-	-	AT5G06220
AT3G29160	AT3G03270	-	-	-	-	-	AT5G06265
AT3G29310	AT3G03630	-	-	-	-	-	AT5G06280
AT3G29390	AT3G03980	-	-	-	-	-	AT5G06580
AT3G30380	AT3G03990	-	-	-	-	-	AT5G07020
AT3G30390	AT3G04000	-	-	-	-	-	AT5G08010
AT3G30841	AT3G04340	-	-	-	-	-	AT5G08230
AT3G43510	AT3G04400	-	-	-	-	-	AT5G08410
AT3G43520	AT3G04520	-	-	-	-	-	AT5G08570
AT3G43670	AT3G04605	-	-	-	-	-	AT5G08650
AT3G44110	AT3G04650	-	-	-	-	-	AT5G08710
AT3G44370	AT3G04790	-	-	-	-	-	AT5G08740
AT3G44560	AT3G05000	-	-	-	-	-	AT5G09660
AT3G44670	AT3G05070	-	-	-	-	-	AT5G10460
AT3G44680	AT3G05100	-	-	-	-	-	AT5G10470
AT3G44690	AT3G05160	-	-	-	-	-	AT5G10490
AT3G44730	AT3G05180	-	-	-	-	-	AT5G11060
AT3G44860	AT3G05350	-	-	-	-	-	AT5G11260
AT3G45040	AT3G05560	-	-	-	-	-	AT5G11330
AT3G45290	AT3G05570	-	-	-	-	-	AT5G11720
AT3G45620	AT3G05590	-	-	-	-	-	AT5G11840
AT3G45640	AT3G05625	-	-	-	-	-	AT5G12120
AT3G45830	AT3G05685	-	-	-	-	-	AT5G12130
AT3G45860	AT3G05810	-	-	-	-	-	AT5G12350
AT3G46510	AT3G05910	-	-	-	-	-	AT5G12430
AT3G46540	AT3G06050	-	-	-	-	-	AT5G13030
AT3G46930	AT3G06110	-	-	-	-	-	AT5G13050
AT3G47010	AT3G06210	-	-	-	-	-	AT5G13240
AT3G47060	AT3G06320	-	-	-	-	-	AT5G13640
AT3G47090	AT3G06350	-	-	-	-	-	AT5G13650
AT3G47480	AT3G06520	-	-	-	-	-	AT5G13720
AT3G47570	AT3G06580	-	-	-	-	-	AT5G13730
AT3G47590	AT3G06610	-	-	-	-	-	AT5G13950
AT3G47670	AT3G06620	-	-	-	-	-	AT5G14260
AT3G47820	AT3G06700	-	-	-	-	-	AT5G14570
AT3G48080	AT3G06770	-	-	-	-	-	AT5G14950
AT3G48090	AT3G06850	-	-	-	-	-	AT5G14970
AT3G48640	AT3G06868	-	-	-	-	-	AT5G15800
AT3G48770	AT3G07040	-	-	-	-	-	AT5G15840
AT3G48860	AT3G07130	-	-	-	-	-	AT5G15950
AT3G49390	AT3G07200	-	-	-	-	-	AT5G16350
AT3G49490	AT3G07320	-	-	-	-	-	AT5G17010
AT3G49800	AT3G07430	-	-	-	-	-	AT5G17230
AT3G50360	AT3G07460	-	-	-	-	-	AT5G17530
AT3G50470	AT3G07470	-	-	-	-	-	AT5G19500
AT3G50480	AT3G07540	-	-	-	-	-	AT5G19540
AT3G50760	AT3G07570	-	-	-	-	-	AT5G19850
AT3G50930	AT3G07630	-	-	-	-	-	AT5G19855
AT3G50950	AT3G08520	-	-	-	-	-	AT5G20140
AT3G50970	AT3G08610	-	-	-	-	-	AT5G20280
AT3G51000	AT3G08740	-	-	-	-	-	AT5G20320
AT3G51160	AT3G08890	-	-	-	-	-	AT5G20380
AT3G51330	AT3G09160	-	-	-	-	-	AT5G20935
AT3G51430	AT3G09162	-	-	-	-	-	AT5G21222
AT3G51890	AT3G09210	-	-	-	-	-	AT5G21430
AT3G51895	AT3G09260	-	-	-	-	-	AT5G22510
AT3G52240	AT3G09455	-	-	-	-	-	AT5G22620
AT3G52400	AT3G09580	-	-	-	-	-	AT5G22800
AT3G52430	AT3G09670	-	-	-	-	-	AT5G23050
AT3G52470	AT3G09800	-	-	-	-	-	AT5G23120
AT3G52710	AT3G09860	-	-	-	-	-	AT5G23240
AT3G52800	AT3G10060	-	-	-	-	-	AT5G23440
AT3G53235	AT3G10150	-	-	-	-	-	AT5G23575
AT3G53610	AT3G10160	-	-	-	-	-	AT5G23920
AT3G53780	AT3G10230	-	-	-	-	-	AT5G24150
AT3G54010	AT3G10525	-	-	-	-	-	AT5G24155
AT3G54100	AT3G10530	-	-	-	-	-	AT5G24160
AT3G54160	AT3G10570	-	-	-	-	-	AT5G24165
AT3G54300	AT3G10572	-	-	-	-	-	AT5G24215
AT3G54790	AT3G10670	-	-	-	-	-	AT5G24300
AT3G54826	AT3G10840	-	-	-	-	-	AT5G24460
AT3G54840	AT3G10940	-	-	-	-	-	AT5G24610
AT3G54950	AT3G10970	-	-	-	-	-	AT5G24850
AT3G55240	AT3G10980	-	-	-	-	-	AT5G25040
AT3G55270	AT3G10985	-	-	-	-	-	AT5G25520
AT3G55470	AT3G11020	-	-	-	-	-	AT5G26570
AT3G55610	AT3G11040	-	-	-	-	-	AT5G26742
AT3G55770	AT3G11120	-	-	-	-	-	AT5G26820
AT3G55830	AT3G11170	-	-	-	-	-	AT5G27150
AT3G55880	AT3G11250	-	-	-	-	-	AT5G27280
AT3G56190	AT3G11270	-	-	-	-	-	AT5G27320
AT3G56400	AT3G11400	-	-	-	-	-	AT5G27560
AT3G56410	AT3G11500	-	-	-	-	-	AT5G29000
AT3G56710	AT3G11510	-	-	-	-	-	AT5G33280
AT3G56740	AT3G11600	-	-	-	-	-	AT5G35210
AT3G56950	AT3G11630	-	-	-	-	-	AT5G37310
AT3G57090	AT3G11690	-	-	-	-	-	AT5G37360
AT3G57240	AT3G11750	-	-	-	-	-	AT5G38510
AT3G57260	AT3G11760	-	-	-	-	-	AT5G38520
AT3G57480	AT3G11780	-	-	-	-	-	AT5G38660
AT3G57570	AT3G12110	-	-	-	-	-	AT5G38980
AT3G57590	AT3G12120	-	-	-	-	-	AT5G39830
AT3G57630	AT3G12150	-	-	-	-	-	AT5G40060
AT3G57640	AT3G12210	-	-	-	-	-	AT5G41410
AT3G57710	AT3G12260	-	-	-	-	-	AT5G42090
AT3G57880	AT3G12270	-	-	-	-	-	AT5G42146
AT3G58110	AT3G12345	-	-	-	-	-	AT5G42270
AT3G58200	AT3G12780	-	-	-	-	-	AT5G42310
AT3G58220	AT3G12990	-	-	-	-	-	AT5G42390
AT3G58430	AT3G13000	-	-	-	-	-	AT5G42530
AT3G58760	AT3G13070	-	-	-	-	-	AT5G42540
AT3G58790	AT3G13120	-	-	-	-	-	AT5G42760
AT3G59090	AT3G13180	-	-	-	-	-	AT5G42980
AT3G59630	AT3G13410	-	-	-	-	-	AT5G42990
AT3G59640	AT3G13450	-	-	-	-	-	AT5G43260
AT3G59660	AT3G13490	-	-	-	-	-	AT5G43600
AT3G59670	AT3G13520	-	-	-	-	-	AT5G43630
AT3G59680	AT3G13690	-	-	-	-	-	AT5G43745
AT3G59700	AT3G13740	-	-	-	-	-	AT5G43750
AT3G59920	AT3G13750	-	-	-	-	-	AT5G44000
AT3G59990	AT3G13790	-	-	-	-	-	AT5G44520
AT3G60190	AT3G13930	-	-	-	-	-	AT5G45800
AT3G60415	AT3G14110	-	-	-	-	-	AT5G46170
AT3G60450	AT3G14130	-	-	-	-	-	AT5G46240
AT3G60800	AT3G14150	-	-	-	-	-	AT5G46390
AT3G60860	AT3G14330	-	-	-	-	-	AT5G46830
AT3G60980	AT3G14395	-	-	-	-	-	AT5G47010
AT3G61160	AT3G14420	-	-	-	-	-	AT5G47040
AT3G61240	AT3G14580	-	-	-	-	-	AT5G47580
AT3G61280	AT3G14650	-	-	-	-	-	AT5G47620
AT3G61460	AT3G14660	-	-	-	-	-	AT5G47640
AT3G61560	AT3G14770	-	-	-	-	-	AT5G47790
AT3G61630	AT3G15150	-	-	-	-	-	AT5G47840
AT3G61790	AT3G15190	-	-	-	-	-	AT5G48300
AT3G61800	AT3G15520	-	-	-	-	-	AT5G48545
AT3G61850	AT3G15620	-	-	-	-	-	AT5G48730
AT3G61860	AT3G15690	-	-	-	-	-	AT5G49660
AT3G61890	AT3G15720	-	-	-	-	-	AT5G49665
AT3G61990	AT3G15750	-	-	-	-	-	AT5G49740
AT3G62200	AT3G15850	-	-	-	-	-	AT5G49810
AT3G62290	AT3G15950	-	-	-	-	-	AT5G49940
AT3G63000	AT3G16080	-	-	-	-	-	AT5G49950
AT3G63210	AT3G16100	-	-	-	-	-	AT5G49970
AT3G63260	AT3G16240	-	-	-	-	-	AT5G50210
AT3G63500	AT3G16250	-	-	-	-	-	AT5G50240
AT4G00355	AT3G16260	-	-	-	-	-	AT5G50920
AT4G00670	AT3G16370	-	-	-	-	-	AT5G51020
AT4G00700	AT3G16420	-	-	-	-	-	AT5G51040
AT4G00870	AT3G16450	-	-	-	-	-	AT5G51110
AT4G01010	AT3G16480	-	-	-	-	-	AT5G51820
AT4G01290	AT3G16520	-	-	-	-	-	AT5G52030
AT4G01360	AT3G16570	-	-	-	-	-	AT5G52110
AT4G01480	AT3G16660	-	-	-	-	-	AT5G52420
AT4G01500	AT3G16780	-	-	-	-	-	AT5G52450
AT4G01540	AT3G17070	-	-	-	-	-	AT5G52780
AT4G01610	AT3G17240	-	-	-	-	-	AT5G52830
AT4G01700	AT3G17300	-	-	-	-	-	AT5G53170
AT4G02220	AT3G17609	-	-	-	-	-	AT5G53580
AT4G02380	AT3G17830	-	-	-	-	-	AT5G53850
AT4G02520	AT3G17970	-	-	-	-	-	AT5G53890
AT4G02570	AT3G18070	-	-	-	-	-	AT5G54130
AT4G02710	AT3G18090	-	-	-	-	-	AT5G54250
AT4G02715	AT3G18130	-	-	-	-	-	AT5G54290
AT4G02880	AT3G18270	-	-	-	-	-	AT5G54770
AT4G03030	AT3G18410	-	-	-	-	-	AT5G54880
AT4G03450	AT3G18520	-	-	-	-	-	AT5G55390
AT4G04220	AT3G18740	-	-	-	-	-	AT5G55710
AT4G04293	AT3G18750	-	-	-	-	-	AT5G56040
AT4G04402	AT3G19180	-	-	-	-	-	AT5G56290
AT4G04695	AT3G19360	-	-	-	-	-	AT5G56650
AT4G04720	AT3G19480	-	-	-	-	-	AT5G57040
AT4G04910	AT3G19490	-	-	-	-	-	AT5G57350
AT4G05050	AT3G19508	-	-	-	-	-	AT5G57360
AT4G05150	AT3G19515	-	-	-	-	-	AT5G57610
AT4G05530	AT3G19520	-	-	-	-	-	AT5G57930
AT4G07390	AT3G19720	-	-	-	-	-	AT5G57960
AT4G08091	AT3G19790	-	-	-	-	-	AT5G58140
AT4G08290	AT3G19820	-	-	-	-	-	AT5G58260
AT4G08470	AT3G19930	-	-	-	-	-	AT5G58270
AT4G08480	AT3G20230	-	-	-	-	-	AT5G58310
AT4G08980	AT3G20240	-	-	-	-	-	AT5G58340
AT4G09020	AT3G20320	-	-	-	-	-	AT5G58560
AT4G09570	AT3G20390	-	-	-	-	-	AT5G58760
AT4G09680	AT3G20540	-	-	-	-	-	AT5G58800
AT4G10500	AT3G21055	-	-	-	-	-	AT5G58870
AT4G10590	AT3G21200	-	-	-	-	-	AT5G58950
AT4G10770	AT3G21460	-	-	-	-	-	AT5G59130
AT4G10790	AT3G21580	-	-	-	-	-	AT5G59250
AT4G10955	AT3G21670	-	-	-	-	-	AT5G59610
AT4G10970	AT3G21690	-	-	-	-	-	AT5G59770
AT4G11000	AT3G21740	-	-	-	-	-	AT5G60170
AT4G11060	AT3G21870	-	-	-	-	-	AT5G60540
AT4G11260	AT3G22210	-	-	-	-	-	AT5G60600
AT4G11350	AT3G22630	-	-	-	-	-	AT5G61380
AT4G11410	AT3G22680	-	-	-	-	-	AT5G61410
AT4G11530	AT3G22780	-	-	-	-	-	AT5G61960
AT4G11800	AT3G22960	-	-	-	-	-	AT5G62140
AT4G11840	AT3G23080	-	-	-	-	-	AT5G62720
AT4G11850	AT3G23325	-	-	-	-	-	AT5G62790
AT4G11900	AT3G23370	-	-	-	-	-	AT5G62810
AT4G12000	AT3G23390	-	-	-	-	-	AT5G62840
AT4G12070	AT3G23410	-	-	-	-	-	AT5G63040
AT4G12570	AT3G23540	-	-	-	-	-	AT5G63060
AT4G12610	AT3G23590	-	-	-	-	-	AT5G63120
AT4G12720	AT3G23700	-	-	-	-	-	AT5G64270
AT4G13070	AT3G23710	-	-	-	-	-	AT5G64380
AT4G13510	AT3G23760	-	-	-	-	-	AT5G64550
AT4G13820	AT3G23805	-	-	-	-	-	AT5G64840
AT4G14140	AT3G23880	-	-	-	-	-	AT5G65620
AT4G14220	AT3G24030	-	-	-	-	-	AT5G65710
AT4G14270	AT3G24190	-	-	-	-	-	AT5G65840
AT4G14365	AT3G24360	-	-	-	-	-	AT5G65990
AT4G14400	AT3G24430	-	-	-	-	-	AT5G66055
AT4G14900	AT3G24460	-	-	-	-	-	AT5G66190
AT4G15070	AT3G24480	-	-	-	-	-	AT5G66240
AT4G15450	AT3G24506	-	-	-	-	-	AT5G66450
AT4G15470	AT3G24542	-	-	-	-	-	AT5G66530
AT4G15530	AT3G24570	-	-	-	-	-	AT5G67290
AT4G16150	AT3G24590	-	-	-	-	-	AT5G67480
AT4G16430	AT3G24715	-	-	-	-	-	ATCG00020
AT4G16745	AT3G25030	-	-	-	-	-	ATCG00120
AT4G16780	AT3G25110	-	-	-	-	-	ATCG00140
AT4G16830	AT3G25120	-	-	-	-	-	ATCG00150
AT4G16960	AT3G25470	-	-	-	-	-	ATCG00270
AT4G17550	AT3G25480	-	-	-	-	-	ATCG00280
AT4G17670	AT3G25530	-	-	-	-	-	ATCG00330
AT4G17695	AT3G25540	-	-	-	-	-	ATCG00340
AT4G17770	AT3G25660	-	-	-	-	-	ATCG00350
AT4G17830	AT3G25700	-	-	-	-	-	ATCG00420
AT4G18070	AT3G25717	-	-	-	-	-	ATCG00430
AT4G18197	AT3G25805	-	-	-	-	-	ATCG00440
AT4G18250	AT3G25920	-	-	-	-	-	ATCG00480
AT4G18253	AT3G26060	-	-	-	-	-	ATCG00490
AT4G18880	AT3G26085	-	-	-	-	-	ATCG00510
AT4G19190	AT3G26340	-	-	-	-	-	ATCG00520
AT4G19510	AT3G26450	-	-	-	-	-	ATCG00540
AT4G19640	AT3G26490	-	-	-	-	-	ATCG00550
AT4G19900	AT3G26520	-	-	-	-	-	ATCG00560
AT4G19950	AT3G26570	-	-	-	-	-	ATCG00570
AT4G20110	AT3G26630	-	-	-	-	-	ATCG00580
AT4G20170	AT3G26650	-	-	-	-	-	ATCG00630
AT4G20300	AT3G26710	-	-	-	-	-	ATCG00680
AT4G21326	AT3G26935	-	-	-	-	-	ATCG00710
AT4G21380	AT3G27050	-	-	-	-	-	ATCG00720
AT4G21450	AT3G27080	-	-	-	-	-	ATCG00730
AT4G21534	AT3G27160	-	-	-	-	-	ATCG01060
AT4G21570	AT3G27240	-	-	-	-	-	ATCG01080
AT4G21580	AT3G27340	-	-	-	-	-	ATMG00160
AT4G21800	AT3G27610	-	-	-	-	-	ATMG00285
AT4G21940	AT3G27770	-	-	-	-	-	ATMG00510
AT4G21960	AT3G27820	-	-	-	-	-	ATMG00650
AT4G21980	AT3G27830	-	-	-	-	-	ATMG00670
AT4G22305	AT3G27850	-	-	-	-	-	ATMG01130
AT4G22390	AT3G27906	-	-	-	-	-	ATMG01360
AT4G22580	AT3G27940	-	-	-	-	-	-
AT4G22690	AT3G28070	-	-	-	-	-	-
AT4G22780	AT3G28130	-	-	-	-	-	-
AT4G22950	AT3G28200	-	-	-	-	-	-
AT4G22980	AT3G28220	-	-	-	-	-	-
AT4G23010	AT3G28460	-	-	-	-	-	-
AT4G23130	AT3G28760	-	-	-	-	-	-
AT4G23140	AT3G28900	-	-	-	-	-	-
AT4G23150	AT3G29180	-	-	-	-	-	-
AT4G23170	AT3G29185	-	-	-	-	-	-
AT4G23180	AT3G29230	-	-	-	-	-	-
AT4G23220	AT3G29770	-	-	-	-	-	-
AT4G23230	AT3G30720	-	-	-	-	-	-
AT4G23240	AT3G32930	-	-	-	-	-	-
AT4G23250	AT3G42860	-	-	-	-	-	-
AT4G23320	AT3G43210	-	-	-	-	-	-
AT4G23460	AT3G43540	-	-	-	-	-	-
AT4G23470	AT3G43600	-	-	-	-	-	-
AT4G23570	AT3G43720	-	-	-	-	-	-
AT4G23610	AT3G43920	-	-	-	-	-	-
AT4G23630	AT3G44010	-	-	-	-	-	-
AT4G23650	AT3G44070	-	-	-	-	-	-
AT4G23850	AT3G44160	-	-	-	-	-	-
AT4G24000	AT3G44215	-	-	-	-	-	-
AT4G24220	AT3G44310	-	-	-	-	-	-
AT4G24290	AT3G44320	-	-	-	-	-	-
AT4G24370	AT3G44330	-	-	-	-	-	-
AT4G24960	AT3G44430	-	-	-	-	-	-
AT4G24970	AT3G44450	-	-	-	-	-	-
AT4G24990	AT3G44620	-	-	-	-	-	-
AT4G25470	AT3G44716	-	-	-	-	-	-
AT4G25480	AT3G44720	-	-	-	-	-	-
AT4G25490	AT3G44890	-	-	-	-	-	-
AT4G25810	AT3G44970	-	-	-	-	-	-
AT4G25880	AT3G45060	-	-	-	-	-	-
AT4G25900	AT3G46040	-	-	-	-	-	-
AT4G25940	AT3G46290	-	-	-	-	-	-
AT4G25970	AT3G46430	-	-	-	-	-	-
AT4G26060	AT3G46630	-	-	-	-	-	-
AT4G26070	AT3G47070	-	-	-	-	-	-
AT4G26080	AT3G47650	-	-	-	-	-	-
AT4G26090	AT3G47750	-	-	-	-	-	-
AT4G26160	AT3G47800	-	-	-	-	-	-
AT4G26270	AT3G47833	-	-	-	-	-	-
AT4G26450	AT3G47836	-	-	-	-	-	-
AT4G26750	AT3G48030	-	-	-	-	-	-
AT4G26840	AT3G48350	-	-	-	-	-	-
AT4G26910	AT3G48420	-	-	-	-	-	-
AT4G26990	AT3G48460	-	-	-	-	-	-
AT4G27000	AT3G48730	-	-	-	-	-	-
AT4G27040	AT3G48930	-	-	-	-	-	-
AT4G27050	AT3G48980	-	-	-	-	-	-
AT4G27070	AT3G49140	-	-	-	-	-	-
AT4G27080	AT3G49470	-	-	-	-	-	-
AT4G27180	AT3G50290	-	-	-	-	-	-
AT4G27300	AT3G50790	-	-	-	-	-	-
AT4G27320	AT3G51140	-	-	-	-	-	-
AT4G27470	AT3G51260	-	-	-	-	-	-
AT4G27500	AT3G51470	-	-	-	-	-	-
AT4G27740	AT3G51510	-	-	-	-	-	-
AT4G28400	AT3G51600	-	-	-	-	-	-
AT4G28480	AT3G51670	-	-	-	-	-	-
AT4G28490	AT3G51840	-	-	-	-	-	-
AT4G28710	AT3G51870	-	-	-	-	-	-
AT4G28880	AT3G52150	-	-	-	-	-	-
AT4G28900	AT3G52380	-	-	-	-	-	-
AT4G29000	AT3G52580	-	-	-	-	-	-
AT4G29040	AT3G52640	-	-	-	-	-	-
AT4G29160	AT3G52730	-	-	-	-	-	-
AT4G29190	AT3G52750	-	-	-	-	-	-
AT4G29420	AT3G52840	-	-	-	-	-	-
AT4G29810	AT3G52880	-	-	-	-	-	-
AT4G29820	AT3G52940	-	-	-	-	-	-
AT4G29850	AT3G52950	-	-	-	-	-	-
AT4G29860	AT3G53130	-	-	-	-	-	-
AT4G30110	AT3G53170	-	-	-	-	-	-
AT4G30600	AT3G53210	-	-	-	-	-	-
AT4G30650	AT3G53370	-	-	-	-	-	-
AT4G30780	AT3G53420	-	-	-	-	-	-
AT4G30960	AT3G53560	-	-	-	-	-	-
AT4G30993	AT3G53680	-	-	-	-	-	-
AT4G31330	AT3G53800	-	-	-	-	-	-
AT4G31420	AT3G53890	-	-	-	-	-	-
AT4G31500	AT3G54090	-	-	-	-	-	-
AT4G31650	AT3G54130	-	-	-	-	-	-
AT4G31790	AT3G54210	-	-	-	-	-	-
AT4G32010	AT3G54360	-	-	-	-	-	-
AT4G32040	AT3G54660	-	-	-	-	-	-
AT4G32285	AT3G54890	-	-	-	-	-	-
AT4G32350	AT3G55250	-	-	-	-	-	-
AT4G32640	AT3G55330	-	-	-	-	-	-
AT4G33040	AT3G55370	-	-	-	-	-	-
AT4G33050	AT3G55750	-	-	-	-	-	-
AT4G33300	AT3G55800	-	-	-	-	-	-
AT4G34000	AT3G56020	-	-	-	-	-	-
AT4G34390	AT3G56040	-	-	-	-	-	-
AT4G34480	AT3G56060	-	-	-	-	-	-
AT4G34500	AT3G56090	-	-	-	-	-	-
AT4G34580	AT3G56160	-	-	-	-	-	-
AT4G35310	AT3G56210	-	-	-	-	-	-
AT4G35500	AT3G56290	-	-	-	-	-	-
AT4G35790	AT3G56330	-	-	-	-	-	-
AT4G35985	AT3G56340	-	-	-	-	-	-
AT4G36080	AT3G56650	-	-	-	-	-	-
AT4G36090	AT3G56750	-	-	-	-	-	-
AT4G36210	AT3G56820	-	-	-	-	-	-
AT4G36630	AT3G56910	-	-	-	-	-	-
AT4G37120	AT3G56930	-	-	-	-	-	-
AT4G37640	AT3G56940	-	-	-	-	-	-
AT4G37790	AT3G57020	-	-	-	-	-	-
AT4G37900	AT3G57410	-	-	-	-	-	-
AT4G38260	AT3G57470	-	-	-	-	-	-
AT4G38530	AT3G57490	-	-	-	-	-	-
AT4G38540	AT3G57520	-	-	-	-	-	-
AT4G38550	AT3G57560	-	-	-	-	-	-
AT4G38560	AT3G57610	-	-	-	-	-	-
AT4G38580	AT3G57785	-	-	-	-	-	-
AT4G38940	AT3G57800	-	-	-	-	-	-
AT4G39140	AT3G57860	-	-	-	-	-	-
AT4G39190	AT3G57870	-	-	-	-	-	-
AT4G39210	AT3G57990	-	-	-	-	-	-
AT4G39230	AT3G58140	-	-	-	-	-	-
AT4G39800	AT3G58480	-	-	-	-	-	-
AT4G39830	AT3G58620	-	-	-	-	-	-
AT4G39890	AT3G58990	-	-	-	-	-	-
AT4G39955	AT3G59040	-	-	-	-	-	-
AT5G01010	AT3G59110	-	-	-	-	-	-
AT5G01300	AT3G59400	-	-	-	-	-	-
AT5G01520	AT3G59540	-	-	-	-	-	-
AT5G01670	AT3G59650	-	-	-	-	-	-
AT5G01780	AT3G59760	-	-	-	-	-	-
AT5G01840	AT3G59780	-	-	-	-	-	-
AT5G01950	AT3G59840	-	-	-	-	-	-
AT5G01970	AT3G59970	-	-	-	-	-	-
AT5G02040	AT3G59980	-	-	-	-	-	-
AT5G02130	AT3G60210	-	-	-	-	-	-
AT5G02290	AT3G60245	-	-	-	-	-	-
AT5G02310	AT3G60320	-	-	-	-	-	-
AT5G02630	AT3G60370	-	-	-	-	-	-
AT5G02650	AT3G60620	-	-	-	-	-	-
AT5G02680	AT3G60770	-	-	-	-	-	-
AT5G02800	AT3G60810	-	-	-	-	-	-
AT5G02820	AT3G60910	-	-	-	-	-	-
AT5G02970	AT3G61110	-	-	-	-	-	-
AT5G03140	AT3G61130	-	-	-	-	-	-
AT5G03200	AT3G61140	-	-	-	-	-	-
AT5G03204	AT3G61220	-	-	-	-	-	-
AT5G03210	AT3G61430	-	-	-	-	-	-
AT5G03240	AT3G61580	-	-	-	-	-	-
AT5G03250	AT3G61770	-	-	-	-	-	-
AT5G03320	AT3G61780	-	-	-	-	-	-
AT5G03330	AT3G61870	-	-	-	-	-	-
AT5G03350	AT3G61920	-	-	-	-	-	-
AT5G03630	AT3G61950	-	-	-	-	-	-
AT5G03830	AT3G62000	-	-	-	-	-	-
AT5G03990	AT3G62030	-	-	-	-	-	-
AT5G04340	AT3G62120	-	-	-	-	-	-
AT5G04870	AT3G62400	-	-	-	-	-	-
AT5G04930	AT3G62630	-	-	-	-	-	-
AT5G04940	AT3G62660	-	-	-	-	-	-
AT5G05060	AT3G62750	-	-	-	-	-	-
AT5G05090	AT3G63052	-	-	-	-	-	-
AT5G05250	AT3G63140	-	-	-	-	-	-
AT5G05460	AT3G63170	-	-	-	-	-	-
AT5G05480	AT3G63410	-	-	-	-	-	-
AT5G05750	AT3G63490	-	-	-	-	-	-
AT5G05760	AT3G63510	-	-	-	-	-	-
AT5G06510	AT3G66658	-	-	-	-	-	-
AT5G06750	AT4G00050	-	-	-	-	-	-
AT5G07270	AT4G00165	-	-	-	-	-	-
AT5G07470	AT4G00370	-	-	-	-	-	-
AT5G07690	AT4G00585	-	-	-	-	-	-
AT5G07720	AT4G00650	-	-	-	-	-	-
AT5G07770	AT4G00755	-	-	-	-	-	-
AT5G07790	AT4G00810	-	-	-	-	-	-
AT5G07820	AT4G00860	-	-	-	-	-	-
AT5G07910	AT4G00895	-	-	-	-	-	-
AT5G07920	AT4G00905	-	-	-	-	-	-
AT5G08120	AT4G01050	-	-	-	-	-	-
AT5G08160	AT4G01130	-	-	-	-	-	-
AT5G08240	AT4G01150	-	-	-	-	-	-
AT5G08335	AT4G01210	-	-	-	-	-	-
AT5G08660	AT4G01310	-	-	-	-	-	-
AT5G08760	AT4G01590	-	-	-	-	-	-
AT5G09400	AT4G01690	-	-	-	-	-	-
AT5G09620	AT4G01883	-	-	-	-	-	-
AT5G09800	AT4G01900	-	-	-	-	-	-
AT5G10140	AT4G01915	-	-	-	-	-	-
AT5G10170	AT4G01995	-	-	-	-	-	-
AT5G10190	AT4G02100	-	-	-	-	-	-
AT5G10380	AT4G02130	-	-	-	-	-	-
AT5G10410	AT4G02260	-	-	-	-	-	-
AT5G10605	AT4G02320	-	-	-	-	-	-
AT5G10610	AT4G02530	-	-	-	-	-	-
AT5G10695	AT4G02580	-	-	-	-	-	-
AT5G10740	AT4G02790	-	-	-	-	-	-
AT5G10760	AT4G02940	-	-	-	-	-	-
AT5G10810	AT4G03150	-	-	-	-	-	-
AT5G10860	AT4G03280	-	-	-	-	-	-
AT5G11390	AT4G03390	-	-	-	-	-	-
AT5G11560	AT4G03400	-	-	-	-	-	-
AT5G11600	AT4G04330	-	-	-	-	-	-
AT5G11610	AT4G04340	-	-	-	-	-	-
AT5G11670	AT4G04770	-	-	-	-	-	-
AT5G11710	AT4G04840	-	-	-	-	-	-
AT5G11970	AT4G04850	-	-	-	-	-	-
AT5G12200	AT4G05120	-	-	-	-	-	-
AT5G12480	AT4G05330	-	-	-	-	-	-
AT5G12890	AT4G07400	-	-	-	-	-	-
AT5G13110	AT4G08390	-	-	-	-	-	-
AT5G13200	AT4G09030	-	-	-	-	-	-
AT5G13260	AT4G09320	-	-	-	-	-	-
AT5G13360	AT4G09580	-	-	-	-	-	-
AT5G13520	AT4G09650	-	-	-	-	-	-
AT5G13700	AT4G09670	-	-	-	-	-	-
AT5G13750	AT4G09730	-	-	-	-	-	-
AT5G13810	AT4G09750	-	-	-	-	-	-
AT5G13890	AT4G09800	-	-	-	-	-	-
AT5G14370	AT4G09810	-	-	-	-	-	-
AT5G14390	AT4G10030	-	-	-	-	-	-
AT5G14640	AT4G10040	-	-	-	-	-	-
AT5G14790	AT4G10360	-	-	-	-	-	-
AT5G14830	AT4G10920	-	-	-	-	-	-
AT5G14950	AT4G11010	-	-	-	-	-	-
AT5G15025	AT4G11175	-	-	-	-	-	-
AT5G15080	AT4G11460	-	-	-	-	-	-
AT5G15400	AT4G11820	-	-	-	-	-	-
AT5G15500	AT4G12060	-	-	-	-	-	-
AT5G15650	AT4G12320	-	-	-	-	-	-
AT5G15870	AT4G12420	-	-	-	-	-	-
AT5G15920	AT4G12500	-	-	-	-	-	-
AT5G15970	AT4G12970	-	-	-	-	-	-
AT5G16200	AT4G13170	-	-	-	-	-	-
AT5G16220	AT4G13220	-	-	-	-	-	-
AT5G16270	AT4G13250	-	-	-	-	-	-
AT5G16320	AT4G13410	-	-	-	-	-	-
AT5G16350	AT4G13590	-	-	-	-	-	-
AT5G16360	AT4G13670	-	-	-	-	-	-
AT5G16380	AT4G13720	-	-	-	-	-	-
AT5G16440	AT4G13800	-	-	-	-	-	-
AT5G16550	AT4G13930	-	-	-	-	-	-
AT5G16800	AT4G14040	-	-	-	-	-	-
AT5G16840	AT4G14100	-	-	-	-	-	-
AT5G16880	AT4G14240	-	-	-	-	-	-
AT5G17330	AT4G14320	-	-	-	-	-	-
AT5G17460	AT4G14342	-	-	-	-	-	-
AT5G17570	AT4G14480	-	-	-	-	-	-
AT5G17760	AT4G14680	-	-	-	-	-	-
AT5G17780	AT4G14870	-	-	-	-	-	-
AT5G17850	AT4G14880	-	-	-	-	-	-
AT5G17860	AT4G15110	-	-	-	-	-	-
AT5G17880	AT4G15200	-	-	-	-	-	-
AT5G17890	AT4G15215	-	-	-	-	-	-
AT5G17900	AT4G15510	-	-	-	-	-	-
AT5G17910	AT4G15560	-	-	-	-	-	-
AT5G18130	AT4G15630	-	-	-	-	-	-
AT5G18370	AT4G15660	-	-	-	-	-	-
AT5G18470	AT4G15670	-	-	-	-	-	-
AT5G18480	AT4G15680	-	-	-	-	-	-
AT5G18490	AT4G15690	-	-	-	-	-	-
AT5G18525	AT4G15700	-	-	-	-	-	-
AT5G18640	AT4G15802	-	-	-	-	-	-
AT5G18780	AT4G16155	-	-	-	-	-	-
AT5G18840	AT4G16390	-	-	-	-	-	-
AT5G19010	AT4G16410	-	-	-	-	-	-
AT5G19240	AT4G16450	-	-	-	-	-	-
AT5G19250	AT4G16563	-	-	-	-	-	-
AT5G19470	AT4G16590	-	-	-	-	-	-
AT5G19875	AT4G16690	-	-	-	-	-	-
AT5G19900	AT4G16740	-	-	-	-	-	-
AT5G19960	AT4G16980	-	-	-	-	-	-
AT5G19980	AT4G17040	-	-	-	-	-	-
AT5G20190	AT4G17300	-	-	-	-	-	-
AT5G20320	AT4G17470	-	-	-	-	-	-
AT5G20350	AT4G17540	-	-	-	-	-	-
AT5G20450	AT4G17560	-	-	-	-	-	-
AT5G20480	AT4G17810	-	-	-	-	-	-
AT5G20580	AT4G17970	-	-	-	-	-	-
AT5G20700	AT4G18230	-	-	-	-	-	-
AT5G20960	AT4G18280	-	-	-	-	-	-
AT5G21020	AT4G18290	-	-	-	-	-	-
AT5G21090	AT4G18370	-	-	-	-	-	-
AT5G21274	AT4G18440	-	-	-	-	-	-
AT5G22000	AT4G18460	-	-	-	-	-	-
AT5G22060	AT4G18480	-	-	-	-	-	-
AT5G22250	AT4G18740	-	-	-	-	-	-
AT5G22380	AT4G18810	-	-	-	-	-	-
AT5G22460	AT4G18910	-	-	-	-	-	-
AT5G22860	AT4G19100	-	-	-	-	-	-
AT5G22950	AT4G19160	-	-	-	-	-	-
AT5G23010	AT4G19240	-	-	-	-	-	-
AT5G23090	AT4G19710	-	-	-	-	-	-
AT5G23490	AT4G19810	-	-	-	-	-	-
AT5G23510	AT4G19830	-	-	-	-	-	-
AT5G23520	AT4G19985	-	-	-	-	-	-
AT5G23570	AT4G20140	-	-	-	-	-	-
AT5G23770	AT4G20150	-	-	-	-	-	-
AT5G23850	AT4G20260	-	-	-	-	-	-
AT5G24170	AT4G20360	-	-	-	-	-	-
AT5G24200	AT4G20760	-	-	-	-	-	-
AT5G24215	AT4G20840	-	-	-	-	-	-
AT5G24430	AT4G20870	-	-	-	-	-	-
AT5G24450	AT4G20960	-	-	-	-	-	-
AT5G24530	AT4G21280	-	-	-	-	-	-
AT5G24990	AT4G21620	-	-	-	-	-	-
AT5G25040	AT4G21870	-	-	-	-	-	-
AT5G25120	AT4G21880	-	-	-	-	-	-
AT5G25250	AT4G22310	-	-	-	-	-	-
AT5G25265	AT4G22570	-	-	-	-	-	-
AT5G25350	AT4G22755	-	-	-	-	-	-
AT5G25360	AT4G22830	-	-	-	-	-	-
AT5G25440	AT4G23000	-	-	-	-	-	-
AT5G25450	AT4G23210	-	-	-	-	-	-
AT5G25510	AT4G23400	-	-	-	-	-	-
AT5G25540	AT4G23430	-	-	-	-	-	-
AT5G25570	AT4G23670	-	-	-	-	-	-
AT5G25820	AT4G23740	-	-	-	-	-	-
AT5G25890	AT4G23940	-	-	-	-	-	-
AT5G25930	AT4G24090	-	-	-	-	-	-
AT5G25980	AT4G24130	-	-	-	-	-	-
AT5G26030	AT4G24175	-	-	-	-	-	-
AT5G26751	AT4G24280	-	-	-	-	-	-
AT5G26920	AT4G24340	-	-	-	-	-	-
AT5G26940	AT4G24620	-	-	-	-	-	-
AT5G27345	AT4G24660	-	-	-	-	-	-
AT5G27380	AT4G24670	-	-	-	-	-	-
AT5G27420	AT4G24700	-	-	-	-	-	-
AT5G27650	AT4G24750	-	-	-	-	-	-
AT5G27830	AT4G24770	-	-	-	-	-	-
AT5G27930	AT4G24810	-	-	-	-	-	-
AT5G27990	AT4G24820	-	-	-	-	-	-
AT5G28080	AT4G24930	-	-	-	-	-	-
AT5G28626	AT4G25050	-	-	-	-	-	-
AT5G28919	AT4G25080	-	-	-	-	-	-
AT5G29000	AT4G25100	-	-	-	-	-	-
AT5G32440	AT4G25130	-	-	-	-	-	-
AT5G33290	AT4G25170	-	-	-	-	-	-
AT5G35200	AT4G25270	-	-	-	-	-	-
AT5G35450	AT4G25290	-	-	-	-	-	-
AT5G35480	AT4G25370	-	-	-	-	-	-
AT5G35490	AT4G25640	-	-	-	-	-	-
AT5G35690	AT4G25700	-	-	-	-	-	-
AT5G35735	AT4G25740	-	-	-	-	-	-
AT5G36220	AT4G25890	-	-	-	-	-	-
AT5G36910	AT4G25910	-	-	-	-	-	-
AT5G36930	AT4G25960	-	-	-	-	-	-
AT5G36940	AT4G26230	-	-	-	-	-	-
AT5G37000	AT4G26288	-	-	-	-	-	-
AT5G37070	AT4G26370	-	-	-	-	-	-
AT5G37130	AT4G26410	-	-	-	-	-	-
AT5G37190	AT4G26500	-	-	-	-	-	-
AT5G37290	AT4G26520	-	-	-	-	-	-
AT5G37310	AT4G26530	-	-	-	-	-	-
AT5G37740	AT4G26540	-	-	-	-	-	-
AT5G37780	AT4G26555	-	-	-	-	-	-
AT5G37790	AT4G26600	-	-	-	-	-	-
AT5G37830	AT4G26650	-	-	-	-	-	-
AT5G37930	AT4G26700	-	-	-	-	-	-
AT5G37980	AT4G26710	-	-	-	-	-	-
AT5G38120	AT4G26790	-	-	-	-	-	-
AT5G38130	AT4G26810	-	-	-	-	-	-
AT5G38210	AT4G26860	-	-	-	-	-	-
AT5G38260	AT4G26870	-	-	-	-	-	-
AT5G38565	AT4G26970	-	-	-	-	-	-
AT5G38980	AT4G27370	-	-	-	-	-	-
AT5G38990	AT4G27600	-	-	-	-	-	-
AT5G39020	AT4G27700	-	-	-	-	-	-
AT5G39030	AT4G27760	-	-	-	-	-	-
AT5G39450	AT4G27820	-	-	-	-	-	-
AT5G39510	AT4G27870	-	-	-	-	-	-
AT5G39570	AT4G28025	-	-	-	-	-	-
AT5G39670	AT4G28030	-	-	-	-	-	-
AT5G39730	AT4G28100	-	-	-	-	-	-
AT5G39785	AT4G28210	-	-	-	-	-	-
AT5G40170	AT4G28290	-	-	-	-	-	-
AT5G40240	AT4G28660	-	-	-	-	-	-
AT5G41370	AT4G28750	-	-	-	-	-	-
AT5G41740	AT4G28780	-	-	-	-	-	-
AT5G41750	AT4G29390	-	-	-	-	-	-
AT5G42050	AT4G29480	-	-	-	-	-	-
AT5G42080	AT4G29680	-	-	-	-	-	-
AT5G42090	AT4G29760	-	-	-	-	-	-
AT5G42380	AT4G29910	-	-	-	-	-	-
AT5G42530	AT4G30160	-	-	-	-	-	-
AT5G42570	AT4G30190	-	-	-	-	-	-
AT5G43100	AT4G30460	-	-	-	-	-	-
AT5G43280	AT4G30580	-	-	-	-	-	-
AT5G43320	AT4G30610	-	-	-	-	-	-
AT5G43330	AT4G30620	-	-	-	-	-	-
AT5G43440	AT4G30810	-	-	-	-	-	-
AT5G43460	AT4G30950	-	-	-	-	-	-
AT5G43500	AT4G31030	-	-	-	-	-	-
AT5G43600	AT4G31040	-	-	-	-	-	-
AT5G43620	AT4G31050	-	-	-	-	-	-
AT5G43670	AT4G31210	-	-	-	-	-	-
AT5G44070	AT4G31300	-	-	-	-	-	-
AT5G44240	AT4G31360	-	-	-	-	-	-
AT5G44420	AT4G31700	-	-	-	-	-	-
AT5G44580	AT4G31980	-	-	-	-	-	-
AT5G44582	AT4G31985	-	-	-	-	-	-
AT5G44670	AT4G31990	-	-	-	-	-	-
AT5G44750	AT4G32400	-	-	-	-	-	-
AT5G44820	AT4G32470	-	-	-	-	-	-
AT5G45030	AT4G32570	-	-	-	-	-	-
AT5G45050	AT4G32590	-	-	-	-	-	-
AT5G45060	AT4G32915	-	-	-	-	-	-
AT5G45130	AT4G33000	-	-	-	-	-	-
AT5G45160	AT4G33110	-	-	-	-	-	-
AT5G45250	AT4G33380	-	-	-	-	-	-
AT5G45275	AT4G33420	-	-	-	-	-	-
AT5G45360	AT4G33440	-	-	-	-	-	-
AT5G45380	AT4G33460	-	-	-	-	-	-
AT5G45470	AT4G33520	-	-	-	-	-	-
AT5G45480	AT4G33530	-	-	-	-	-	-
AT5G45490	AT4G33580	-	-	-	-	-	-
AT5G45500	AT4G33625	-	-	-	-	-	-
AT5G45510	AT4G33660	-	-	-	-	-	-
AT5G46250	AT4G33670	-	-	-	-	-	-
AT5G46490	AT4G33680	-	-	-	-	-	-
AT5G46510	AT4G33760	-	-	-	-	-	-
AT5G46630	AT4G33865	-	-	-	-	-	-
AT5G46760	AT4G34020	-	-	-	-	-	-
AT5G47120	AT4G34090	-	-	-	-	-	-
AT5G47220	AT4G34110	-	-	-	-	-	-
AT5G47260	AT4G34138	-	-	-	-	-	-
AT5G47510	AT4G34190	-	-	-	-	-	-
AT5G47750	AT4G34240	-	-	-	-	-	-
AT5G47800	AT4G34260	-	-	-	-	-	-
AT5G47880	AT4G34350	-	-	-	-	-	-
AT5G47910	AT4G34490	-	-	-	-	-	-
AT5G47940	AT4G34610	-	-	-	-	-	-
AT5G48160	AT4G34620	-	-	-	-	-	-
AT5G48380	AT4G34700	-	-	-	-	-	-
AT5G48440	AT4G34720	-	-	-	-	-	-
AT5G48655	AT4G34730	-	-	-	-	-	-
AT5G49280	AT4G34740	-	-	-	-	-	-
AT5G49570	AT4G34750	-	-	-	-	-	-
AT5G49680	AT4G34760	-	-	-	-	-	-
AT5G49760	AT4G34830	-	-	-	-	-	-
AT5G50340	AT4G35000	-	-	-	-	-	-
AT5G50400	AT4G35080	-	-	-	-	-	-
AT5G50720	AT4G35090	-	-	-	-	-	-
AT5G50780	AT4G35100	-	-	-	-	-	-
AT5G50800	AT4G35250	-	-	-	-	-	-
AT5G50840	AT4G35430	-	-	-	-	-	-
AT5G51480	AT4G35440	-	-	-	-	-	-
AT5G52310	AT4G35450	-	-	-	-	-	-
AT5G52390	AT4G35490	-	-	-	-	-	-
AT5G52540	AT4G35830	-	-	-	-	-	-
AT5G52750	AT4G36220	-	-	-	-	-	-
AT5G52760	AT4G36250	-	-	-	-	-	-
AT5G53010	AT4G36410	-	-	-	-	-	-
AT5G53120	AT4G36470	-	-	-	-	-	-
AT5G53460	AT4G36530	-	-	-	-	-	-
AT5G53570	AT4G36910	-	-	-	-	-	-
AT5G53830	AT4G37040	-	-	-	-	-	-
AT5G54430	AT4G37080	-	-	-	-	-	-
AT5G54610	AT4G37200	-	-	-	-	-	-
AT5G54730	AT4G37300	-	-	-	-	-	-
AT5G54960	AT4G37430	-	-	-	-	-	-
AT5G55450	AT4G37760	-	-	-	-	-	-
AT5G55460	AT4G37800	-	-	-	-	-	-
AT5G55610	AT4G37990	-	-	-	-	-	-
AT5G55860	AT4G38160	-	-	-	-	-	-
AT5G56140	AT4G38225	-	-	-	-	-	-
AT5G56160	AT4G38420	-	-	-	-	-	-
AT5G56240	AT4G38430	-	-	-	-	-	-
AT5G56250	AT4G38630	-	-	-	-	-	-
AT5G56270	AT4G38680	-	-	-	-	-	-
AT5G56350	AT4G38690	-	-	-	-	-	-
AT5G56660	AT4G38700	-	-	-	-	-	-
AT5G57035	AT4G38810	-	-	-	-	-	-
AT5G57050	AT4G38860	-	-	-	-	-	-
AT5G57580	AT4G39040	-	-	-	-	-	-
AT5G57840	AT4G39080	-	-	-	-	-	-
AT5G58200	AT4G39200	-	-	-	-	-	-
AT5G58620	AT4G39235	-	-	-	-	-	-
AT5G58930	AT4G39400	-	-	-	-	-	-
AT5G58940	AT4G39460	-	-	-	-	-	-
AT5G59220	AT4G39860	-	-	-	-	-	-
AT5G59420	AT4G39880	-	-	-	-	-	-
AT5G59660	AT4G39970	-	-	-	-	-	-
AT5G59670	AT4G39980	-	-	-	-	-	-
AT5G59680	AT5G01220	-	-	-	-	-	-
AT5G60450	AT5G01230	-	-	-	-	-	-
AT5G60820	AT5G01350	-	-	-	-	-	-
AT5G60900	AT5G01500	-	-	-	-	-	-
AT5G60950	AT5G01590	-	-	-	-	-	-
AT5G61060	AT5G01650	-	-	-	-	-	-
AT5G61090	AT5G01920	-	-	-	-	-	-
AT5G61190	AT5G02120	-	-	-	-	-	-
AT5G61210	AT5G02180	-	-	-	-	-	-
AT5G61250	AT5G02250	-	-	-	-	-	-
AT5G61450	AT5G02260	-	-	-	-	-	-
AT5G61460	AT5G02610	-	-	-	-	-	-
AT5G61500	AT5G02740	-	-	-	-	-	-
AT5G61520	AT5G02830	-	-	-	-	-	-
AT5G61530	AT5G02910	-	-	-	-	-	-
AT5G61760	AT5G02940	-	-	-	-	-	-
AT5G62000	AT5G02960	-	-	-	-	-	-
AT5G62165	AT5G03120	-	-	-	-	-	-
AT5G62560	AT5G03380	-	-	-	-	-	-
AT5G62620	AT5G03420	-	-	-	-	-	-
AT5G62710	AT5G03590	-	-	-	-	-	-
AT5G62770	AT5G03800	-	-	-	-	-	-
AT5G63020	AT5G03850	-	-	-	-	-	-
AT5G63130	AT5G03905	-	-	-	-	-	-
AT5G63190	AT5G03940	-	-	-	-	-	-
AT5G63410	AT5G04590	-	-	-	-	-	-
AT5G63990	AT5G04690	-	-	-	-	-	-
AT5G64430	AT5G04710	-	-	-	-	-	-
AT5G64550	AT5G04740	-	-	-	-	-	-
AT5G64810	AT5G04770	-	-	-	-	-	-
AT5G64870	AT5G04800	-	-	-	-	-	-
AT5G65200	AT5G04810	-	-	-	-	-	-
AT5G65300	AT5G04830	-	-	-	-	-	-
AT5G65750	AT5G04885	-	-	-	-	-	-
AT5G66210	AT5G04900	-	-	-	-	-	-
AT5G66250	AT5G05440	-	-	-	-	-	-
AT5G66420	AT5G05580	-	-	-	-	-	-
AT5G66630	AT5G05740	-	-	-	-	-	-
AT5G66640	AT5G06000	-	-	-	-	-	-
AT5G66650	AT5G06060	-	-	-	-	-	-
AT5G66790	AT5G06250	-	-	-	-	-	-
AT5G66910	AT5G06290	-	-	-	-	-	-
AT5G67140	AT5G06340	-	-	-	-	-	-
AT5G67160	AT5G06660	-	-	-	-	-	-
AT5G67340	AT5G06770	-	-	-	-	-	-
ATMG00160	AT5G07020	-	-	-	-	-	-
-	AT5G07180	-	-	-	-	-	-
-	AT5G07320	-	-	-	-	-	-
-	AT5G07670	-	-	-	-	-	-
-	AT5G07730	-	-	-	-	-	-
-	AT5G07860	-	-	-	-	-	-
-	AT5G08040	-	-	-	-	-	-
-	AT5G08050	-	-	-	-	-	-
-	AT5G08280	-	-	-	-	-	-
-	AT5G08350	-	-	-	-	-	-
-	AT5G08380	-	-	-	-	-	-
-	AT5G08400	-	-	-	-	-	-
-	AT5G08410	-	-	-	-	-	-
-	AT5G08540	-	-	-	-	-	-
-	AT5G08650	-	-	-	-	-	-
-	AT5G08670	-	-	-	-	-	-
-	AT5G08690	-	-	-	-	-	-
-	AT5G08720	-	-	-	-	-	-
-	AT5G08740	-	-	-	-	-	-
-	AT5G09230	-	-	-	-	-	-
-	AT5G09570	-	-	-	-	-	-
-	AT5G09650	-	-	-	-	-	-
-	AT5G09730	-	-	-	-	-	-
-	AT5G09760	-	-	-	-	-	-
-	AT5G10150	-	-	-	-	-	-
-	AT5G10260	-	-	-	-	-	-
-	AT5G10690	-	-	-	-	-	-
-	AT5G10910	-	-	-	-	-	-
-	AT5G11200	-	-	-	-	-	-
-	AT5G11250	-	-	-	-	-	-
-	AT5G11270	-	-	-	-	-	-
-	AT5G11280	-	-	-	-	-	-
-	AT5G11310	-	-	-	-	-	-
-	AT5G11340	-	-	-	-	-	-
-	AT5G11380	-	-	-	-	-	-
-	AT5G11410	-	-	-	-	-	-
-	AT5G11450	-	-	-	-	-	-
-	AT5G11480	-	-	-	-	-	-
-	AT5G11520	-	-	-	-	-	-
-	AT5G11690	-	-	-	-	-	-
-	AT5G11740	-	-	-	-	-	-
-	AT5G11960	-	-	-	-	-	-
-	AT5G12110	-	-	-	-	-	-
-	AT5G12210	-	-	-	-	-	-
-	AT5G12320	-	-	-	-	-	-
-	AT5G12860	-	-	-	-	-	-
-	AT5G12900	-	-	-	-	-	-
-	AT5G12950	-	-	-	-	-	-
-	AT5G12980	-	-	-	-	-	-
-	AT5G13090	-	-	-	-	-	-
-	AT5G13120	-	-	-	-	-	-
-	AT5G13140	-	-	-	-	-	-
-	AT5G13280	-	-	-	-	-	-
-	AT5G13400	-	-	-	-	-	-
-	AT5G13410	-	-	-	-	-	-
-	AT5G13440	-	-	-	-	-	-
-	AT5G13490	-	-	-	-	-	-
-	AT5G13510	-	-	-	-	-	-
-	AT5G13630	-	-	-	-	-	-
-	AT5G13640	-	-	-	-	-	-
-	AT5G13690	-	-	-	-	-	-
-	AT5G14100	-	-	-	-	-	-
-	AT5G14120	-	-	-	-	-	-
-	AT5G14200	-	-	-	-	-	-
-	AT5G14320	-	-	-	-	-	-
-	AT5G14410	-	-	-	-	-	-
-	AT5G14660	-	-	-	-	-	-
-	AT5G14910	-	-	-	-	-	-
-	AT5G15090	-	-	-	-	-	-
-	AT5G15220	-	-	-	-	-	-
-	AT5G15240	-	-	-	-	-	-
-	AT5G15320	-	-	-	-	-	-
-	AT5G15350	-	-	-	-	-	-
-	AT5G15390	-	-	-	-	-	-
-	AT5G15530	-	-	-	-	-	-
-	AT5G15537	-	-	-	-	-	-
-	AT5G15770	-	-	-	-	-	-
-	AT5G15800	-	-	-	-	-	-
-	AT5G15802	-	-	-	-	-	-
-	AT5G15910	-	-	-	-	-	-
-	AT5G15960	-	-	-	-	-	-
-	AT5G16010	-	-	-	-	-	-
-	AT5G16140	-	-	-	-	-	-
-	AT5G16390	-	-	-	-	-	-
-	AT5G16400	-	-	-	-	-	-
-	AT5G16540	-	-	-	-	-	-
-	AT5G16650	-	-	-	-	-	-
-	AT5G16660	-	-	-	-	-	-
-	AT5G16710	-	-	-	-	-	-
-	AT5G16715	-	-	-	-	-	-
-	AT5G16810	-	-	-	-	-	-
-	AT5G17070	-	-	-	-	-	-
-	AT5G17170	-	-	-	-	-	-
-	AT5G17400	-	-	-	-	-	-
-	AT5G17530	-	-	-	-	-	-
-	AT5G17560	-	-	-	-	-	-
-	AT5G17640	-	-	-	-	-	-
-	AT5G17670	-	-	-	-	-	-
-	AT5G17700	-	-	-	-	-	-
-	AT5G17710	-	-	-	-	-	-
-	AT5G17770	-	-	-	-	-	-
-	AT5G17790	-	-	-	-	-	-
-	AT5G17990	-	-	-	-	-	-
-	AT5G18340	-	-	-	-	-	-
-	AT5G18380	-	-	-	-	-	-
-	AT5G18540	-	-	-	-	-	-
-	AT5G18590	-	-	-	-	-	-
-	AT5G18660	-	-	-	-	-	-
-	AT5G18680	-	-	-	-	-	-
-	AT5G18800	-	-	-	-	-	-
-	AT5G19030	-	-	-	-	-	-
-	AT5G19050	-	-	-	-	-	-
-	AT5G19460	-	-	-	-	-	-
-	AT5G19750	-	-	-	-	-	-
-	AT5G19760	-	-	-	-	-	-
-	AT5G19855	-	-	-	-	-	-
-	AT5G20000	-	-	-	-	-	-
-	AT5G20040	-	-	-	-	-	-
-	AT5G20060	-	-	-	-	-	-
-	AT5G20080	-	-	-	-	-	-
-	AT5G20130	-	-	-	-	-	-
-	AT5G20140	-	-	-	-	-	-
-	AT5G20220	-	-	-	-	-	-
-	AT5G20250	-	-	-	-	-	-
-	AT5G20720	-	-	-	-	-	-
-	AT5G21100	-	-	-	-	-	-
-	AT5G21105	-	-	-	-	-	-
-	AT5G21222	-	-	-	-	-	-
-	AT5G21482	-	-	-	-	-	-
-	AT5G21920	-	-	-	-	-	-
-	AT5G21930	-	-	-	-	-	-
-	AT5G22340	-	-	-	-	-	-
-	AT5G22440	-	-	-	-	-	-
-	AT5G22500	-	-	-	-	-	-
-	AT5G22620	-	-	-	-	-	-
-	AT5G22830	-	-	-	-	-	-
-	AT5G23020	-	-	-	-	-	-
-	AT5G23040	-	-	-	-	-	-
-	AT5G23250	-	-	-	-	-	-
-	AT5G23310	-	-	-	-	-	-
-	AT5G23330	-	-	-	-	-	-
-	AT5G23405	-	-	-	-	-	-
-	AT5G23670	-	-	-	-	-	-
-	AT5G23820	-	-	-	-	-	-
-	AT5G23870	-	-	-	-	-	-
-	AT5G23900	-	-	-	-	-	-
-	AT5G23920	-	-	-	-	-	-
-	AT5G24000	-	-	-	-	-	-
-	AT5G24060	-	-	-	-	-	-
-	AT5G24105	-	-	-	-	-	-
-	AT5G24150	-	-	-	-	-	-
-	AT5G24160	-	-	-	-	-	-
-	AT5G24314	-	-	-	-	-	-
-	AT5G24400	-	-	-	-	-	-
-	AT5G24470	-	-	-	-	-	-
-	AT5G24630	-	-	-	-	-	-
-	AT5G24650	-	-	-	-	-	-
-	AT5G24760	-	-	-	-	-	-
-	AT5G24780	-	-	-	-	-	-
-	AT5G24850	-	-	-	-	-	-
-	AT5G25080	-	-	-	-	-	-
-	AT5G25620	-	-	-	-	-	-
-	AT5G25757	-	-	-	-	-	-
-	AT5G25760	-	-	-	-	-	-
-	AT5G26000	-	-	-	-	-	-
-	AT5G26110	-	-	-	-	-	-
-	AT5G26160	-	-	-	-	-	-
-	AT5G26180	-	-	-	-	-	-
-	AT5G26280	-	-	-	-	-	-
-	AT5G26800	-	-	-	-	-	-
-	AT5G26820	-	-	-	-	-	-
-	AT5G27290	-	-	-	-	-	-
-	AT5G27330	-	-	-	-	-	-
-	AT5G27390	-	-	-	-	-	-
-	AT5G27450	-	-	-	-	-	-
-	AT5G27700	-	-	-	-	-	-
-	AT5G27730	-	-	-	-	-	-
-	AT5G27850	-	-	-	-	-	-
-	AT5G27927	-	-	-	-	-	-
-	AT5G28030	-	-	-	-	-	-
-	AT5G28750	-	-	-	-	-	-
-	AT5G28770	-	-	-	-	-	-
-	AT5G28840	-	-	-	-	-	-
-	AT5G28900	-	-	-	-	-	-
-	AT5G30510	-	-	-	-	-	-
-	AT5G32460	-	-	-	-	-	-
-	AT5G33320	-	-	-	-	-	-
-	AT5G34850	-	-	-	-	-	-
-	AT5G34851	-	-	-	-	-	-
-	AT5G35100	-	-	-	-	-	-
-	AT5G35220	-	-	-	-	-	-
-	AT5G35620	-	-	-	-	-	-
-	AT5G35740	-	-	-	-	-	-
-	AT5G35777	-	-	-	-	-	-
-	AT5G35790	-	-	-	-	-	-
-	AT5G35970	-	-	-	-	-	-
-	AT5G36120	-	-	-	-	-	-
-	AT5G36170	-	-	-	-	-	-
-	AT5G38140	-	-	-	-	-	-
-	AT5G38410	-	-	-	-	-	-
-	AT5G38420	-	-	-	-	-	-
-	AT5G38430	-	-	-	-	-	-
-	AT5G38510	-	-	-	-	-	-
-	AT5G38520	-	-	-	-	-	-
-	AT5G39080	-	-	-	-	-	-
-	AT5G39530	-	-	-	-	-	-
-	AT5G39790	-	-	-	-	-	-
-	AT5G40500	-	-	-	-	-	-
-	AT5G40580	-	-	-	-	-	-
-	AT5G40650	-	-	-	-	-	-
-	AT5G40770	-	-	-	-	-	-
-	AT5G40810	-	-	-	-	-	-
-	AT5G40850	-	-	-	-	-	-
-	AT5G40890	-	-	-	-	-	-
-	AT5G40950	-	-	-	-	-	-
-	AT5G41050	-	-	-	-	-	-
-	AT5G41760	-	-	-	-	-	-
-	AT5G41970	-	-	-	-	-	-
-	AT5G42110	-	-	-	-	-	-
-	AT5G42740	-	-	-	-	-	-
-	AT5G42760	-	-	-	-	-	-
-	AT5G43060	-	-	-	-	-	-
-	AT5G43065	-	-	-	-	-	-
-	AT5G43070	-	-	-	-	-	-
-	AT5G43210	-	-	-	-	-	-
-	AT5G43470	-	-	-	-	-	-
-	AT5G43660	-	-	-	-	-	-
-	AT5G43680	-	-	-	-	-	-
-	AT5G43700	-	-	-	-	-	-
-	AT5G43745	-	-	-	-	-	-
-	AT5G43870	-	-	-	-	-	-
-	AT5G43970	-	-	-	-	-	-
-	AT5G44000	-	-	-	-	-	-
-	AT5G44010	-	-	-	-	-	-
-	AT5G44020	-	-	-	-	-	-
-	AT5G44130	-	-	-	-	-	-
-	AT5G44170	-	-	-	-	-	-
-	AT5G44190	-	-	-	-	-	-
-	AT5G44390	-	-	-	-	-	-
-	AT5G44520	-	-	-	-	-	-
-	AT5G44530	-	-	-	-	-	-
-	AT5G44550	-	-	-	-	-	-
-	AT5G44563	-	-	-	-	-	-
-	AT5G44650	-	-	-	-	-	-
-	AT5G44730	-	-	-	-	-	-
-	AT5G45040	-	-	-	-	-	-
-	AT5G45170	-	-	-	-	-	-
-	AT5G45300	-	-	-	-	-	-
-	AT5G45390	-	-	-	-	-	-
-	AT5G45610	-	-	-	-	-	-
-	AT5G45650	-	-	-	-	-	-
-	AT5G45680	-	-	-	-	-	-
-	AT5G45720	-	-	-	-	-	-
-	AT5G45820	-	-	-	-	-	-
-	AT5G45930	-	-	-	-	-	-
-	AT5G45950	-	-	-	-	-	-
-	AT5G46110	-	-	-	-	-	-
-	AT5G46290	-	-	-	-	-	-
-	AT5G46390	-	-	-	-	-	-
-	AT5G46570	-	-	-	-	-	-
-	AT5G46720	-	-	-	-	-	-
-	AT5G46730	-	-	-	-	-	-
-	AT5G46840	-	-	-	-	-	-
-	AT5G47100	-	-	-	-	-	-
-	AT5G47110	-	-	-	-	-	-
-	AT5G47130	-	-	-	-	-	-
-	AT5G47190	-	-	-	-	-	-
-	AT5G47240	-	-	-	-	-	-
-	AT5G47250	-	-	-	-	-	-
-	AT5G47330	-	-	-	-	-	-
-	AT5G47435	-	-	-	-	-	-
-	AT5G47445	-	-	-	-	-	-
-	AT5G47540	-	-	-	-	-	-
-	AT5G47570	-	-	-	-	-	-
-	AT5G47700	-	-	-	-	-	-
-	AT5G47760	-	-	-	-	-	-
-	AT5G47780	-	-	-	-	-	-
-	AT5G47840	-	-	-	-	-	-
-	AT5G47870	-	-	-	-	-	-
-	AT5G47900	-	-	-	-	-	-
-	AT5G47920	-	-	-	-	-	-
-	AT5G48090	-	-	-	-	-	-
-	AT5G48120	-	-	-	-	-	-
-	AT5G48485	-	-	-	-	-	-
-	AT5G48630	-	-	-	-	-	-
-	AT5G48640	-	-	-	-	-	-
-	AT5G48790	-	-	-	-	-	-
-	AT5G48830	-	-	-	-	-	-
-	AT5G48880	-	-	-	-	-	-
-	AT5G49460	-	-	-	-	-	-
-	AT5G49740	-	-	-	-	-	-
-	AT5G49970	-	-	-	-	-	-
-	AT5G50450	-	-	-	-	-	-
-	AT5G51010	-	-	-	-	-	-
-	AT5G51040	-	-	-	-	-	-
-	AT5G51100	-	-	-	-	-	-
-	AT5G51110	-	-	-	-	-	-
-	AT5G51140	-	-	-	-	-	-
-	AT5G51150	-	-	-	-	-	-
-	AT5G51220	-	-	-	-	-	-
-	AT5G51550	-	-	-	-	-	-
-	AT5G51560	-	-	-	-	-	-
-	AT5G51660	-	-	-	-	-	-
-	AT5G51720	-	-	-	-	-	-
-	AT5G51820	-	-	-	-	-	-
-	AT5G51890	-	-	-	-	-	-
-	AT5G51910	-	-	-	-	-	-
-	AT5G52100	-	-	-	-	-	-
-	AT5G52120	-	-	-	-	-	-
-	AT5G52440	-	-	-	-	-	-
-	AT5G52520	-	-	-	-	-	-
-	AT5G52650	-	-	-	-	-	-
-	AT5G52780	-	-	-	-	-	-
-	AT5G52882	-	-	-	-	-	-
-	AT5G52960	-	-	-	-	-	-
-	AT5G52970	-	-	-	-	-	-
-	AT5G53170	-	-	-	-	-	-
-	AT5G53490	-	-	-	-	-	-
-	AT5G53540	-	-	-	-	-	-
-	AT5G53860	-	-	-	-	-	-
-	AT5G53920	-	-	-	-	-	-
-	AT5G54145	-	-	-	-	-	-
-	AT5G54160	-	-	-	-	-	-
-	AT5G54380	-	-	-	-	-	-
-	AT5G54600	-	-	-	-	-	-
-	AT5G54770	-	-	-	-	-	-
-	AT5G55120	-	-	-	-	-	-
-	AT5G55125	-	-	-	-	-	-
-	AT5G55200	-	-	-	-	-	-
-	AT5G55220	-	-	-	-	-	-
-	AT5G55230	-	-	-	-	-	-
-	AT5G55280	-	-	-	-	-	-
-	AT5G55480	-	-	-	-	-	-
-	AT5G55570	-	-	-	-	-	-
-	AT5G55580	-	-	-	-	-	-
-	AT5G55930	-	-	-	-	-	-
-	AT5G56090	-	-	-	-	-	-
-	AT5G56100	-	-	-	-	-	-
-	AT5G56670	-	-	-	-	-	-
-	AT5G56850	-	-	-	-	-	-
-	AT5G57290	-	-	-	-	-	-
-	AT5G57800	-	-	-	-	-	-
-	AT5G58250	-	-	-	-	-	-
-	AT5G58330	-	-	-	-	-	-
-	AT5G58370	-	-	-	-	-	-
-	AT5G58480	-	-	-	-	-	-
-	AT5G58760	-	-	-	-	-	-
-	AT5G58800	-	-	-	-	-	-
-	AT5G58990	-	-	-	-	-	-
-	AT5G59250	-	-	-	-	-	-
-	AT5G59400	-	-	-	-	-	-
-	AT5G59500	-	-	-	-	-	-
-	AT5G59770	-	-	-	-	-	-
-	AT5G59920	-	-	-	-	-	-
-	AT5G60210	-	-	-	-	-	-
-	AT5G60270	-	-	-	-	-	-
-	AT5G60540	-	-	-	-	-	-
-	AT5G60710	-	-	-	-	-	-
-	AT5G61130	-	-	-	-	-	-
-	AT5G61350	-	-	-	-	-	-
-	AT5G61410	-	-	-	-	-	-
-	AT5G62100	-	-	-	-	-	-
-	AT5G62140	-	-	-	-	-	-
-	AT5G62360	-	-	-	-	-	-
-	AT5G62670	-	-	-	-	-	-
-	AT5G62720	-	-	-	-	-	-
-	AT5G62730	-	-	-	-	-	-
-	AT5G62790	-	-	-	-	-	-
-	AT5G62840	-	-	-	-	-	-
-	AT5G62980	-	-	-	-	-	-
-	AT5G63140	-	-	-	-	-	-
-	AT5G63310	-	-	-	-	-	-
-	AT5G63400	-	-	-	-	-	-
-	AT5G63470	-	-	-	-	-	-
-	AT5G63510	-	-	-	-	-	-
-	AT5G63570	-	-	-	-	-	-
-	AT5G63810	-	-	-	-	-	-
-	AT5G63890	-	-	-	-	-	-
-	AT5G64040	-	-	-	-	-	-
-	AT5G64050	-	-	-	-	-	-
-	AT5G64080	-	-	-	-	-	-
-	AT5G64290	-	-	-	-	-	-
-	AT5G64380	-	-	-	-	-	-
-	AT5G64400	-	-	-	-	-	-
-	AT5G64460	-	-	-	-	-	-
-	AT5G64650	-	-	-	-	-	-
-	AT5G64816	-	-	-	-	-	-
-	AT5G64860	-	-	-	-	-	-
-	AT5G64940	-	-	-	-	-	-
-	AT5G65140	-	-	-	-	-	-
-	AT5G65220	-	-	-	-	-	-
-	AT5G65380	-	-	-	-	-	-
-	AT5G65430	-	-	-	-	-	-
-	AT5G65450	-	-	-	-	-	-
-	AT5G65730	-	-	-	-	-	-
-	AT5G66005	-	-	-	-	-	-
-	AT5G66055	-	-	-	-	-	-
-	AT5G66120	-	-	-	-	-	-
-	AT5G66380	-	-	-	-	-	-
-	AT5G66470	-	-	-	-	-	-
-	AT5G66510	-	-	-	-	-	-
-	AT5G66530	-	-	-	-	-	-
-	AT5G66550	-	-	-	-	-	-
-	AT5G66590	-	-	-	-	-	-
-	AT5G66720	-	-	-	-	-	-
-	AT5G67030	-	-	-	-	-	-
-	AT5G67220	-	-	-	-	-	-
-	AT5G67260	-	-	-	-	-	-
-	AT5G67280	-	-	-	-	-	-
-	AT5G67385	-	-	-	-	-	-
-	AT5G67590	-	-	-	-	-	-
-	ATCG00040	-	-	-	-	-	-
-	ATCG00050	-	-	-	-	-	-
-	ATCG00130	-	-	-	-	-	-
-	ATCG00140	-	-	-	-	-	-
-	ATCG00160	-	-	-	-	-	-
-	ATCG00170	-	-	-	-	-	-
-	ATCG00180	-	-	-	-	-	-
[truncated: 35 more rows]
