# Supplementary material for: Oligosaccharide production and signaling correlate with delayed flowering in an Arabidopsis genotype grown and selected in high [CO2]
Source: PLoS One. 2023 Dec 28;18(12):e0287943. doi: 10.1371/journal.pone.0287943 (PMC10754469; doi:10.1371/journal.pone.0287943)
Supplement: S2 Table — Table S2a is an expanded version of Table 2 in the main text, including all Functional Annotation Clusters with Enrichment Scores greater than 1.3. Tables S2b-h are full functional annotation outputs from DAVID for each comparison. (ZIP) [file pone.0287943.s004.zip]

Archive with 9 entries (9 files):
- S2d_Table.txt
- S2e_Table.txt
- S2f_Table.txt
- S2g_Table.txt
- S2h_Table.txt
- S2_Table.pdf
- S2a_Table.pdf
- S2b_Table.txt
- S2c_Table.txt
