# Supplementary material for: Oligosaccharide production and signaling correlate with delayed flowering in an Arabidopsis genotype grown and selected in high [CO2]
Source: PLoS One. 2023 Dec 28;18(12):e0287943. doi: 10.1371/journal.pone.0287943 (PMC10754469; doi:10.1371/journal.pone.0287943)
Supplement: S2 Table — Table S2a is an expanded version of Table 2 in the main text, including all Functional Annotation Clusters with Enrichment Scores greater than 1.3. Tables S2b-h are full functional annotation outputs from DAVID for each comparison. (ZIP) [file pone.0287943.s004.zip › S2d_Table.txt]

Current Gene List: RESULTS_forDAVID_CO2_sig_effectN
Current Background: Arabidopsis thaliana
39 DAVID IDs
Annotation Cluster 1	Enrichment Score: 1.10855849703682
Category	Term	Count	%	PValue	Genes	List Total	Pop Hits	Pop Total	Fold Enrichment	Bonferroni	Benjamini	FDR
UP_KEYWORDS	Transit peptide	7	17.94871795	0.039317739	AT5G06580, AT4G31390, AT5G42310, AT1G54570, AT1G54350, AT4G24460, AT4G00490	39	1780	26542	2.676375684	0.946503753	0.44633494	0.44633494
UP_KEYWORDS	Chloroplast	6	15.38461538	0.054247028	AT3G25690, AT4G31390, AT1G54570, AT1G54350, AT4G24460, AT4G00490	39	1449	26542	2.818070818	0.982948085	0.44633494	0.44633494
UP_KEYWORDS	Plastid	6	15.38461538	0.055040203	AT3G25690, AT4G31390, AT1G54570, AT1G54350, AT4G24460, AT4G00490	39	1455	26542	2.806449907	0.98396115	0.44633494	0.44633494
UP_SEQ_FEATURE	transit peptide:Chloroplast	3	7.692307692	0.31341624	AT4G31390, AT1G54570, AT1G54350	17	631	8938	2.499673721	1	1	1
Annotation Cluster 2	Enrichment Score: 0.7451029963706344
Category	Term	Count	%	PValue	Genes	List Total	Pop Hits	Pop Total	Fold Enrichment	Bonferroni	Benjamini	FDR
UP_KEYWORDS	Nucleus	11	28.20512821	0.017202069	AT4G12560, AT3G20810, AT2G48160, AT2G25930, AT3G54280, AT1G27360, AT5G11060, AT3G21430, AT4G10180, AT5G55390, AT5G61380	39	3358	26542	2.229364243	0.718233708	0.44633494	0.44633494
GOTERM_MF_DIRECT	GO:0003700~transcription factor activity, sequence-specific DNA binding	6	15.38461538	0.146573768	AT3G20810, AT2G25930, AT1G27360, AT5G11060, AT5G55390, AT5G61380	31	1711	18171	2.055504233	0.999898228	1	1
GOTERM_BP_DIRECT	GO:0006351~transcription, DNA-templated	6	15.38461538	0.203884295	AT2G48160, AT2G25930, AT1G27360, AT3G21430, AT5G55390, AT5G61380	32	1886	18499	1.839110551	0.999999995	1	1
GOTERM_BP_DIRECT	GO:0006355~regulation of transcription, DNA-templated	6	15.38461538	0.278496914	AT2G48160, AT2G25930, AT1G27360, AT5G11060, AT5G55390, AT5G61380	32	2119	18499	1.636886503	1	1	1
UP_KEYWORDS	Transcription regulation	5	12.82051282	0.295065358	AT2G48160, AT2G25930, AT1G27360, AT5G55390, AT5G61380	39	1922	26542	1.770458123	1	1	1
UP_KEYWORDS	Transcription	5	12.82051282	0.310218297	AT2G48160, AT2G25930, AT1G27360, AT5G55390, AT5G61380	39	1968	26542	1.729075464	1	1	1
UP_KEYWORDS	DNA-binding	4	10.25641026	0.464357307	AT3G54280, AT1G27360, AT5G11060, AT5G55390	39	1756	26542	1.550259915	1	1	1
Annotation Cluster 3	Enrichment Score: 0.722328195684516
Category	Term	Count	%	PValue	Genes	List Total	Pop Hits	Pop Total	Fold Enrichment	Bonferroni	Benjamini	FDR
GOTERM_BP_DIRECT	GO:0055085~transmembrane transport	3	7.692307692	0.048905425	AT5G17010, AT3G55320, AT1G54350	32	212	18499	8.180571934	0.985181946	1	1
UP_KEYWORDS	Transport	7	17.94871795	0.051233468	AT5G62810, AT5G17010, AT3G55320, AT2G48060, AT1G54350, AT4G24460, AT5G33280	39	1899	26542	2.508661779	0.978490366	0.44633494	0.44633494
UP_SEQ_FEATURE	transmembrane region	6	15.38461538	0.174981672	AT5G17010, AT2G29090, AT3G55320, AT1G54350, AT2G33170, AT5G33280	17	1706	8938	1.849113854	0.999999999	1	1
UP_KEYWORDS	Transmembrane helix	11	28.20512821	0.251310259	AT5G62810, AT5G17010, AT2G29090, AT3G55320, AT2G48060, AT1G54350, AT3G11560, AT2G43235, AT2G33170, AT4G24460, AT5G33280	39	5505	26542	1.35989194	0.999999999	1	1
UP_KEYWORDS	Transmembrane	11	28.20512821	0.25699614	AT5G62810, AT5G17010, AT2G29090, AT3G55320, AT2G48060, AT1G54350, AT3G11560, AT2G43235, AT2G33170, AT4G24460, AT5G33280	39	5535	26542	1.352521252	1	1	1
UP_KEYWORDS	Membrane	12	30.76923077	0.308527963	AT3G25690, AT5G62810, AT5G17010, AT2G29090, AT3G55320, AT2G48060, AT1G54350, AT3G11560, AT2G43235, AT2G33170, AT4G24460, AT5G33280	39	6456	26542	1.264989038	1	1	1
GOTERM_CC_DIRECT	GO:0016021~integral component of membrane	10	25.64102564	0.407156466	AT5G62810, AT5G17010, AT2G29090, AT3G55320, AT2G48060, AT1G54350, AT3G11560, AT2G43235, AT2G33170, AT4G24460	38	5439	25147	1.216700051	0.999999909	1	1
GOTERM_CC_DIRECT	GO:0005886~plasma membrane	7	17.94871795	0.468035065	AT4G31390, AT5G62810, AT5G17010, AT3G55320, AT1G63770, AT1G54350, AT2G33170	38	3702	25147	1.25130797	0.999999997	1	1
Annotation Cluster 4	Enrichment Score: 0.5506885556398633
Category	Term	Count	%	PValue	Genes	List Total	Pop Hits	Pop Total	Fold Enrichment	Bonferroni	Benjamini	FDR
GOTERM_MF_DIRECT	GO:0005524~ATP binding	8	20.51282051	0.087156582	AT5G06580, AT5G21222, AT4G31390, AT3G55320, AT3G54280, AT1G54350, AT2G33170, AT1G65070	31	2372	18171	1.976935212	0.994953564	1	1
INTERPRO	IPR027417:P-loop containing nucleoside triphosphate hydrolase	4	10.25641026	0.250623151	AT3G55320, AT3G54280, AT1G54350, AT1G65070	36	1097	22105	2.238934468	1	1	1
UP_KEYWORDS	ATP-binding	5	12.82051282	0.29408118	AT4G31390, AT3G55320, AT3G54280, AT1G54350, AT2G33170	39	1919	26542	1.773225906	1	1	1
UP_KEYWORDS	Nucleotide-binding	5	12.82051282	0.394649722	AT4G31390, AT3G55320, AT3G54280, AT1G54350, AT2G33170	39	2221	26542	1.532111892	1	1	1
UP_SEQ_FEATURE	nucleotide phosphate-binding region:ATP	3	7.692307692	0.418398255	AT4G31390, AT1G54350, AT2G33170	17	788	8938	2.001642281	1	1	1
GOTERM_CC_DIRECT	GO:0005886~plasma membrane	7	17.94871795	0.468035065	AT4G31390, AT5G62810, AT5G17010, AT3G55320, AT1G63770, AT1G54350, AT2G33170	38	3702	25147	1.25130797	0.999999997	1	1
Annotation Cluster 5	Enrichment Score: 0.5188503202404208
Category	Term	Count	%	PValue	Genes	List Total	Pop Hits	Pop Total	Fold Enrichment	Bonferroni	Benjamini	FDR
UP_SEQ_FEATURE	domain:Protein kinase	3	7.692307692	0.180089158	AT5G21222, AT4G31390, AT2G33170	17	433	8938	3.642711588	0.999999999	1	1
GOTERM_MF_DIRECT	GO:0004672~protein kinase activity	3	7.692307692	0.188600309	AT5G21222, AT4G31390, AT2G33170	31	482	18171	3.648306786	0.99999456	1	1
INTERPRO	IPR000719:Protein kinase, catalytic domain	3	7.692307692	0.48628785	AT5G21222, AT4G31390, AT2G33170	36	1023	22105	1.80066797	1	1	1
INTERPRO	IPR011009:Protein kinase-like domain	3	7.692307692	0.508950252	AT5G21222, AT4G31390, AT2G33170	36	1067	22105	1.726413621	1	1	1
