# Supplementary material for: Oligosaccharide production and signaling correlate with delayed flowering in an Arabidopsis genotype grown and selected in high [CO2]
Source: PLoS One. 2023 Dec 28;18(12):e0287943. doi: 10.1371/journal.pone.0287943 (PMC10754469; doi:10.1371/journal.pone.0287943)
Supplement: S2 Table — Table S2a is an expanded version of Table 2 in the main text, including all Functional Annotation Clusters with Enrichment Scores greater than 1.3. Tables S2b-h are full functional annotation outputs from DAVID for each comparison. (ZIP) [file pone.0287943.s004.zip › S2e_Table.txt]

Current Gene List: RESULTS_forDAVID_CG_CO2_sig_effect
Current Background: Arabidopsis thaliana
701 DAVID IDs
Annotation Cluster 1	Enrichment Score: 20.126436725452194
Category	Term	Count	%	PValue	Genes	List Total	Pop Hits	Pop Total	Fold Enrichment	Bonferroni	Benjamini	FDR
GOTERM_CC_DIRECT	GO:0009535~chloroplast thylakoid membrane	60	8.559201141	2.81E-26	AT2G34430, AT1G61520, AT2G05070, AT1G30380, AT3G54890, AT2G06520, AT1G50900, AT3G21055, AT1G15820, AT5G64040, AT4G05180, AT3G15360, AT2G05620, AT2G05100, AT1G74470, AT3G47470, AT2G20260, AT5G54270, AT1G79040, AT2G27290, AT5G47110, AT2G36145, AT5G66570, AT3G61470, AT1G76100, AT4G11960, AT1G52230, AT5G04740, AT5G02120, AT1G75690, AT1G20340, AT3G51510, AT1G29910, AT3G27690, AT4G12800, AT2G30570, AT4…	680	407	25147	5.451727128	4.67E-24	2.34E-24	1.91E-24
UP_KEYWORDS	Thylakoid	47	6.704707561	1.08E-23	AT2G34430, AT3G27690, AT1G61520, AT2G05070, AT1G30380, AT3G54890, AT1G50900, AT3G21055, AT2G30570, AT1G15820, AT4G28750, AT4G01150, AT5G64040, AT1G29920, AT4G05180, AT4G10340, AT3G63540, AT1G52220, AT2G05620, AT1G03130, AT2G05100, AT1G44446, AT3G47470, AT1G79040, AT2G29650, AT2G20260, AT5G54270, AT3G56940, AT2G34420, AT1G08380, AT3G08940, AT5G47110, AT1G06680, AT5G19940, AT5G66570, AT1G29930, AT3…	698	277	26542	6.452029005	3.03E-21	1.01E-21	8.37E-22
UP_KEYWORDS	Transit peptide	118	16.83309558	1.35E-20	AT3G48170, AT5G14060, AT1G61520, AT1G50900, AT4G02380, AT5G16400, AT5G64040, AT4G13430, AT4G39940, AT2G20860, AT1G48420, AT3G15360, AT2G05620, AT1G61800, AT2G01140, AT3G20390, AT3G47470, AT4G39660, AT3G48680, AT2G43100, AT1G79040, AT5G49970, AT5G47435, AT2G17840, AT5G66570, AT5G03290, AT4G38460, AT1G76100, AT3G12780, AT1G52230, AT1G52590, AT5G02120, AT2G43750, AT1G07700, AT3G54900, AT1G29910, AT5…	698	1780	26542	2.520810663	3.79E-18	5.96E-19	4.94E-19
UP_KEYWORDS	Chloroplast	104	14.83594864	1.49E-20	AT5G14060, AT1G61520, AT2G05070, AT1G50900, AT5G16400, AT1G55920, AT5G64040, AT3G19720, AT4G13430, AT4G39940, AT3G15360, AT2G05620, AT1G61800, AT2G01140, AT3G20390, AT2G05100, AT3G47470, AT2G43100, AT1G79040, AT5G49970, AT2G17840, AT5G66570, AT4G38460, AT1G76100, AT3G12780, AT1G52230, AT1G52590, AT5G02120, AT2G43750, AT1G07700, AT3G54900, AT1G29910, AT5G47840, AT5G14200, AT1G24280, AT3G58990, AT5…	698	1449	26542	2.729249102	4.17E-18	5.96E-19	4.94E-19
UP_KEYWORDS	Plastid	104	14.83594864	2.00E-20	AT5G14060, AT1G61520, AT2G05070, AT1G50900, AT5G16400, AT1G55920, AT5G64040, AT3G19720, AT4G13430, AT4G39940, AT3G15360, AT2G05620, AT1G61800, AT2G01140, AT3G20390, AT2G05100, AT3G47470, AT2G43100, AT1G79040, AT5G49970, AT2G17840, AT5G66570, AT4G38460, AT1G76100, AT3G12780, AT1G52230, AT1G52590, AT5G02120, AT2G43750, AT1G07700, AT3G54900, AT1G29910, AT5G47840, AT5G14200, AT1G24280, AT3G58990, AT5…	698	1455	26542	2.717994466	5.62E-18	7.03E-19	5.83E-19
UP_SEQ_FEATURE	transit peptide:Chloroplast	61	8.701854494	1.44E-13	AT5G14060, AT1G30380, AT3G21055, AT1G31230, AT5G16400, AT5G64040, AT4G13430, AT4G39940, AT4G05180, AT3G15360, AT2G05620, AT1G61800, AT2G01140, AT1G54580, AT1G74470, AT3G47470, AT2G20260, AT1G79040, AT5G19940, AT5G66570, AT4G38460, AT1G76100, AT4G11960, AT1G52230, AT1G52590, AT1G20340, AT1G29910, AT3G54900, AT1G64970, AT5G47840, AT4G12800, AT2G37240, AT1G24280, AT5G14200, AT5G54810, AT4G23100, AT2…	306	631	8938	2.823705499	8.23E-11	8.24E-11	7.90E-11
Annotation Cluster 2	Enrichment Score: 12.167853904376955
Category	Term	Count	%	PValue	Genes	List Total	Pop Hits	Pop Total	Fold Enrichment	Bonferroni	Benjamini	FDR
UP_KEYWORDS	Photosynthesis	37	5.278174037	2.99E-29	AT2G34430, AT3G27690, AT1G61520, AT2G05070, AT1G30380, AT3G54890, AT4G12800, AT3G21055, AT2G30570, AT1G15820, AT4G28750, AT5G64040, AT1G29920, AT4G05180, AT4G10340, AT1G03130, AT2G05100, AT1G74470, AT3G47470, AT1G79040, AT2G20260, AT5G54270, AT3G56940, AT2G34420, AT1G08380, AT3G08940, AT5G47110, AT1G06680, AT5G66570, AT1G29930, AT4G05390, AT3G61470, AT1G52230, AT3G14940, AT5G02120, AT5G01530, AT1…	698	113	26542	12.45092172	8.41E-27	8.41E-27	6.97E-27
UP_KEYWORDS	Photosystem I	25	3.566333809	7.67E-28	AT2G34430, AT3G27690, AT1G61520, AT2G05070, AT1G30380, AT3G54890, AT4G12800, AT1G15820, AT4G28750, AT5G64040, AT1G29920, AT4G10340, AT1G03130, AT2G05100, AT3G47470, AT2G20260, AT5G54270, AT2G34420, AT1G08380, AT3G08940, AT1G29930, AT3G61470, AT1G52230, AT5G01530, AT1G29910	698	41	26542	23.18645608	2.15E-25	1.08E-25	8.93E-26
GOTERM_CC_DIRECT	GO:0009535~chloroplast thylakoid membrane	60	8.559201141	2.81E-26	AT2G34430, AT1G61520, AT2G05070, AT1G30380, AT3G54890, AT2G06520, AT1G50900, AT3G21055, AT1G15820, AT5G64040, AT4G05180, AT3G15360, AT2G05620, AT2G05100, AT1G74470, AT3G47470, AT2G20260, AT5G54270, AT1G79040, AT2G27290, AT5G47110, AT2G36145, AT5G66570, AT3G61470, AT1G76100, AT4G11960, AT1G52230, AT5G04740, AT5G02120, AT1G75690, AT1G20340, AT3G51510, AT1G29910, AT3G27690, AT4G12800, AT2G30570, AT4…	680	407	25147	5.451727128	4.67E-24	2.34E-24	1.91E-24
GOTERM_CC_DIRECT	GO:0009579~thylakoid	44	6.276747504	6.57E-26	AT2G34430, AT3G27690, AT1G61520, AT2G05070, AT1G30380, AT3G54890, AT5G14780, AT4G12800, AT1G15820, AT4G28750, AT4G01150, AT5G64040, AT1G29920, AT4G05180, AT4G10340, AT5G58330, AT2G21330, AT1G52220, AT3G15360, AT1G03130, AT3G20390, AT2G05100, AT3G47470, AT1G79040, AT2G29650, AT2G20260, AT5G54270, AT2G34420, AT1G08380, AT3G08940, AT3G52300, AT1G06680, AT5G08050, AT5G66570, AT4G39730, AT1G29930, AT3…	680	206	25147	7.89882924	1.09E-23	3.64E-24	2.98E-24
GOTERM_BP_DIRECT	GO:0015979~photosynthesis	38	5.420827389	4.65E-25	AT2G34430, AT3G27690, AT1G61520, AT2G05070, AT1G30380, AT3G54890, AT2G06520, AT4G12800, AT3G21055, AT2G30570, AT1G15820, AT4G28750, AT5G64040, AT1G29920, AT4G05180, AT4G10340, AT3G63540, AT1G61800, AT1G03130, AT2G05100, AT1G74470, AT3G47470, AT1G79040, AT2G20260, AT5G54270, AT3G56940, AT2G34420, AT1G06680, AT5G66570, AT1G29930, AT4G05390, AT3G61470, AT4G11960, AT1G52230, AT3G14940, AT5G02120, AT5…	558	138	18499	9.128902395	3.41E-22	3.41E-22	3.30E-22
UP_KEYWORDS	Thylakoid	47	6.704707561	1.08E-23	AT2G34430, AT3G27690, AT1G61520, AT2G05070, AT1G30380, AT3G54890, AT1G50900, AT3G21055, AT2G30570, AT1G15820, AT4G28750, AT4G01150, AT5G64040, AT1G29920, AT4G05180, AT4G10340, AT3G63540, AT1G52220, AT2G05620, AT1G03130, AT2G05100, AT1G44446, AT3G47470, AT1G79040, AT2G29650, AT2G20260, AT5G54270, AT3G56940, AT2G34420, AT1G08380, AT3G08940, AT5G47110, AT1G06680, AT5G19940, AT5G66570, AT1G29930, AT3…	698	277	26542	6.452029005	3.03E-21	1.01E-21	8.37E-22
UP_KEYWORDS	Photosystem II	24	3.423680456	1.51E-22	AT2G34420, AT3G08940, AT2G34430, AT3G27690, AT1G61520, AT2G05070, AT5G47110, AT3G54890, AT1G06680, AT3G21055, AT2G30570, AT1G15820, AT5G66570, AT1G29920, AT1G29930, AT4G05180, AT4G10340, AT5G02120, AT2G05100, AT3G47470, AT5G01530, AT1G29910, AT5G54270, AT1G79040	698	54	26542	16.90035021	4.23E-20	1.06E-20	8.77E-21
GOTERM_BP_DIRECT	GO:0009768~photosynthesis, light harvesting in photosystem I	18	2.567760342	2.46E-22	AT1G08380, AT2G34420, AT3G08940, AT2G34430, AT3G27690, AT1G61520, AT2G05070, AT3G54890, AT1G15820, AT1G29920, AT1G29930, AT4G10340, AT3G61470, AT2G05100, AT3G47470, AT5G01530, AT1G29910, AT5G54270	558	22	18499	27.12463343	1.80E-19	9.01E-20	8.73E-20
GOTERM_CC_DIRECT	GO:0010287~plastoglobule	27	3.851640514	2.85E-22	AT2G34430, AT3G27690, AT1G61520, AT2G05070, AT3G54890, AT4G12800, AT1G15820, AT4G28750, AT4G01150, AT1G29920, AT4G10340, AT2G21330, AT2G01140, AT2G05100, AT3G47470, AT2G20260, AT5G54270, AT2G34420, AT3G08940, AT2G34460, AT5G66570, AT1G29930, AT3G61470, AT1G52230, AT1G52590, AT5G01530, AT1G29910	680	75	25147	13.31311765	4.73E-20	9.46E-21	7.75E-21
GOTERM_CC_DIRECT	GO:0009522~photosystem I	20	2.853067047	1.53E-21	AT1G08380, AT2G34420, AT3G08940, AT2G34430, AT3G27690, AT1G61520, AT2G05070, AT1G30380, AT3G54890, AT1G15820, AT5G64040, AT1G29920, AT1G29930, AT4G10340, AT3G61470, AT2G05100, AT3G47470, AT5G01530, AT1G29910, AT5G54270	680	34	25147	21.75346021	2.54E-19	4.23E-20	3.46E-20
GOTERM_MF_DIRECT	GO:0031409~pigment binding	17	2.42510699	3.99E-21	AT2G34420, AT3G08940, AT2G34430, AT3G27690, AT1G61520, AT2G05070, AT3G54890, AT1G15820, AT1G29920, AT1G29930, AT4G10340, AT3G61470, AT2G05100, AT3G47470, AT5G01530, AT1G29910, AT5G54270	532	21	18171	27.65010741	2.17E-18	2.17E-18	2.11E-18
UP_KEYWORDS	Chlorophyll	19	2.710413695	4.19E-21	AT2G34420, AT3G08940, AT2G34430, AT3G27690, AT1G61520, AT2G05070, AT5G47110, AT3G54890, AT1G15820, AT1G29920, AT1G29930, AT4G10340, AT3G61470, AT5G02120, AT2G05100, AT3G47470, AT5G01530, AT1G29910, AT5G54270	698	31	26542	23.30612811	1.18E-18	2.35E-19	1.95E-19
INTERPRO	IPR023329:Chlorophyll a/b binding protein domain	18	2.567760342	4.55E-21	AT2G34420, AT3G08940, AT2G34430, AT3G27690, AT1G61520, AT2G05070, AT3G54890, AT1G15820, AT1G29920, AT1G29930, AT4G10340, AT3G61470, AT5G02120, AT2G05100, AT3G47470, AT5G01530, AT1G29910, AT5G54270	638	25	22105	24.9460815	4.16E-18	4.16E-18	4.11E-18
GOTERM_CC_DIRECT	GO:0009534~chloroplast thylakoid	39	5.563480742	4.79E-21	AT2G34430, AT1G61520, AT2G05070, AT1G30380, AT3G54890, AT4G12800, AT5G16400, AT1G15820, AT4G28750, AT4G01150, AT5G64040, AT1G29920, AT4G05180, AT4G10340, AT2G21330, AT2G05620, AT2G01140, AT1G03130, AT1G74470, AT3G47470, AT1G21500, AT1G79040, AT2G20260, AT5G54270, AT3G56940, AT2G34420, AT3G08940, AT1G06680, AT5G19940, AT2G34460, AT5G08050, AT5G66570, AT1G29930, AT3G61470, AT1G52230, AT1G75690, AT1…	680	206	25147	7.001235009	7.96E-19	1.14E-19	9.31E-20
INTERPRO	IPR022796:Chlorophyll A-B binding protein	18	2.567760342	3.35E-20	AT2G34420, AT3G08940, AT2G34430, AT3G27690, AT1G61520, AT2G05070, AT5G47110, AT3G54890, AT1G15820, AT1G29920, AT1G29930, AT4G10340, AT3G61470, AT2G05100, AT3G47470, AT5G01530, AT1G29910, AT5G54270	638	27	22105	23.09822362	3.06E-17	1.53E-17	1.51E-17
GOTERM_CC_DIRECT	GO:0009523~photosystem II	20	2.853067047	9.21E-20	AT2G34420, AT3G08940, AT2G34430, AT3G27690, AT1G61520, AT2G05070, AT3G54890, AT2G06520, AT3G21055, AT2G30570, AT1G29920, AT1G29930, AT4G10340, AT5G02120, AT2G05100, AT3G47470, AT5G01530, AT1G29910, AT5G54270, AT1G79040	680	40	25147	18.49044118	1.53E-17	1.70E-18	1.39E-18
GOTERM_MF_DIRECT	GO:0016168~chlorophyll binding	19	2.710413695	1.86E-18	AT2G34420, AT3G08940, AT2G34430, AT3G27690, AT1G61520, AT2G05070, AT1G30380, AT3G54890, AT1G15820, AT1G29920, AT1G29930, AT4G10340, AT3G61470, AT5G02120, AT2G05100, AT3G47470, AT5G01530, AT1G29910, AT5G54270	532	37	18171	17.53957529	1.01E-15	5.06E-16	4.93E-16
GOTERM_CC_DIRECT	GO:0030076~light-harvesting complex	15	2.139800285	3.17E-18	AT2G34420, AT2G34430, AT3G27690, AT1G61520, AT2G05070, AT3G54890, AT1G29920, AT1G29930, AT4G10340, AT3G61470, AT2G05100, AT3G47470, AT5G01530, AT1G29910, AT5G54270	680	20	25147	27.73566176	5.26E-16	5.26E-17	4.31E-17
INTERPRO	IPR001344:Chlorophyll A-B binding protein, plant	15	2.139800285	7.73E-18	AT2G34420, AT3G08940, AT2G34430, AT3G27690, AT1G61520, AT2G05070, AT3G54890, AT1G15820, AT1G29930, AT4G10340, AT3G61470, AT2G05100, AT3G47470, AT5G01530, AT5G54270	638	20	22105	25.98550157	7.06E-15	2.35E-15	2.33E-15
UP_KEYWORDS	Chromophore	19	2.710413695	6.12E-17	AT2G34420, AT3G08940, AT2G34430, AT3G27690, AT1G61520, AT2G05070, AT5G47110, AT3G54890, AT1G15820, AT1G29920, AT1G29930, AT4G10340, AT3G61470, AT5G02120, AT2G05100, AT3G47470, AT5G01530, AT1G29910, AT5G54270	698	47	26542	15.37212705	3.12E-14	1.91E-15	1.58E-15
KEGG_PATHWAY	ath00196:Photosynthesis - antenna proteins	17	2.42510699	1.47E-16	AT2G34420, AT3G08940, AT2G34430, AT3G27690, AT1G61520, AT2G05070, AT3G54890, AT1G15820, AT1G29920, AT1G29930, AT4G10340, AT3G61470, AT2G05100, AT3G47470, AT5G01530, AT1G29910, AT5G54270	253	22	4727	14.43747754	1.10E-14	1.46E-14	1.27E-14
GOTERM_BP_DIRECT	GO:0018298~protein-chromophore linkage	18	2.567760342	5.42E-15	AT2G34420, AT3G08940, AT2G34430, AT3G27690, AT1G61520, AT2G05070, AT3G54890, AT1G15820, AT1G29920, AT1G29930, AT4G10340, AT3G61470, AT5G02120, AT2G05100, AT3G47470, AT5G01530, AT1G29910, AT5G54270	558	45	18499	13.2609319	3.99E-12	7.96E-13	7.71E-13
GOTERM_CC_DIRECT	GO:0009941~chloroplast envelope	52	7.417974322	1.18E-14	AT3G03780, AT2G34430, AT1G61520, AT2G05070, AT3G54890, AT1G50900, AT2G17695, AT1G15820, AT3G15360, AT3G20390, AT5G58070, AT2G05100, AT1G74470, AT3G47470, AT2G20260, AT5G54270, AT3G08640, AT5G19940, AT5G16710, AT3G61470, AT3G12780, AT3G63410, AT3G61430, AT5G52540, AT2G43750, AT1G20620, AT1G29910, AT3G54900, AT3G27690, AT4G12800, AT4G01150, AT4G28750, AT1G29920, AT5G04590, AT5G62720, AT4G10340, AT5…	680	543	25147	3.541447297	1.95E-12	1.77E-13	1.45E-13
UP_KEYWORDS	Magnesium	43	6.134094151	3.21E-09	AT3G05640, AT2G35840, AT1G59580, AT2G34430, AT3G27690, AT1G61520, AT2G05070, AT3G54890, AT5G14200, AT3G02750, AT2G17130, AT1G29920, AT5G56350, AT1G02500, AT4G10340, AT4G35260, AT5G08570, AT5G56630, AT2G05100, AT3G47470, AT2G04350, AT5G54270, AT2G34420, AT1G64400, AT3G08940, AT5G17380, AT5G53850, AT4G29890, AT5G63980, AT5G63680, AT2G38740, AT4G01480, AT5G03290, AT1G29930, AT2G46620, AT3G61470, AT4…	698	576	26542	2.838730699	9.02E-07	5.64E-08	4.67E-08
UP_SEQ_FEATURE	metal ion-binding site:Magnesium (chlorophyll-a 6 axial ligand)	7	0.998573466	1.02E-08	AT1G29920, AT1G29930, AT3G08940, AT4G10340, AT3G47470, AT5G01530, AT1G29910	306	7	8938	29.20915033	5.86E-06	2.07E-06	1.99E-06
GOTERM_BP_DIRECT	GO:0009765~photosynthesis, light harvesting	8	1.141226819	3.17E-08	AT1G29930, AT4G10340, AT1G61520, AT5G47110, AT3G54890, AT3G47470, AT5G01530, AT5G54270	558	13	18499	20.40143369	2.33E-05	3.88E-06	3.75E-06
UP_SEQ_FEATURE	binding site:Chlorophyll-b 4	7	0.998573466	3.98E-08	AT1G29920, AT1G29930, AT3G08940, AT4G10340, AT3G47470, AT5G01530, AT1G29910	306	8	8938	25.55800654	2.28E-05	2.07E-06	1.99E-06
UP_SEQ_FEATURE	metal ion-binding site:Magnesium (chlorophyll-a 1 axial ligand)	7	0.998573466	3.98E-08	AT1G29920, AT1G29930, AT3G08940, AT4G10340, AT3G47470, AT5G01530, AT1G29910	306	8	8938	25.55800654	2.28E-05	2.07E-06	1.99E-06
UP_SEQ_FEATURE	metal ion-binding site:Magnesium (chlorophyll-a 3 axial ligand)	7	0.998573466	3.98E-08	AT1G29920, AT1G29930, AT3G08940, AT4G10340, AT3G47470, AT5G01530, AT1G29910	306	8	8938	25.55800654	2.28E-05	2.07E-06	1.99E-06
UP_SEQ_FEATURE	metal ion-binding site:Magnesium (chlorophyll-a 4 axial ligand)	7	0.998573466	3.98E-08	AT1G29920, AT1G29930, AT3G08940, AT4G10340, AT3G47470, AT5G01530, AT1G29910	306	8	8938	25.55800654	2.28E-05	2.07E-06	1.99E-06
UP_SEQ_FEATURE	metal ion-binding site:Magnesium (chlorophyll-a 5 axial ligand)	7	0.998573466	3.98E-08	AT1G29920, AT1G29930, AT3G08940, AT4G10340, AT3G47470, AT5G01530, AT1G29910	306	8	8938	25.55800654	2.28E-05	2.07E-06	1.99E-06
UP_SEQ_FEATURE	metal ion-binding site:Magnesium (chlorophyll-b 1 axial ligand); via carbonyl oxygen	7	0.998573466	3.98E-08	AT1G29920, AT1G29930, AT3G08940, AT4G10340, AT3G47470, AT5G01530, AT1G29910	306	8	8938	25.55800654	2.28E-05	2.07E-06	1.99E-06
UP_SEQ_FEATURE	metal ion-binding site:Magnesium (chlorophyll-b 3 axial ligand)	7	0.998573466	3.98E-08	AT1G29920, AT1G29930, AT3G08940, AT4G10340, AT3G47470, AT5G01530, AT1G29910	306	8	8938	25.55800654	2.28E-05	2.07E-06	1.99E-06
UP_SEQ_FEATURE	binding site:Chlorophyll-a 1	7	0.998573466	3.98E-08	AT1G29920, AT1G29930, AT3G08940, AT4G10340, AT3G47470, AT5G01530, AT1G29910	306	8	8938	25.55800654	2.28E-05	2.07E-06	1.99E-06
UP_SEQ_FEATURE	binding site:Chlorophyll-a 1; via amide nitrogen	7	0.998573466	3.98E-08	AT1G29920, AT1G29930, AT3G08940, AT4G10340, AT3G47470, AT5G01530, AT1G29910	306	8	8938	25.55800654	2.28E-05	2.07E-06	1.99E-06
UP_SEQ_FEATURE	metal ion-binding site:Magnesium (chlorophyll-a 2 axial ligand)	6	0.855920114	8.89E-07	AT1G29920, AT1G29930, AT3G08940, AT4G10340, AT5G01530, AT1G29910	306	7	8938	25.03641457	5.09E-04	4.25E-05	4.08E-05
UP_SEQ_FEATURE	binding site:Chlorophyll-b 2	5	0.713266762	6.47E-06	AT1G29920, AT1G29930, AT4G10340, AT3G47470, AT1G29910	306	5	8938	29.20915033	0.003701757	2.48E-04	2.37E-04
UP_SEQ_FEATURE	metal ion-binding site:Magnesium (chlorophyll-b 2 axial ligand); via carbonyl oxygen	5	0.713266762	6.47E-06	AT1G29920, AT1G29930, AT4G10340, AT3G47470, AT1G29910	306	5	8938	29.20915033	0.003701757	2.48E-04	2.37E-04
UP_SEQ_FEATURE	binding site:Chlorophyll-a 5	5	0.713266762	6.47E-06	AT1G29920, AT1G29930, AT4G10340, AT3G47470, AT1G29910	306	5	8938	29.20915033	0.003701757	2.48E-04	2.37E-04
UP_SEQ_FEATURE	binding site:Chlorophyll-a 3; via amide nitrogen	5	0.713266762	1.89E-05	AT1G29920, AT1G29930, AT3G08940, AT5G01530, AT1G29910	306	6	8938	24.34095861	0.010767988	6.78E-04	6.49E-04
GOTERM_BP_DIRECT	GO:0010218~response to far red light	9	1.283880171	9.76E-05	AT1G29920, AT3G08940, AT3G27690, AT4G10340, AT3G54890, AT2G01570, AT2G05100, AT5G01530, AT1G29910	558	49	18499	6.089203423	0.06911389	0.005115346	0.004955056
UP_SEQ_FEATURE	binding site:Chlorophyll-b 3	4	0.570613409	1.53E-04	AT1G29920, AT1G29930, AT3G47470, AT1G29910	306	4	8938	29.20915033	0.0841751	0.005180988	0.004964361
GOTERM_BP_DIRECT	GO:0010114~response to red light	9	1.283880171	3.27E-04	AT1G29920, AT3G08940, AT3G27690, AT4G10340, AT4G31500, AT3G54890, AT2G05100, AT5G01530, AT1G29910	558	58	18499	5.14432703	0.213503592	0.012006392	0.01163017
GOTERM_BP_DIRECT	GO:0009637~response to blue light	8	1.141226819	8.93E-04	AT1G29920, AT3G08940, AT3G27690, AT4G10340, AT3G54890, AT2G05100, AT5G01530, AT1G29910	558	52	18499	5.100358423	0.480863818	0.027304014	0.026448439
UP_SEQ_FEATURE	binding site:Chlorophyll-a 6; via amide nitrogen	3	0.427960057	0.003403554	AT1G29920, AT1G29930, AT1G29910	306	3	8938	29.20915033	0.858231898	0.069772849	0.066855518
UP_SEQ_FEATURE	binding site:Chlorophyll-b 2; via amide nitrogen	3	0.427960057	0.003403554	AT1G29920, AT1G29930, AT1G29910	306	3	8938	29.20915033	0.858231898	0.069772849	0.066855518
UP_SEQ_FEATURE	binding site:Chlorophyll-b 4 or chlorophyll-b 5	3	0.427960057	0.003403554	AT1G29920, AT1G29930, AT1G29910	306	3	8938	29.20915033	0.858231898	0.069772849	0.066855518
UP_SEQ_FEATURE	binding site:Chlorophyll-b 5; via carbonyl oxygen	3	0.427960057	0.003403554	AT1G29920, AT1G29930, AT1G29910	306	3	8938	29.20915033	0.858231898	0.069772849	0.066855518
UP_SEQ_FEATURE	chain:Chlorophyll a-b binding protein 165/180, chloroplastic	3	0.427960057	0.003403554	AT1G29920, AT1G29930, AT1G29910	306	3	8938	29.20915033	0.858231898	0.069772849	0.066855518
UP_SEQ_FEATURE	chain:Chlorophyll a-b binding protein 2, chloroplastic	3	0.427960057	0.003403554	AT1G29920, AT1G29930, AT1G29910	306	3	8938	29.20915033	0.858231898	0.069772849	0.066855518
UP_SEQ_FEATURE	binding site:Chlorophyll-a 3	3	0.427960057	0.003403554	AT1G29920, AT1G29930, AT1G29910	306	3	8938	29.20915033	0.858231898	0.069772849	0.066855518
Annotation Cluster 3	Enrichment Score: 5.8097480884925545
Category	Term	Count	%	PValue	Genes	List Total	Pop Hits	Pop Total	Fold Enrichment	Bonferroni	Benjamini	FDR
UP_KEYWORDS	Membrane	245	34.95007133	9.61E-11	AT4G27840, AT2G05070, AT3G28960, AT1G50900, AT4G22830, AT2G37460, AT4G20410, AT3G26300, AT4G00360, AT2G31360, AT1G72130, AT5G57345, AT2G05620, AT2G46170, AT1G61800, AT4G30210, AT3G10630, AT3G62190, AT3G47470, AT3G48680, AT5G58670, AT1G20823, AT1G08480, AT4G34700, AT5G42420, AT2G17720, AT1G49470, AT3G56080, AT2G31490, AT2G39890, AT4G23010, AT1G72020, AT3G45600, AT2G46620, AT1G20260, AT3G61430, AT4…	698	6456	26542	1.443048025	2.70E-08	2.08E-09	1.72E-09
UP_KEYWORDS	Transmembrane	194	27.67475036	7.92E-06	AT4G27840, AT2G05070, AT3G28960, AT4G22830, AT2G37460, AT3G26300, AT4G00360, AT2G31360, AT1G72130, AT5G57345, AT2G46170, AT1G61800, AT4G30210, AT3G10630, AT3G62190, AT3G47470, AT1G20823, AT5G42420, AT2G17720, AT1G49470, AT3G56080, AT2G31490, AT2G39890, AT4G23010, AT1G72020, AT3G45600, AT2G46620, AT3G61430, AT4G16370, AT3G51510, AT3G47580, AT4G23140, AT5G23670, AT4G33625, AT1G59740, AT3G21670, AT1…	698	5535	26542	1.332791846	0.002224332	8.25E-05	6.84E-05
UP_KEYWORDS	Transmembrane helix	188	26.81883024	5.78E-05	AT4G27840, AT1G61520, AT3G28960, AT3G10915, AT4G22830, AT2G37460, AT4G23400, AT3G26300, AT4G28770, AT4G00360, AT1G32400, AT2G31360, AT1G72130, AT5G57345, AT1G21065, AT1G70230, AT3G17780, AT2G46170, AT1G61800, AT4G30210, AT3G10630, AT3G62190, AT3G47470, AT1G27600, AT1G79040, AT1G20823, AT5G42420, AT2G17720, AT2G39010, AT1G49470, AT3G56080, AT2G31490, AT2G39890, AT4G01040, AT4G23010, AT1G72020, AT3…	698	5505	26542	1.298610016	0.016100895	4.77E-04	3.96E-04
GOTERM_CC_DIRECT	GO:0016021~integral component of membrane	188	26.81883024	1.31E-04	AT4G27840, AT1G61520, AT2G05070, AT3G28960, AT3G10915, AT4G22830, AT2G37460, AT4G23400, AT3G26300, AT4G28770, AT4G00360, AT1G32400, AT2G31360, AT1G72130, AT5G57345, AT1G21065, AT1G70230, AT2G46170, AT1G61800, AT4G30210, AT2G05100, AT3G10630, AT3G62190, AT3G47470, AT1G27600, AT1G79040, AT1G20823, AT5G42420, AT2G17720, AT2G39010, AT1G49470, AT3G56080, AT2G31490, AT2G39890, AT5G66570, AT4G01040, AT1…	680	5439	25147	1.27825076	0.021527353	8.37E-04	6.86E-04
Annotation Cluster 4	Enrichment Score: 4.388219077826862
Category	Term	Count	%	PValue	Genes	List Total	Pop Hits	Pop Total	Fold Enrichment	Bonferroni	Benjamini	FDR
KEGG_PATHWAY	ath01230:Biosynthesis of amino acids	35	4.992867332	3.53E-07	AT3G03780, AT5G19550, AT5G14060, AT1G13440, AT1G31230, AT5G14200, AT3G58990, AT5G54810, AT5G66120, AT2G17130, AT1G55920, AT4G13430, AT5G56350, AT2G44350, AT1G02500, AT4G35260, AT5G08570, AT2G21330, AT5G13420, AT5G56630, AT3G61440, AT2G01140, AT2G43100, AT5G36160, AT3G55610, AT2G36460, AT5G63680, AT5G03290, AT5G37600, AT3G12780, AT2G04400, AT3G08590, AT1G79550, AT4G35830, AT2G43750	253	254	4727	2.574538608	3.49E-05	1.16E-05	1.01E-05
KEGG_PATHWAY	ath01200:Carbon metabolism	32	4.564907275	1.68E-05	AT5G19550, AT1G13440, AT5G42250, AT5G14780, AT1G24280, AT2G17130, AT1G55920, AT5G56350, AT2G44350, AT4G35260, AT5G58330, AT5G08570, AT2G21330, AT5G13420, AT5G56630, AT1G50480, AT3G61440, AT2G01140, AT5G43940, AT3G02360, AT2G36460, AT5G63680, AT5G03290, AT5G08300, AT3G12780, AT1G79870, AT3G14940, AT3G08590, AT1G79550, AT4G35830, AT2G43750, AT1G20620	253	262	4727	2.281990164	0.001664731	3.33E-04	2.89E-04
UP_KEYWORDS	Glycolysis	10	1.426533524	3.76E-05	AT5G56350, AT5G08570, AT1G13440, AT2G21330, AT5G56630, AT2G36460, AT2G01140, AT5G63680, AT3G08590, AT1G79550	698	63	26542	6.03583936	0.010516495	3.41E-04	2.83E-04
GOTERM_BP_DIRECT	GO:0006096~glycolytic process	11	1.569186876	5.00E-05	AT5G56350, AT5G08570, AT1G13440, AT2G21330, AT5G56630, AT3G12780, AT2G36460, AT2G01140, AT5G63680, AT3G08590, AT1G79550	558	71	18499	5.13627644	0.036067967	0.003339416	0.003234775
KEGG_PATHWAY	ath01130:Biosynthesis of antibiotics	43	6.134094151	9.76E-05	AT5G19550, AT5G14060, AT1G13440, AT5G42250, AT5G47840, AT1G31230, AT1G24280, AT5G66120, AT2G17130, AT5G56350, AT2G44350, AT4G35260, AT5G08570, AT2G21330, AT5G13420, AT5G56630, AT3G61440, AT4G25900, AT2G01140, AT5G50370, AT5G43940, AT3G17940, AT5G36160, AT1G76490, AT3G02360, AT1G63970, AT2G32520, AT1G58440, AT3G22890, AT2G36460, AT5G63680, AT5G03290, AT1G44170, AT2G17370, AT4G38460, AT5G08300, AT3…	253	439	4727	1.83007554	0.009616712	0.001610463	0.001398988
KEGG_PATHWAY	ath00010:Glycolysis / Gluconeogenesis	17	2.42510699	2.75E-04	AT5G42250, AT1G13440, AT2G36460, AT5G63680, AT1G44170, AT5G56350, AT5G08570, AT2G21330, AT5G56630, AT3G12780, AT5G54960, AT4G25900, AT2G01140, AT3G08590, AT1G79550, AT5G43940, AT3G17940	253	113	4727	2.810836336	0.026900731	0.003408178	0.002960639
KEGG_PATHWAY	ath01110:Biosynthesis of secondary metabolites	77	10.98430813	6.37E-04	AT3G03780, AT5G19550, AT5G14060, AT1G13440, AT5G42250, AT4G31500, AT1G31230, AT5G65010, AT1G55920, AT2G17130, AT2G20340, AT4G13430, AT2G44350, AT5G08570, AT1G02500, AT4G35260, AT2G42490, AT4G25900, AT1G05010, AT2G01140, AT5G43940, AT1G74470, AT4G39660, AT3G17940, AT2G43100, AT5G36160, AT1G76490, AT1G15950, AT3G06860, AT1G58440, AT2G36460, AT5G03290, AT1G44170, AT2G17370, AT1G01120, AT4G38460, AT5…	253	1019	4727	1.411827452	0.061171588	0.0066445	0.00577199
Annotation Cluster 5	Enrichment Score: 3.872243119553614
Category	Term	Count	%	PValue	Genes	List Total	Pop Hits	Pop Total	Fold Enrichment	Bonferroni	Benjamini	FDR
SMART	SM01117:SM01117	6	0.855920114	3.21E-06	AT5G48810, AT5G53560, AT1G37130, AT5G52240, AT3G48890, AT2G46650	142	15	8423	23.72676056	3.02E-04	3.02E-04	3.02E-04
INTERPRO	IPR001199:Cytochrome b5-like heme/steroid binding domain	6	0.855920114	4.62E-05	AT5G48810, AT5G53560, AT1G37130, AT5G52240, AT3G48890, AT2G46650	638	15	22105	13.85893417	0.041312613	0.007031543	0.006954528
UP_SEQ_FEATURE	domain:Cytochrome b5 heme-binding	4	0.570613409	0.001243415	AT5G53560, AT1G37130, AT5G52240, AT3G48890	306	7	8938	16.69094304	0.509789283	0.037564213	0.035993584
INTERPRO	IPR018506:Cytochrome b5, heme-binding site	4	0.570613409	0.001756997	AT5G48810, AT5G53560, AT1G37130, AT2G46650	638	9	22105	15.39881574	0.799220811	0.133678221	0.132214056
Annotation Cluster 6	Enrichment Score: 2.799534424205453
Category	Term	Count	%	PValue	Genes	List Total	Pop Hits	Pop Total	Fold Enrichment	Bonferroni	Benjamini	FDR
UP_KEYWORDS	Iron	43	6.134094151	6.40E-06	AT5G48810, AT4G31500, AT1G37130, AT3G26300, AT5G67330, AT4G00360, AT3G53280, AT2G31360, AT4G13430, AT5G04590, AT4G13770, AT5G59540, AT5G53560, AT2G20860, AT3G61880, AT1G05010, AT1G13090, AT1G44446, AT3G10850, AT3G26290, AT2G45560, AT2G46650, AT3G56940, AT4G25650, AT3G26210, AT5G43850, AT3G03470, AT2G16710, AT4G29890, AT2G17720, AT2G16430, AT5G25140, AT1G03400, AT4G14710, AT3G19010, AT2G01890, AT3…	698	764	26542	2.140194872	0.001796604	6.92E-05	5.73E-05
UP_KEYWORDS	Monooxygenase	20	2.853067047	1.96E-04	AT5G25620, AT3G26210, AT1G12140, AT4G31500, AT3G03470, AT1G62560, AT4G29890, AT3G26300, AT5G25140, AT4G00360, AT3G53280, AT4G13770, AT3G61880, AT3G14620, AT1G13090, AT1G13080, AT3G26290, AT3G26280, AT2G45560, AT1G64900	698	283	26542	2.687334839	0.05348626	0.001409344	0.001168602
GOTERM_MF_DIRECT	GO:0016709~oxidoreductase activity, acting on paired donors, with incorporation or reduction of molecular oxygen, NAD(P)H as one donor, and incorporation of one atom of oxygen	14	1.997146933	4.38E-04	AT3G26210, AT4G31500, AT3G03470, AT3G26300, AT5G25140, AT3G53280, AT4G13770, AT3G61880, AT1G13090, AT1G13080, AT3G26290, AT3G26280, AT2G45560, AT1G64900	532	149	18171	3.209290004	0.211745263	0.032114279	0.031286287
UP_SEQ_FEATURE	metal ion-binding site:Iron (heme axial ligand)	16	2.282453638	0.001043932	AT3G26210, AT4G31500, AT1G37130, AT3G26300, AT5G25140, AT4G00360, AT3G53280, AT4G13770, AT5G53560, AT1G13090, AT1G13080, AT3G26290, AT3G26280, AT2G45560, AT1G20620, AT1G64900	306	177	8938	2.640375171	0.450356528	0.03328983	0.03189792
GOTERM_MF_DIRECT	GO:0020037~heme binding	24	3.423680456	0.001051193	AT5G48810, AT3G26210, AT4G31500, AT1G37130, AT3G03470, AT3G26300, AT5G25140, AT4G00360, AT3G53280, AT5G04590, AT4G13770, AT5G53560, AT3G61880, AT3G14620, AT1G13090, AT1G13080, AT5G52240, AT3G48890, AT3G26290, AT3G26280, AT2G45560, AT1G20620, AT2G46650, AT1G64900	532	386	18171	2.123690054	0.435095058	0.057079759	0.055608089
UP_KEYWORDS	Heme	22	3.138373752	0.001653437	AT5G48810, AT3G26210, AT4G31500, AT1G37130, AT3G03470, AT3G26300, AT5G25140, AT4G00360, AT3G53280, AT5G04590, AT4G13770, AT5G53560, AT3G61880, AT3G14620, AT1G13090, AT1G13080, AT3G26290, AT3G26280, AT2G45560, AT1G20620, AT2G46650, AT1G64900	698	390	26542	2.145044449	0.371865174	0.010559453	0.008755703
GOTERM_MF_DIRECT	GO:0005506~iron ion binding	21	2.995720399	0.00219059	AT3G26210, AT5G43850, AT4G31500, AT3G03470, AT4G29890, AT2G17720, AT3G26300, AT5G25140, AT4G00360, AT3G53280, AT4G13770, AT4G14710, AT3G61880, AT3G14620, AT1G13090, AT1G13080, AT1G44446, AT3G26290, AT3G26280, AT2G45560, AT1G64900	532	336	18171	2.13475094	0.696020597	0.099124215	0.096568527
INTERPRO	IPR017972:Cytochrome P450, conserved site	16	2.282453638	0.002536049	AT3G26210, AT4G31500, AT3G03470, AT3G26300, AT5G25140, AT4G00360, AT3G53280, AT4G13770, AT3G61880, AT3G14620, AT1G13090, AT1G13080, AT3G26290, AT3G26280, AT2G45560, AT1G64900	638	227	22105	2.442102937	0.901564533	0.165386652	0.163575188
INTERPRO	IPR002401:Cytochrome P450, E-class, group I	16	2.282453638	0.002872806	AT3G26210, AT4G31500, AT3G03470, AT3G26300, AT5G25140, AT4G00360, AT3G53280, AT4G13770, AT3G61880, AT3G14620, AT1G13090, AT1G13080, AT3G26290, AT3G26280, AT2G45560, AT1G64900	638	230	22105	2.410249421	0.927679415	0.174858116	0.172942913
COG_ONTOLOGY	Secondary metabolites biosynthesis, transport, and catabolism	17	2.42510699	0.004482347	AT3G26210, AT4G31500, AT3G03470, AT3G26300, AT5G25140, AT4G00360, AT3G53280, AT4G13770, AT2G42490, AT3G61880, AT3G14620, AT1G13090, AT1G13080, AT3G26290, AT3G26280, AT2G45560, AT1G64900	76	276	2589	2.098255149	0.073527754	0.071717553	0.071717553
GOTERM_BP_DIRECT	GO:0044550~secondary metabolite biosynthetic process	12	1.711840228	0.004482666	AT3G26210, AT3G61880, AT3G03470, AT1G13090, AT3G26300, AT5G25140, AT1G13080, AT3G26290, AT3G26280, AT2G45560, AT3G53280, AT1G64900	558	145	18499	2.743641083	0.963030938	0.101556752	0.098374456
INTERPRO	IPR001128:Cytochrome P450	16	2.282453638	0.005944386	AT3G26210, AT4G31500, AT3G03470, AT3G26300, AT5G25140, AT4G00360, AT3G53280, AT4G13770, AT3G61880, AT3G14620, AT1G13090, AT1G13080, AT3G26290, AT3G26280, AT2G45560, AT1G64900	638	249	22105	2.226334806	0.99567533	0.271361229	0.268389036
GOTERM_MF_DIRECT	GO:0019825~oxygen binding	15	2.139800285	0.009142043	AT3G26210, AT4G31500, AT3G03470, AT3G26300, AT5G25140, AT4G00360, AT3G53280, AT4G13770, AT3G61880, AT3G14620, AT1G13090, AT1G13080, AT3G26290, AT3G26280, AT1G64900	532	234	18171	2.189488143	0.993173611	0.236387101	0.230292406
GOTERM_BP_DIRECT	GO:0098542~defense response to other organism	5	0.713266762	0.036939126	AT3G26210, AT1G13090, AT5G25140, AT1G13080, AT3G26280	558	42	18499	3.946705923	1	0.423645597	0.410370599
Annotation Cluster 7	Enrichment Score: 2.6775027559119216
Category	Term	Count	%	PValue	Genes	List Total	Pop Hits	Pop Total	Fold Enrichment	Bonferroni	Benjamini	FDR
INTERPRO	IPR012336:Thioredoxin-like fold	25	3.566333809	2.67E-07	AT1G65980, AT2G37240, AT5G16400, AT2G30870, AT5G38900, AT1G02920, AT3G15360, AT5G02790, AT5G39950, AT5G42850, AT5G20500, AT2G02390, AT1G60420, AT5G41210, AT5G42980, AT5G16710, AT5G08290, AT1G02930, AT5G65840, AT3G06050, AT1G75270, AT1G78380, AT1G07700, AT1G77370, AT3G54900	638	249	22105	3.478648135	2.44E-04	6.10E-05	6.03E-05
UP_KEYWORDS	Detoxification	10	1.426533524	5.49E-05	AT1G02930, AT1G02920, AT5G41210, AT5G02790, AT1G75270, AT3G20390, AT2G30870, AT1G78380, AT5G16710, AT2G02390	698	66	26542	5.761483025	0.015299252	4.67E-04	3.87E-04
GOTERM_BP_DIRECT	GO:0006749~glutathione metabolic process	10	1.426533524	9.33E-05	AT1G02930, AT1G02920, AT5G41210, AT5G02790, AT1G75270, AT2G30870, AT1G78380, AT5G16710, AT4G39640, AT2G02390	558	62	18499	5.34714996	0.066208363	0.005115346	0.004955056
GOTERM_MF_DIRECT	GO:0043295~glutathione binding	5	0.713266762	2.02E-04	AT1G02930, AT1G02920, AT1G75270, AT2G30870, AT1G78380	532	11	18171	15.52546138	0.10391148	0.027426248	0.026719126
GOTERM_MF_DIRECT	GO:0004364~glutathione transferase activity	9	1.283880171	4.26E-04	AT1G02930, AT1G02920, AT5G41210, AT5G02790, AT1G75270, AT2G30870, AT1G78380, AT5G16710, AT2G02390	532	62	18171	4.958131215	0.206530132	0.032114279	0.031286287
INTERPRO	IPR004045:Glutathione S-transferase, N-terminal	9	1.283880171	4.36E-04	AT1G02930, AT1G02920, AT5G41210, AT5G02790, AT1G75270, AT2G30870, AT1G78380, AT5G16710, AT2G02390	638	63	22105	4.949619346	0.328540273	0.044246041	0.043761419
INTERPRO	IPR010987:Glutathione S-transferase, C-terminal-like	9	1.283880171	7.34E-04	AT1G02930, AT1G02920, AT5G41210, AT5G02790, AT1G75270, AT2G30870, AT1G78380, AT5G16710, AT2G02390	638	68	22105	4.585676747	0.488549988	0.067025928	0.066291799
UP_SEQ_FEATURE	domain:GST N-terminal	4	0.570613409	0.008724597	AT1G02930, AT1G02920, AT2G30870, AT2G02390	306	13	8938	8.98743087	0.99340293	0.143083389	0.137100808
GOTERM_BP_DIRECT	GO:0009407~toxin catabolic process	6	0.855920114	0.01205301	AT1G02930, AT1G02920, AT5G41210, AT2G30870, AT1G78380, AT2G02390	558	46	18499	4.324216924	0.999863701	0.226843837	0.219735651
GOTERM_BP_DIRECT	GO:0010731~protein glutathionylation	3	0.427960057	0.012525086	AT5G02790, AT1G75270, AT5G16710	558	6	18499	16.57616487	0.99990403	0.229835325	0.222633401
UP_SEQ_FEATURE	domain:GST C-terminal	4	0.570613409	0.018757175	AT1G02930, AT1G02920, AT2G30870, AT2G02390	306	17	8938	6.872741253	0.999980594	0.269165455	0.257911151
KEGG_PATHWAY	ath00480:Glutathione metabolism	11	1.569186876	0.025251165	AT3G02360, AT2G24200, AT1G02930, AT1G02920, AT5G41210, AT5G02790, AT1G24280, AT2G30870, AT1G78380, AT4G23100, AT4G39640	253	93	4727	2.209911173	0.920497687	0.156241582	0.135725011
INTERPRO	IPR004046:Glutathione S-transferase, C-terminal	4	0.570613409	0.0342097	AT1G02930, AT1G02920, AT2G30870, AT2G02390	638	25	22105	5.543573668	1	0.637417468	0.630435897
GOTERM_BP_DIRECT	GO:0009636~response to toxic substance	5	0.713266762	0.111395357	AT1G02930, AT1G02920, AT5G02790, AT3G20390, AT2G30870	558	61	18499	2.717404078	1	0.888741217	0.860892378
COG_ONTOLOGY	Posttranslational modification, protein turnover, chaperones	7	0.998573466	0.767284058	AT1G02930, AT1G02920, AT5G41210, AT5G02790, AT1G75270, AT2G30870, AT1G78380	76	256	2589	0.931486431	1	1	1
Annotation Cluster 8	Enrichment Score: 2.6341794725519367
Category	Term	Count	%	PValue	Genes	List Total	Pop Hits	Pop Total	Fold Enrichment	Bonferroni	Benjamini	FDR
GOTERM_BP_DIRECT	GO:0019761~glucosinolate biosynthetic process	10	1.426533524	8.68E-07	AT4G13430, AT4G13770, AT1G18590, AT1G12140, AT2G20610, AT1G62560, AT5G14200, AT3G58990, AT4G23100, AT2G43100	558	36	18499	9.208980486	6.37E-04	7.97E-05	7.72E-05
INTERPRO	IPR015937:Aconitase/isopropylmalate dehydratase	4	0.570613409	0.001196896	AT4G13430, AT3G58990, AT4G35830, AT2G43100	638	8	22105	17.32366771	0.664931432	0.099342328	0.098254241
UP_KEYWORDS	Leucine biosynthesis	4	0.570613409	0.001345586	AT4G13430, AT5G14200, AT3G58990, AT2G43100	698	9	26542	16.90035021	0.315019046	0.00900261	0.007464798
UP_KEYWORDS	Branched-chain amino acid biosynthesis	5	0.713266762	0.00236577	AT4G13430, AT5G14200, AT3G20390, AT3G58990, AT2G43100	698	22	26542	8.642224538	0.486018971	0.014451768	0.011983138
GOTERM_BP_DIRECT	GO:0009082~branched-chain amino acid biosynthetic process	5	0.713266762	0.002683004	AT4G13430, AT5G14200, AT3G20390, AT3G58990, AT2G43100	558	20	18499	8.288082437	0.860817794	0.070333028	0.068129132
GOTERM_MF_DIRECT	GO:0003861~3-isopropylmalate dehydratase activity	3	0.427960057	0.004917942	AT4G13430, AT3G58990, AT2G43100	532	4	18171	25.61701128	0.93123296	0.164043045	0.159813575
KEGG_PATHWAY	ath00660:C5-Branched dibasic acid metabolism	4	0.570613409	0.013585574	AT4G13430, AT5G14200, AT3G58990, AT2G43100	253	10	4727	7.473517787	0.741844076	0.10345937	0.089873797
GOTERM_BP_DIRECT	GO:0009098~leucine biosynthetic process	4	0.570613409	0.027321709	AT4G13430, AT5G14200, AT3G58990, AT2G43100	558	22	18499	6.027696318	0.999999999	0.368117287	0.356582277
KEGG_PATHWAY	ath00290:Valine, leucine and isoleucine biosynthesis	4	0.570613409	0.120976109	AT4G13430, AT5G14200, AT3G58990, AT2G43100	253	23	4727	3.249355559	0.999997142	0.460639801	0.400151746
Annotation Cluster 9	Enrichment Score: 2.6124470754351914
Category	Term	Count	%	PValue	Genes	List Total	Pop Hits	Pop Total	Fold Enrichment	Bonferroni	Benjamini	FDR
UP_KEYWORDS	Tricarboxylic acid cycle	10	1.426533524	3.15E-06	AT5G03290, AT1G08480, AT2G44350, AT4G35260, AT5G58330, AT5G08300, AT5G62575, AT2G46390, AT4G35830, AT2G17130	698	47	26542	8.090593184	8.84E-04	3.62E-05	3.00E-05
GOTERM_BP_DIRECT	GO:0006099~tricarboxylic acid cycle	11	1.569186876	3.43E-06	AT5G03290, AT1G08480, AT2G44350, AT4G35260, AT5G58330, AT5G08300, AT5G62575, AT2G46390, AT3G14940, AT4G35830, AT2G17130	558	53	18499	6.880672212	0.002517471	2.80E-04	2.71E-04
SMART	SM01329:SM01329	4	0.570613409	9.04E-04	AT5G03290, AT4G35260, AT5G14200, AT2G17130	142	12	8423	19.77230047	0.081531777	0.028336503	0.028336503
INTERPRO	IPR001804:Isocitrate and isopropylmalate dehydrogenases family	4	0.570613409	0.002456466	AT5G03290, AT4G35260, AT5G14200, AT2G17130	638	10	22105	13.85893417	0.894126721	0.165386652	0.163575188
GOTERM_BP_DIRECT	GO:0006102~isocitrate metabolic process	4	0.570613409	0.003739505	AT5G03290, AT4G35260, AT4G35830, AT2G17130	558	11	18499	12.05539264	0.936068415	0.091454529	0.088588787
INTERPRO	IPR024084:Isopropylmalate dehydrogenase-like domain	4	0.570613409	0.005488998	AT5G03290, AT4G35260, AT5G14200, AT2G17130	638	13	22105	10.66071859	0.993430121	0.263760811	0.260871865
INTERPRO	IPR004434:Isocitrate dehydrogenase NAD-dependent	3	0.427960057	0.007825293	AT5G03290, AT4G35260, AT2G17130	638	5	22105	20.78840125	0.99923267	0.324749661	0.32119271
GOTERM_MF_DIRECT	GO:0004449~isocitrate dehydrogenase (NAD+) activity	3	0.427960057	0.008038248	AT5G03290, AT4G35260, AT2G17130	532	5	18171	20.49360902	0.987504737	0.218238428	0.212611655
UP_SEQ_FEATURE	site:Critical for catalysis	3	0.427960057	0.010840171	AT5G03290, AT4G35260, AT2G17130	306	5	8938	17.5254902	0.998060509	0.159545087	0.152874212
GOTERM_MF_DIRECT	GO:0051287~NAD binding	7	0.998573466	0.019800828	AT5G03290, AT4G35260, AT1G13440, AT5G14780, AT1G79870, AT5G14200, AT2G17130	532	73	18171	3.275234319	0.999980783	0.422538754	0.411644568
UP_SEQ_FEATURE	metal ion-binding site:Magnesium or manganese	5	0.713266762	0.027553563	AT5G03290, AT4G35260, AT5G06340, AT5G14200, AT2G17130	306	34	8938	4.295463283	0.999999889	0.385749881	0.369620966
KEGG_PATHWAY	ath00020:Citrate cycle (TCA cycle)	6	0.855920114	0.243931556	AT5G03290, AT2G44350, AT4G35260, AT5G08300, AT4G35830, AT2G17130	253	63	4727	1.779408997	1	0.731794668	0.635700419
Annotation Cluster 10	Enrichment Score: 2.5102974164415794
Category	Term	Count	%	PValue	Genes	List Total	Pop Hits	Pop Total	Fold Enrichment	Bonferroni	Benjamini	FDR
GOTERM_BP_DIRECT	GO:0008652~cellular amino acid biosynthetic process	10	1.426533524	2.16E-04	AT4G39940, AT5G14060, AT3G61440, AT2G04400, AT2G14750, AT3G20390, AT5G54810, AT2G43750, AT5G66120, AT1G55920	558	69	18499	4.804685471	0.146857285	0.009170111	0.008882764
KEGG_PATHWAY	ath00920:Sulfur metabolism	8	1.141226819	0.003987474	AT4G39940, AT5G04590, AT3G61440, AT3G22890, AT5G63980, AT2G14750, AT2G43750, AT1G55920	253	39	4727	3.832573224	0.32668974	0.032896658	0.028576895
UP_KEYWORDS	Cysteine biosynthesis	4	0.570613409	0.007822248	AT4G39940, AT3G61440, AT2G14750, AT2G43750	698	16	26542	9.506446991	0.889936039	0.044858197	0.037195587
GOTERM_BP_DIRECT	GO:0019344~cysteine biosynthetic process	4	0.570613409	0.013477077	AT4G39940, AT3G61440, AT2G14750, AT2G43750	558	17	18499	7.800548176	0.999952721	0.235527965	0.228147661
Annotation Cluster 11	Enrichment Score: 2.4049410665796827
Category	Term	Count	%	PValue	Genes	List Total	Pop Hits	Pop Total	Fold Enrichment	Bonferroni	Benjamini	FDR
GOTERM_CC_DIRECT	GO:0009543~chloroplast thylakoid lumen	11	1.569186876	5.79E-05	AT1G51400, AT4G05180, AT3G63540, AT1G33780, AT1G06680, AT1G76100, AT3G21055, AT1G20340, AT5G64350, AT5G66570, AT5G64040	680	80	25147	5.084871324	0.009563426	4.00E-04	3.28E-04
GOTERM_CC_DIRECT	GO:0030095~chloroplast photosystem II	5	0.713266762	9.47E-04	AT1G51400, AT4G05180, AT1G06680, AT3G21055, AT5G66570	680	17	25147	10.8767301	0.145566544	0.005422143	0.004442237
GOTERM_CC_DIRECT	GO:0009654~photosystem II oxygen evolving complex	5	0.713266762	0.003641061	AT4G05180, AT3G63540, AT1G06680, AT5G66570, AT1G79040	680	24	25147	7.70435049	0.454209011	0.018888005	0.01547451
UP_SEQ_FEATURE	transit peptide:Thylakoid	7	0.998573466	0.010691614	AT4G05180, AT3G63540, AT1G06680, AT1G20340, AT5G66570, AT2G30570, AT5G64040	306	55	8938	3.717528223	0.997886225	0.159545087	0.152874212
GOTERM_CC_DIRECT	GO:0031977~thylakoid lumen	6	0.855920114	0.011941498	AT4G05180, AT2G21330, AT1G06680, AT1G76100, AT1G20340, AT5G66570	680	51	25147	4.350692042	0.863880141	0.058302607	0.047765991
GOTERM_CC_DIRECT	GO:0019898~extrinsic component of membrane	4	0.570613409	0.145876346	AT4G05180, AT3G63540, AT1G06680, AT5G66570	680	49	25147	3.018847539	1	0.465633911	0.381483205
Annotation Cluster 12	Enrichment Score: 2.240537552873855
Category	Term	Count	%	PValue	Genes	List Total	Pop Hits	Pop Total	Fold Enrichment	Bonferroni	Benjamini	FDR
UP_KEYWORDS	Redox-active center	13	1.854493581	8.43E-05	AT4G04800, AT5G42980, AT3G52880, AT1G65980, AT5G16400, AT3G15360, AT5G39950, AT3G06050, AT5G42850, AT1G07700, AT5G20500, AT1G77370, AT3G54900	698	121	26542	4.085415236	0.023407135	6.40E-04	5.31E-04
GOTERM_BP_DIRECT	GO:0034599~cellular response to oxidative stress	9	1.283880171	6.45E-04	AT2G41090, AT5G57345, AT4G04800, AT3G15360, AT5G39950, AT5G42980, AT5G16400, AT1G07700, AT1G08830	558	64	18499	4.662046371	0.377356448	0.022553724	0.021846999
GOTERM_BP_DIRECT	GO:0000103~sulfate assimilation	8	1.141226819	7.93E-04	AT4G39940, AT3G15360, AT5G39950, AT5G42980, AT3G22890, AT2G14750, AT5G16400, AT1G07700	558	51	18499	5.200365451	0.441319287	0.026452106	0.025623225
GOTERM_MF_DIRECT	GO:0047134~protein-disulfide reductase activity	6	0.855920114	0.001389047	AT1G60420, AT3G15360, AT5G39950, AT5G42980, AT5G42850, AT5G16400	532	29	18171	7.066761732	0.52988461	0.068568434	0.066800555
GOTERM_BP_DIRECT	GO:0045454~cell redox homeostasis	13	1.854493581	0.002589887	AT1G60420, AT5G42980, AT3G52880, AT1G65980, AT5G16400, AT3G15360, AT5G39950, AT3G06050, AT5G42850, AT1G07700, AT5G20500, AT1G77370, AT3G54900	558	155	18499	2.780517979	0.850945451	0.070333028	0.068129132
GOTERM_MF_DIRECT	GO:0015035~protein disulfide oxidoreductase activity	9	1.283880171	0.005135786	AT5G38900, AT3G15360, AT5G39950, AT5G42980, AT5G16400, AT1G07700, AT5G20500, AT1G77370, AT3G54900	532	91	18171	3.378067421	0.938941176	0.164043045	0.159813575
UP_SEQ_FEATURE	domain:Thioredoxin	6	0.855920114	0.007082338	AT3G15360, AT1G65980, AT5G39950, AT5G42980, AT3G06050, AT5G16400	306	36	8938	4.868191721	0.982967273	0.119566533	0.114567235
INTERPRO	IPR013766:Thioredoxin domain	8	1.141226819	0.012061745	AT1G60420, AT3G15360, AT1G65980, AT5G39950, AT5G42980, AT3G06050, AT5G16400, AT1G07700	638	86	22105	3.223007946	0.999984572	0.393299058	0.388991291
INTERPRO	IPR017937:Thioredoxin, conserved site	5	0.713266762	0.014410893	AT1G60420, AT3G15360, AT5G39950, AT5G42980, AT5G16400	638	33	22105	5.249596276	0.999998245	0.438571499	0.433767868
INTERPRO	IPR005746:Thioredoxin	5	0.713266762	0.021261332	AT3G15360, AT5G39950, AT5G42980, AT5G16400, AT1G07700	638	37	22105	4.682072354	0.999999997	0.518109465	0.512434663
GOTERM_BP_DIRECT	GO:0006662~glycerol ether metabolic process	5	0.713266762	0.026737374	AT3G15360, AT5G39950, AT5G42980, AT5G16400, AT1G07700	558	38	18499	4.362148651	0.999999998	0.368117287	0.356582277
GOTERM_CC_DIRECT	GO:0005623~cell	11	1.569186876	0.036257833	AT5G20010, AT1G21270, AT3G15360, AT1G65980, AT5G42980, AT3G52880, AT3G06050, AT5G42850, AT5G16400, AT1G07700, AT1G77370	680	192	25147	2.118696385	0.997824781	0.150470006	0.123276632
GOTERM_MF_DIRECT	GO:0016671~oxidoreductase activity, acting on a sulfur group of donors, disulfide as acceptor	5	0.713266762	0.039001287	AT3G15360, AT5G39950, AT5G42980, AT5G16400, AT1G07700	532	44	18171	3.881365345	1	0.63702435	0.62060015
GOTERM_MF_DIRECT	GO:0004791~thioredoxin-disulfide reductase activity	5	0.713266762	0.054414757	AT1G60420, AT3G15360, AT5G39950, AT5G42980, AT5G16400	532	49	18171	3.485307657	1	0.67984058	0.662312462
Annotation Cluster 13	Enrichment Score: 2.234255345318536
Category	Term	Count	%	PValue	Genes	List Total	Pop Hits	Pop Total	Fold Enrichment	Bonferroni	Benjamini	FDR
UP_KEYWORDS	Hydrogen ion transport	11	1.569186876	1.81E-05	AT1G75630, AT2G21870, AT4G26710, AT3G52300, AT3G01390, AT1G20260, AT3G58730, AT1G76030, AT2G33040, AT4G11150, AT1G19910	698	72	26542	5.809495384	0.005066302	1.75E-04	1.45E-04
GOTERM_BP_DIRECT	GO:0015991~ATP hydrolysis coupled proton transport	7	0.998573466	0.001015864	AT1G75630, AT4G26710, AT3G01390, AT1G20260, AT1G76030, AT4G11150, AT1G19910	558	39	18499	5.95041816	0.525751014	0.029825753	0.028891158
KEGG_PATHWAY	ath00190:Oxidative phosphorylation	19	2.710413695	0.00221663	AT3G08610, AT4G26710, AT3G52300, AT3G01390, AT1G80230, AT4G34700, AT3G58730, AT5G57815, AT2G33040, AT1G19910, AT4G01480, AT1G75630, AT1G20260, AT1G53030, AT1G76030, AT3G52730, AT4G37830, AT4G32470, AT4G11150	253	162	4727	2.191309228	0.19723237	0.019949674	0.017330019
UP_KEYWORDS	Ion transport	20	2.853067047	0.008460594	AT4G26710, AT3G52300, AT3G08650, AT3G01390, AT3G58730, AT5G49890, AT3G56240, AT1G66240, AT2G33040, AT5G67330, AT1G19910, AT1G75630, AT2G21870, AT1G20260, AT3G18440, AT1G76030, AT3G14810, AT4G11150, AT5G59030, AT2G29650	698	394	26542	1.930243044	0.908144729	0.047548536	0.039426366
GOTERM_MF_DIRECT	GO:0046961~proton-transporting ATPase activity, rotational mechanism	5	0.713266762	0.01081667	AT1G75630, AT4G26710, AT2G33040, AT4G11150, AT1G19910	532	30	18171	5.692669173	0.99727544	0.266975089	0.260091754
GOTERM_MF_DIRECT	GO:0016820~hydrolase activity, acting on acid anhydrides, catalyzing transmembrane movement of substances	3	0.427960057	0.021234106	AT3G01390, AT1G20260, AT1G76030	532	8	18171	12.80850564	0.999991318	0.422538754	0.411644568
GOTERM_CC_DIRECT	GO:0033179~proton-transporting V-type ATPase, V0 domain	3	0.427960057	0.034069242	AT1G75630, AT4G26710, AT1G19910	680	11	25147	10.08569519	0.996830175	0.145012672	0.118805563
GOTERM_MF_DIRECT	GO:0015078~hydrogen ion transmembrane transporter activity	4	0.570613409	0.035421461	AT1G75630, AT4G26710, AT3G52300, AT1G19910	532	25	18171	5.464962406	0.999999997	0.615336044	0.599471026
KEGG_PATHWAY	ath04145:Phagosome	9	1.283880171	0.081645574	AT1G75630, AT4G26710, AT3G01390, AT1G20260, AT3G58730, AT1G76030, AT3G18820, AT4G11150, AT1G19910	253	85	4727	1.97828412	0.999782218	0.367405083	0.319159971
Annotation Cluster 14	Enrichment Score: 2.2205409160241296
Category	Term	Count	%	PValue	Genes	List Total	Pop Hits	Pop Total	Fold Enrichment	Bonferroni	Benjamini	FDR
INTERPRO	IPR015937:Aconitase/isopropylmalate dehydratase	4	0.570613409	0.001196896	AT4G13430, AT3G58990, AT4G35830, AT2G43100	638	8	22105	17.32366771	0.664931432	0.099342328	0.098254241
INTERPRO	IPR000573:Aconitase A/isopropylmalate dehydratase small subunit, swivel	3	0.427960057	0.011514756	AT3G58990, AT4G35830, AT2G43100	638	6	22105	17.32366771	0.999974427	0.393299058	0.388991291
INTERPRO	IPR015928:Aconitase/3-isopropylmalate dehydratase, swivel	3	0.427960057	0.015814894	AT3G58990, AT4G35830, AT2G43100	638	7	22105	14.84885804	0.999999522	0.465774133	0.460672555
Annotation Cluster 15	Enrichment Score: 2.1184462494828598
Category	Term	Count	%	PValue	Genes	List Total	Pop Hits	Pop Total	Fold Enrichment	Bonferroni	Benjamini	FDR
INTERPRO	IPR001709:Flavoprotein pyridine nucleotide cytochrome reductase	5	0.713266762	1.92E-04	AT4G05390, AT5G17770, AT1G37130, AT5G20080, AT4G30210	638	11	22105	15.74878883	0.160657718	0.025017128	0.024743118
INTERPRO	IPR001433:Oxidoreductase FAD/NAD(P)-binding	5	0.713266762	2.81E-04	AT4G05390, AT5G17770, AT1G37130, AT5G20080, AT4G30210	638	12	22105	14.43638976	0.226428661	0.032087661	0.031736208
INTERPRO	IPR001834:NADH:cytochrome b5 reductase (CBR)	3	0.427960057	0.004786406	AT5G17770, AT1G37130, AT5G20080	638	4	22105	25.98550157	0.987480663	0.242777171	0.240118057
INTERPRO	IPR008333:Oxidoreductase, FAD-binding domain	3	0.427960057	0.004786406	AT5G17770, AT1G37130, AT5G20080	638	4	22105	25.98550157	0.987480663	0.242777171	0.240118057
INTERPRO	IPR017927:Ferredoxin reductase-type FAD-binding domain	5	0.713266762	0.010326542	AT4G05390, AT5G17770, AT1G37130, AT5G20080, AT4G30210	638	30	22105	5.774555904	0.999923418	0.392838862	0.388536136
INTERPRO	IPR017938:Riboflavin synthase-like beta-barrel	5	0.713266762	0.010326542	AT4G05390, AT5G17770, AT1G37130, AT5G20080, AT4G30210	638	30	22105	5.774555904	0.999923418	0.392838862	0.388536136
UP_KEYWORDS	FAD	12	1.711840228	0.014894711	AT2G43020, AT5G25620, AT4G05390, AT5G17770, AT1G58440, AT1G12140, AT1G37130, AT1G62560, AT3G52880, AT5G20080, AT4G30210, AT3G56060	698	196	26542	2.328109467	0.985255676	0.08002627	0.066356302
UP_KEYWORDS	Flavoprotein	13	1.854493581	0.017905945	AT5G25620, AT5G17770, AT5G49970, AT1G58440, AT1G12140, AT1G37130, AT1G62560, AT3G52880, AT5G20080, AT3G56060, AT2G43020, AT4G05390, AT4G30210	698	228	26542	2.168137033	0.993762422	0.093177234	0.077260838
UP_SEQ_FEATURE	domain:FAD-binding FR-type	3	0.427960057	0.112811686	AT4G05390, AT1G37130, AT5G20080	306	17	8938	5.15455594	1	1	0.959860384
GOTERM_MF_DIRECT	GO:0071949~FAD binding	3	0.427960057	0.164969298	AT5G17770, AT1G37130, AT5G20080	532	25	18171	4.098721805	1	1	0.97601476
Annotation Cluster 16	Enrichment Score: 1.9659736035250879
Category	Term	Count	%	PValue	Genes	List Total	Pop Hits	Pop Total	Fold Enrichment	Bonferroni	Benjamini	FDR
UP_KEYWORDS	Glutathionylation	9	1.283880171	5.02E-08	AT5G09830, AT1G13440, AT2G21330, AT1G75270, AT2G36460, AT2G01140, AT5G16400, AT5G16710, AT3G54900	698	22	26542	15.55600417	1.41E-05	7.42E-07	6.15E-07
GOTERM_BP_DIRECT	GO:0006098~pentose-phosphate shunt	5	0.713266762	0.003862521	AT3G02360, AT2G21330, AT5G13420, AT2G36460, AT2G01140	558	22	18499	7.534620398	0.941608201	0.091454529	0.088588787
INTERPRO	IPR000741:Fructose-bisphosphate aldolase, class-I	3	0.427960057	0.02068756	AT2G21330, AT2G36460, AT2G01140	638	8	22105	12.99275078	0.999999995	0.518109465	0.512434663
GOTERM_MF_DIRECT	GO:0004332~fructose-bisphosphate aldolase activity	3	0.427960057	0.026778888	AT2G21330, AT2G36460, AT2G01140	532	9	18171	11.38533835	0.999999603	0.484697864	0.47220105
KEGG_PATHWAY	ath00710:Carbon fixation in photosynthetic organisms	9	1.283880171	0.029134508	AT5G19550, AT5G58330, AT1G13440, AT2G21330, AT3G12780, AT3G14940, AT2G36460, AT2G01140, AT1G79550	253	69	4727	2.43701667	0.946451486	0.169665665	0.147386335
INTERPRO	IPR013785:Aldolase-type TIM barrel	7	0.998573466	0.049878775	AT2G21330, AT5G13420, AT2G20860, AT3G56310, AT2G04400, AT2G36460, AT2G01140	638	92	22105	2.636210304	1	0.673543406	0.66616615
KEGG_PATHWAY	ath00030:Pentose phosphate pathway	7	0.998573466	0.065686296	AT3G02360, AT2G21330, AT5G13420, AT5G56630, AT2G36460, AT2G01140, AT1G24280	253	54	4727	2.421973357	0.998801111	0.325147167	0.282451074
UP_KEYWORDS	Methylation	8	1.141226819	0.069933255	AT2G21330, AT3G63110, AT3G53420, AT1G26690, AT3G01050, AT2G36460, AT2G01140, AT3G18820	698	137	26542	2.220483969	0.999999999	0.287166127	0.238112839
UP_KEYWORDS	Schiff base	3	0.427960057	0.072210679	AT2G21330, AT2G36460, AT2G01140	698	17	26542	6.71043317	0.999999999	0.287166127	0.238112839
KEGG_PATHWAY	ath00051:Fructose and mannose metabolism	5	0.713266762	0.423022167	AT2G21330, AT5G56630, AT2G36460, AT2G01140, AT2G45790	253	62	4727	1.506757618	1	0.997123679	0.866188246
Annotation Cluster 17	Enrichment Score: 1.9024178154545766
Category	Term	Count	%	PValue	Genes	List Total	Pop Hits	Pop Total	Fold Enrichment	Bonferroni	Benjamini	FDR
GOTERM_CC_DIRECT	GO:0005747~mitochondrial respiratory chain complex I	8	1.141226819	0.001023744	AT3G08610, AT3G57785, AT4G34700, AT2G42310, AT3G48680, AT2G31490, AT4G16450, AT4G20150	680	59	25147	5.014356929	0.156359318	0.005664719	0.004640974
GOTERM_BP_DIRECT	GO:0009853~photorespiration	7	0.998573466	0.003745032	AT3G12290, AT5G47435, AT4G34700, AT3G48680, AT4G39660, AT2G31490, AT4G16450	558	50	18499	4.641326165	0.936328196	0.091454529	0.088588787
GOTERM_CC_DIRECT	GO:0045271~respiratory chain complex I	4	0.570613409	0.015865833	AT4G34700, AT3G48680, AT2G31490, AT4G16450	680	20	25147	7.396176471	0.929690273	0.07524938	0.061650095
GOTERM_CC_DIRECT	GO:0031966~mitochondrial membrane	4	0.570613409	0.40384884	AT4G34700, AT3G48680, AT2G31490, AT4G16450	680	85	25147	1.740276817	1	0.97588114	0.799517078
Annotation Cluster 18	Enrichment Score: 1.7462855928985288
Category	Term	Count	%	PValue	Genes	List Total	Pop Hits	Pop Total	Fold Enrichment	Bonferroni	Benjamini	FDR
UP_KEYWORDS	Fatty acid metabolism	12	1.711840228	5.72E-04	AT1G64400, AT3G12800, AT3G06860, AT1G54630, AT3G12120, AT3G45770, AT4G29010, AT1G19640, AT1G54580, AT1G20560, AT2G04350, AT2G31360	698	128	26542	3.564917622	0.148558456	0.003921425	0.003251573
UP_KEYWORDS	Lipid metabolism	22	3.138373752	0.015093923	AT1G64400, AT3G12800, AT3G06860, AT5G23670, AT4G29010, AT1G19640, AT1G73600, AT1G71697, AT1G75900, AT2G31360, AT1G28600, AT1G54630, AT3G12120, AT3G45770, AT1G28670, AT1G54580, AT5G58070, AT1G20560, AT2G27360, AT5G58670, AT2G04350, AT4G33790	698	476	26542	1.757494402	0.98607024	0.08002627	0.066356302
UP_KEYWORDS	Fatty acid biosynthesis	6	0.855920114	0.049623516	AT1G54630, AT3G12120, AT3G45770, AT1G19640, AT1G54580, AT2G31360	698	76	26542	3.002035892	0.999999385	0.221336636	0.183528243
UP_KEYWORDS	Lipid biosynthesis	9	1.283880171	0.241460746	AT1G54630, AT3G12120, AT3G45770, AT1G19640, AT1G54580, AT1G73600, AT1G71697, AT4G33790, AT2G31360	698	225	26542	1.521031519	1	0.706386955	0.585722991
Annotation Cluster 19	Enrichment Score: 1.6710447371668307
Category	Term	Count	%	PValue	Genes	List Total	Pop Hits	Pop Total	Fold Enrichment	Bonferroni	Benjamini	FDR
UP_SEQ_FEATURE	cross-link:Glycyl lysine isopeptide (Gly-Lys) (interchain with K-? in acceptor proteins)	5	0.713266762	0.001747799	AT1G77710, AT2G35635, AT5G03240, AT4G02890, AT5G20620	306	16	8938	9.127859477	0.632989593	0.050161833	0.048064474
UP_SEQ_FEATURE	chain:40S ribosomal protein S27a-1	4	0.570613409	0.006883062	AT2G35635, AT5G03240, AT4G02890, AT5G20620	306	12	8938	9.736383442	0.980891661	0.119566533	0.114567235
UP_SEQ_FEATURE	chain:40S ribosomal protein S27a-3	4	0.570613409	0.006883062	AT2G35635, AT5G03240, AT4G02890, AT5G20620	306	12	8938	9.736383442	0.980891661	0.119566533	0.114567235
UP_SEQ_FEATURE	chain:NEDD8-like protein RUB1	4	0.570613409	0.006883062	AT2G35635, AT5G03240, AT4G02890, AT5G20620	306	12	8938	9.736383442	0.980891661	0.119566533	0.114567235
UP_SEQ_FEATURE	chain:Ubiquitin	4	0.570613409	0.006883062	AT2G35635, AT5G03240, AT4G02890, AT5G20620	306	12	8938	9.736383442	0.980891661	0.119566533	0.114567235
UP_SEQ_FEATURE	compositionally biased region:Lys-rich (highly basic)	4	0.570613409	0.006883062	AT2G35635, AT5G03240, AT4G02890, AT5G20620	306	12	8938	9.736383442	0.980891661	0.119566533	0.114567235
INTERPRO	IPR019954:Ubiquitin conserved site	4	0.570613409	0.024401651	AT2G35635, AT5G03240, AT4G02890, AT5G20620	638	22	22105	6.299515531	1	0.518109465	0.512434663
INTERPRO	IPR019956:Ubiquitin subgroup	4	0.570613409	0.027475337	AT2G35635, AT5G03240, AT4G02890, AT5G20620	638	23	22105	6.025623552	1	0.534425061	0.528571556
GOTERM_BP_DIRECT	GO:0006464~cellular protein modification process	5	0.713266762	0.031595898	AT2G35635, AT5G03240, AT5G42300, AT4G02890, AT5G20620	558	40	18499	4.144041219	1	0.368117287	0.356582277
INTERPRO	IPR000626:Ubiquitin	7	0.998573466	0.043618879	AT2G35635, AT3G01050, AT5G03240, AT5G07220, AT5G42300, AT4G02890, AT5G20620	638	89	22105	2.725071325	1	0.673543406	0.66616615
SMART	SM00213:UBQ	4	0.570613409	0.066993462	AT2G35635, AT5G03240, AT4G02890, AT5G20620	142	56	8423	4.236921529	0.998523748	0.848548154	0.848548154
UP_SEQ_FEATURE	zinc finger region:C4-type	5	0.713266762	0.085110612	AT2G35635, AT5G03240, AT4G17890, AT4G02890, AT5G20620	306	49	8938	2.980525544	1	0.957911599	0.917859546
UP_SEQ_FEATURE	cross-link:Glycyl lysine isopeptide (Lys-Gly) (interchain with G-Cter in ubiquitin)	4	0.570613409	0.155062209	AT2G35635, AT5G03240, AT4G02890, AT5G20620	306	40	8938	2.920915033	1	1	0.959860384
UP_KEYWORDS	Isopeptide bond	7	0.998573466	0.182719242	AT1G77710, AT3G03780, AT2G35635, AT1G16470, AT5G03240, AT4G02890, AT5G20620	698	145	26542	1.835727695	1	0.618603697	0.512934738
Annotation Cluster 20	Enrichment Score: 1.5408897619659816
Category	Term	Count	%	PValue	Genes	List Total	Pop Hits	Pop Total	Fold Enrichment	Bonferroni	Benjamini	FDR
GOTERM_MF_DIRECT	GO:0050661~NADP binding	9	1.283880171	2.67E-04	AT2G17370, AT5G25620, AT1G13440, AT1G12140, AT1G62560, AT4G30210, AT1G31230, AT1G24280, AT1G76490	532	58	18171	5.300071299	0.135168434	0.029040219	0.028291484
UP_KEYWORDS	FAD	12	1.711840228	0.014894711	AT2G43020, AT5G25620, AT4G05390, AT5G17770, AT1G58440, AT1G12140, AT1G37130, AT1G62560, AT3G52880, AT5G20080, AT4G30210, AT3G56060	698	196	26542	2.328109467	0.985255676	0.08002627	0.066356302
UP_KEYWORDS	Flavoprotein	13	1.854493581	0.017905945	AT5G25620, AT5G17770, AT5G49970, AT1G58440, AT1G12140, AT1G37130, AT1G62560, AT3G52880, AT5G20080, AT3G56060, AT2G43020, AT4G05390, AT4G30210	698	228	26542	2.168137033	0.993762422	0.093177234	0.077260838
INTERPRO	IPR023753:Pyridine nucleotide-disulphide oxidoreductase, FAD/NAD(P)-binding domain	9	1.283880171	0.030813787	AT2G43020, AT5G25620, AT1G58440, AT1G12140, AT1G62560, AT3G52880, AT1G74470, AT3G44190, AT3G56060	638	127	22105	2.455322983	1	0.586103898	0.579684359
INTERPRO	IPR020946:Flavin monooxygenase-like	3	0.427960057	0.182087024	AT5G25620, AT1G12140, AT1G62560	638	27	22105	3.849703936	1	1	0.990131579
GOTERM_MF_DIRECT	GO:0004499~N,N-dimethylaniline monooxygenase activity	3	0.427960057	0.196701617	AT5G25620, AT1G12140, AT1G62560	532	28	18171	3.65957304	1	1	0.97601476
GOTERM_MF_DIRECT	GO:0050660~flavin adenine dinucleotide binding	7	0.998573466	0.207845327	AT5G25620, AT1G58440, AT1G12140, AT1G62560, AT3G52880, AT4G30210, AT3G56060	532	136	18171	1.758030186	1	1	0.97601476
Annotation Cluster 21	Enrichment Score: 1.4572007445252706
Category	Term	Count	%	PValue	Genes	List Total	Pop Hits	Pop Total	Fold Enrichment	Bonferroni	Benjamini	FDR
GOTERM_MF_DIRECT	GO:0030170~pyridoxal phosphate binding	12	1.711840228	4.73E-04	AT2G20340, AT5G19550, AT5G23670, AT1G48420, AT2G20610, AT3G61440, AT5G44720, AT5G54810, AT4G39660, AT2G43750, AT5G36160, AT1G43710	532	113	18171	3.627187438	0.226612474	0.032114279	0.031286287
UP_KEYWORDS	Pyridoxal phosphate	11	1.569186876	0.001441875	AT2G20340, AT5G19550, AT5G23670, AT1G48420, AT2G20610, AT3G61440, AT5G54810, AT4G39660, AT2G43750, AT5G36160, AT1G43710	698	122	26542	3.428554653	0.333329485	0.009422487	0.007812952
INTERPRO	IPR001926:Tryptophan synthase beta subunit-like PLP-dependent enzymes superfamily	4	0.570613409	0.018844995	AT1G48420, AT3G61440, AT5G54810, AT2G43750	638	20	22105	6.929467085	0.999999971	0.518109465	0.512434663
GOTERM_BP_DIRECT	GO:0006520~cellular amino acid metabolic process	5	0.713266762	0.029106368	AT2G20340, AT5G19550, AT2G20610, AT5G36160, AT1G43710	558	39	18499	4.250298686	1	0.368117287	0.356582277
INTERPRO	IPR015421:Pyridoxal phosphate-dependent transferase, major region, subdomain 1	7	0.998573466	0.049878775	AT2G20340, AT5G19550, AT5G23670, AT2G20610, AT4G39660, AT5G36160, AT1G43710	638	92	22105	2.636210304	1	0.673543406	0.66616615
INTERPRO	IPR015424:Pyridoxal phosphate-dependent transferase	7	0.998573466	0.049878775	AT2G20340, AT5G19550, AT5G23670, AT2G20610, AT4G39660, AT5G36160, AT1G43710	638	92	22105	2.636210304	1	0.673543406	0.66616615
INTERPRO	IPR004839:Aminotransferase, class I/classII	4	0.570613409	0.113756563	AT5G19550, AT5G23670, AT2G20610, AT5G36160	638	41	22105	3.380227846	1	0.872770938	0.863211563
INTERPRO	IPR015422:Pyridoxal phosphate-dependent transferase, major region, subdomain 2	5	0.713266762	0.153771305	AT2G20340, AT5G23670, AT2G20610, AT4G39660, AT5G36160	638	72	22105	2.40606496	1	1	0.990131579
GOTERM_MF_DIRECT	GO:0008483~transaminase activity	3	0.427960057	0.337809745	AT2G20610, AT4G39660, AT5G36160	532	41	18171	2.499220613	1	1	0.97601476
UP_KEYWORDS	Aminotransferase	3	0.427960057	0.487009009	AT5G19550, AT4G39660, AT5G36160	698	62	26542	1.839957482	1	1	0.832142857
Annotation Cluster 22	Enrichment Score: 1.3391314204545832
Category	Term	Count	%	PValue	Genes	List Total	Pop Hits	Pop Total	Fold Enrichment	Bonferroni	Benjamini	FDR
UP_KEYWORDS	Iron-sulfur	9	1.283880171	0.011015012	AT4G25650, AT4G13430, AT5G04590, AT2G20860, AT2G16710, AT4G29890, AT4G35830, AT1G44446, AT3G54900	698	115	26542	2.975931232	0.955505586	0.060690558	0.050323488
INTERPRO	IPR017941:Rieske [2Fe-2S] iron-sulphur domain	3	0.427960057	0.026096292	AT4G25650, AT4G29890, AT1G44446	638	9	22105	11.54911181	1	0.529464773	0.523665597
GOTERM_MF_DIRECT	GO:0051537~2 iron, 2 sulfur cluster binding	5	0.713266762	0.098101276	AT4G25650, AT2G16710, AT4G29890, AT1G44446, AT3G54900	532	60	18171	2.846334586	1	0.954293828	0.929689567
UP_KEYWORDS	2Fe-2S	4	0.570613409	0.156039973	AT4G25650, AT4G29890, AT1G44446, AT3G54900	698	52	26542	2.925060613	1	0.548090407	0.454466423
Annotation Cluster 23	Enrichment Score: 1.3329325847853302
Category	Term	Count	%	PValue	Genes	List Total	Pop Hits	Pop Total	Fold Enrichment	Bonferroni	Benjamini	FDR
GOTERM_BP_DIRECT	GO:0006857~oligopeptide transport	7	0.998573466	0.015353855	AT1G72130, AT1G32450, AT5G62730, AT1G59740, AT3G21670, AT4G16370, AT2G02040	558	67	18499	3.463676242	0.999988314	0.251146118	0.243276416
INTERPRO	IPR000109:Proton-dependent oligopeptide transporter family	6	0.855920114	0.017996758	AT1G72130, AT1G32450, AT5G62730, AT1G59740, AT3G21670, AT2G02040	638	53	22105	3.922339859	0.999999937	0.513469992	0.507846005
INTERPRO	IPR020846:Major facilitator superfamily domain	11	1.569186876	0.119421479	AT1G72130, AT5G13750, AT1G32450, AT5G62730, AT1G71880, AT1G70330, AT1G59740, AT3G21670, AT2G13100, AT2G02040, AT2G29650	638	226	22105	1.686374733	1	0.908598416	0.898646626
INTERPRO	IPR018456:PTR2 family proton/oligopeptide symporter, conserved site	3	0.427960057	0.141180759	AT1G72130, AT1G59740, AT2G02040	638	23	22105	4.519217664	1	0.976500249	0.965804737
Annotation Cluster 24	Enrichment Score: 1.3317922804095232
Category	Term	Count	%	PValue	Genes	List Total	Pop Hits	Pop Total	Fold Enrichment	Bonferroni	Benjamini	FDR
INTERPRO	IPR011037:Pyruvate kinase-like, insert domain	4	0.570613409	0.011981182	AT5G56350, AT5G08570, AT5G63680, AT5G44720	638	17	22105	8.152314217	0.99998338	0.393299058	0.388991291
INTERPRO	IPR018209:Pyruvate kinase, active site	3	0.427960057	0.038384146	AT5G56350, AT5G08570, AT5G63680	638	11	22105	9.449273297	1	0.673543406	0.66616615
INTERPRO	IPR015813:Pyruvate/Phosphoenolpyruvate kinase-like domain	4	0.570613409	0.045753495	AT5G56350, AT5G08570, AT3G14940, AT5G63680	638	28	22105	4.949619346	1	0.673543406	0.66616615
UP_KEYWORDS	Pyruvate	5	0.713266762	0.047383158	AT5G56350, AT5G08570, AT5G54960, AT1G79870, AT5G63680	698	52	26542	3.656325766	0.999998809	0.218273238	0.180988129
INTERPRO	IPR015794:Pyruvate kinase, alpha/beta	3	0.427960057	0.05241805	AT5G56350, AT5G08570, AT5G63680	638	13	22105	7.995538944	1	0.673543406	0.66616615
INTERPRO	IPR015795:Pyruvate kinase, C-terminal	3	0.427960057	0.05241805	AT5G56350, AT5G08570, AT5G63680	638	13	22105	7.995538944	1	0.673543406	0.66616615
INTERPRO	IPR015793:Pyruvate kinase, barrel	3	0.427960057	0.060014741	AT5G56350, AT5G08570, AT5G63680	638	14	22105	7.424429019	1	0.676462454	0.669053227
INTERPRO	IPR015806:Pyruvate kinase, beta-barrel insert domain	3	0.427960057	0.060014741	AT5G56350, AT5G08570, AT5G63680	638	14	22105	7.424429019	1	0.676462454	0.669053227
INTERPRO	IPR001697:Pyruvate kinase	3	0.427960057	0.060014741	AT5G56350, AT5G08570, AT5G63680	638	14	22105	7.424429019	1	0.676462454	0.669053227
GOTERM_MF_DIRECT	GO:0004743~pyruvate kinase activity	3	0.427960057	0.061507032	AT5G56350, AT5G08570, AT5G63680	532	14	18171	7.319146079	1	0.681598337	0.664024899
GOTERM_MF_DIRECT	GO:0030955~potassium ion binding	3	0.427960057	0.061507032	AT5G56350, AT5G08570, AT5G63680	532	14	18171	7.319146079	1	0.681598337	0.664024899
Annotation Cluster 25	Enrichment Score: 1.303053556732381
Category	Term	Count	%	PValue	Genes	List Total	Pop Hits	Pop Total	Fold Enrichment	Bonferroni	Benjamini	FDR
GOTERM_BP_DIRECT	GO:0009992~cellular water homeostasis	6	0.855920114	0.00477819	AT1G21270, AT2G45960, AT3G53420, AT3G61430, AT4G23400, AT2G39010	558	37	18499	5.376053473	0.970269961	0.101970838	0.098775567
GOTERM_BP_DIRECT	GO:0034220~ion transmembrane transport	5	0.713266762	0.009378716	AT2G45960, AT3G53420, AT3G61430, AT4G23400, AT2G39010	558	28	18499	5.920058884	0.999008669	0.186053455	0.180223442
INTERPRO	IPR022357:Major intrinsic protein, conserved site	5	0.713266762	0.012952509	AT2G45960, AT3G53420, AT3G61430, AT4G23400, AT2G39010	638	32	22105	5.41364616	0.999993229	0.407780715	0.403314333
GOTERM_MF_DIRECT	GO:0015254~glycerol channel activity	5	0.713266762	0.020278116	AT2G45960, AT3G53420, AT3G61430, AT4G23400, AT2G39010	532	36	18171	4.743890977	0.999985249	0.422538754	0.411644568
INTERPRO	IPR000425:Major intrinsic protein	5	0.713266762	0.021261332	AT2G45960, AT3G53420, AT3G61430, AT4G23400, AT2G39010	638	37	22105	4.682072354	0.999999997	0.518109465	0.512434663
INTERPRO	IPR023271:Aquaporin-like	5	0.713266762	0.023236571	AT2G45960, AT3G53420, AT3G61430, AT4G23400, AT2G39010	638	38	22105	4.558859924	1	0.518109465	0.512434663
GOTERM_MF_DIRECT	GO:0015250~water channel activity	5	0.713266762	0.026453103	AT2G45960, AT3G53420, AT3G61430, AT4G23400, AT2G39010	532	39	18171	4.378976287	0.999999524	0.484697864	0.47220105
UP_SEQ_FEATURE	short sequence motif:NPA 1	5	0.713266762	0.03029984	AT2G45960, AT3G53420, AT3G61430, AT4G23400, AT2G39010	306	35	8938	4.172735761	0.999999978	0.386491294	0.37033138
UP_SEQ_FEATURE	short sequence motif:NPA 2	5	0.713266762	0.03029984	AT2G45960, AT3G53420, AT3G61430, AT4G23400, AT2G39010	306	35	8938	4.172735761	0.999999978	0.386491294	0.37033138
GOTERM_BP_DIRECT	GO:0006833~water transport	3	0.427960057	0.041576749	AT2G45960, AT3G53420, AT3G61430	558	11	18499	9.041544477	1	0.436728326	0.423043379
GOTERM_CC_DIRECT	GO:0005887~integral component of plasma membrane	10	1.426533524	0.326575284	AT2G45960, AT3G53420, AT1G71880, AT3G61430, AT3G17780, AT3G48740, AT4G23400, AT2G39010, AT4G16370, AT3G51895	680	275	25147	1.344759358	1	0.860499954	0.704987914
GOTERM_BP_DIRECT	GO:0006810~transport	13	1.854493581	0.362060068	AT5G19760, AT3G53420, AT2G37460, AT4G23400, AT2G39010, AT5G61810, AT2G45960, AT1G26690, AT5G62730, AT3G61430, AT5G64840, AT1G75370, AT5G58070	558	349	18499	1.234900535	1	1	0.969986357
UP_SEQ_FEATURE	topological domain:Extracellular	12	1.711840228	0.889124901	AT1G15950, AT1G21270, AT4G23140, AT2G45960, AT4G23290, AT3G53420, AT1G71880, AT3G61430, AT4G23400, AT2G39010, AT4G23300, AT3G51895	306	438	8938	0.800250694	1	1	0.959860384
UP_SEQ_FEATURE	topological domain:Cytoplasmic	17	2.42510699	0.926328069	AT1G15950, AT4G23140, AT4G23290, AT3G53420, AT4G02500, AT4G04470, AT4G23400, AT2G39010, AT4G23300, AT1G19910, AT1G21270, AT1G75630, AT2G45960, AT2G22425, AT3G61430, AT1G71880, AT3G51895	306	637	8938	0.779522065	1	1	0.959860384
Annotation Cluster 26	Enrichment Score: 1.2767565888202226
Category	Term	Count	%	PValue	Genes	List Total	Pop Hits	Pop Total	Fold Enrichment	Bonferroni	Benjamini	FDR
SMART	SM00054:EFh	10	1.426533524	2.66E-04	AT3G50360, AT5G61810, AT2G41090, AT1G73630, AT2G27030, AT3G47480, AT3G56800, AT1G62820, AT2G41110, AT5G49480	142	127	8423	4.670622158	0.024675354	0.012490787	0.012490787
UP_SEQ_FEATURE	chain:Calmodulin-2/3/5	3	0.427960057	0.003403554	AT2G27030, AT3G56800, AT2G41110	306	3	8938	29.20915033	0.858231898	0.069772849	0.066855518
INTERPRO	IPR018247:EF-Hand 1, calcium-binding site	12	1.711840228	0.004646066	AT3G50360, AT5G61810, AT5G06260, AT2G41090, AT1G73630, AT2G27030, AT5G58670, AT3G47480, AT3G56800, AT1G62820, AT2G41110, AT5G49480	638	152	22105	2.735315954	0.985760601	0.242777171	0.240118057
GOTERM_MF_DIRECT	GO:0005509~calcium ion binding	18	2.567760342	0.006676004	AT3G50360, AT1G06680, AT5G49480, AT4G20260, AT5G66570, AT2G42590, AT1G21270, AT5G61810, AT4G05180, AT5G06260, AT3G63540, AT2G41090, AT1G73630, AT2G27030, AT3G56800, AT3G47480, AT1G62820, AT2G41110	532	297	18171	2.070061517	0.973674692	0.201392773	0.196200326
INTERPRO	IPR002048:EF-hand domain	11	1.569186876	0.021538091	AT3G50360, AT5G61810, AT5G06260, AT2G41090, AT1G73630, AT2G27030, AT3G47480, AT3G56800, AT1G62820, AT2G41110, AT5G49480	638	165	22105	2.309822362	0.999999998	0.518109465	0.512434663
INTERPRO	IPR011992:EF-hand-like domain	12	1.711840228	0.025411891	AT3G50360, AT5G61810, AT5G06260, AT2G41090, AT1G73630, AT2G27030, AT5G58670, AT3G47480, AT3G56800, AT1G62820, AT2G41110, AT5G49480	638	194	22105	2.14313415	1	0.527296748	0.521521318
UP_SEQ_FEATURE	domain:EF-hand 2	8	1.141226819	0.091286888	AT3G50360, AT2G41090, AT1G73630, AT2G27030, AT3G47480, AT3G56800, AT1G62820, AT2G41110	306	113	8938	2.067904448	1	0.969495041	0.928958663
UP_SEQ_FEATURE	domain:EF-hand 3	7	0.998573466	0.093978609	AT3G50360, AT2G41090, AT1G73630, AT2G27030, AT3G56800, AT1G62820, AT2G41110	306	92	8938	2.222435351	1	0.969495041	0.928958663
UP_SEQ_FEATURE	calcium-binding region:1	7	0.998573466	0.093978609	AT3G50360, AT2G41090, AT1G73630, AT2G27030, AT3G47480, AT3G56800, AT2G41110	306	92	8938	2.222435351	1	0.969495041	0.928958663
UP_SEQ_FEATURE	calcium-binding region:4	6	0.855920114	0.094428792	AT3G50360, AT2G41090, AT1G73630, AT2G27030, AT3G56800, AT2G41110	306	71	8938	2.468378901	1	0.969495041	0.928958663
UP_SEQ_FEATURE	domain:EF-hand 1	8	1.141226819	0.094584882	AT3G50360, AT2G41090, AT1G73630, AT2G27030, AT3G47480, AT3G56800, AT1G62820, AT2G41110	306	114	8938	2.049764935	1	0.969495041	0.928958663
UP_SEQ_FEATURE	calcium-binding region:2	7	0.998573466	0.113625948	AT3G50360, AT2G41090, AT1G73630, AT2G27030, AT3G47480, AT3G56800, AT2G41110	306	97	8938	2.107876828	1	1	0.959860384
UP_SEQ_FEATURE	calcium-binding region:3	6	0.855920114	0.158733544	AT3G50360, AT2G41090, AT1G73630, AT2G27030, AT3G56800, AT2G41110	306	84	8938	2.08636788	1	1	0.959860384
UP_SEQ_FEATURE	domain:EF-hand 4	6	0.855920114	0.16428875	AT3G50360, AT2G41090, AT1G73630, AT2G27030, AT3G56800, AT2G41110	306	85	8938	2.061822376	1	1	0.959860384
KEGG_PATHWAY	ath04070:Phosphatidylinositol signaling system	6	0.855920114	0.29571064	AT2G41090, AT5G63980, AT2G27030, AT5G58670, AT3G56800, AT2G41110	253	68	4727	1.6485701	1	0.861039806	0.747973973
GOTERM_BP_DIRECT	GO:0019722~calcium-mediated signaling	4	0.570613409	0.361171227	AT2G27030, AT4G14020, AT3G56800, AT2G41110	558	71	18499	1.867736887	1	1	0.969986357
KEGG_PATHWAY	ath04626:Plant-pathogen interaction	10	1.426533524	0.476459283	AT3G50360, AT2G41090, AT1G80460, AT1G73630, AT2G27030, AT3G47480, AT3G56800, AT1G62820, AT2G41110, AT4G11260	253	159	4727	1.175081413	1	1	0.87755102
UP_KEYWORDS	Calcium	11	1.569186876	0.625688604	AT1G21270, AT3G50360, AT2G41090, AT1G73630, AT5G63980, AT2G27030, AT3G47480, AT3G56800, AT1G62820, AT2G41110, AT4G20260	698	406	26542	1.030255339	1	1	0.832142857
Annotation Cluster 27	Enrichment Score: 1.226344044964659
Category	Term	Count	%	PValue	Genes	List Total	Pop Hits	Pop Total	Fold Enrichment	Bonferroni	Benjamini	FDR
UP_KEYWORDS	Iron-sulfur	9	1.283880171	0.011015012	AT4G25650, AT4G13430, AT5G04590, AT2G20860, AT2G16710, AT4G29890, AT4G35830, AT1G44446, AT3G54900	698	115	26542	2.975931232	0.955505586	0.060690558	0.050323488
GOTERM_MF_DIRECT	GO:0051539~4 iron, 4 sulfur cluster binding	5	0.713266762	0.117065085	AT4G13430, AT5G04590, AT2G20860, AT2G16710, AT4G35830	532	64	18171	2.668438675	1	1	0.97601476
UP_KEYWORDS	4Fe-4S	4	0.570613409	0.162388583	AT4G13430, AT5G04590, AT2G20860, AT4G35830	698	53	26542	2.86987079	1	0.563348048	0.467117776
Annotation Cluster 28	Enrichment Score: 1.212399383810489
Category	Term	Count	%	PValue	Genes	List Total	Pop Hits	Pop Total	Fold Enrichment	Bonferroni	Benjamini	FDR
SMART	SM00101:14_3_3	3	0.427960057	0.022195188	AT2G42590, AT5G10450, AT5G38480	142	14	8423	12.71076459	0.878743783	0.521586908	0.521586908
INTERPRO	IPR023409:14-3-3 protein, conserved site	3	0.427960057	0.05241805	AT2G42590, AT5G10450, AT5G38480	638	13	22105	7.995538944	1	0.673543406	0.66616615
GOTERM_MF_DIRECT	GO:0045309~protein phosphorylated amino acid binding	3	0.427960057	0.061507032	AT2G42590, AT5G10450, AT5G38480	532	14	18171	7.319146079	1	0.681598337	0.664024899
INTERPRO	IPR023410:14-3-3 domain	3	0.427960057	0.067960631	AT2G42590, AT5G10450, AT5G38480	638	15	22105	6.929467085	1	0.73866734	0.730576788
INTERPRO	IPR000308:14-3-3 protein	3	0.427960057	0.067960631	AT2G42590, AT5G10450, AT5G38480	638	15	22105	6.929467085	1	0.73866734	0.730576788
PIR_SUPERFAMILY	PIRSF000868:14-3-3 protein	3	0.427960057	0.160851248	AT2G42590, AT5G10450, AT5G38480	72	14	1373	4.086309524	0.999977396	1	1
Annotation Cluster 29	Enrichment Score: 1.178308601027447
Category	Term	Count	%	PValue	Genes	List Total	Pop Hits	Pop Total	Fold Enrichment	Bonferroni	Benjamini	FDR
UP_KEYWORDS	Cyclosporin	4	0.570613409	0.021600278	AT3G66654, AT4G34870, AT4G38740, AT2G47320	698	23	26542	6.613180516	0.997836853	0.110357785	0.091506633
GOTERM_BP_DIRECT	GO:0000413~protein peptidyl-prolyl isomerization	5	0.713266762	0.052431565	AT3G66654, AT4G34870, AT5G64350, AT4G38740, AT2G47320	558	47	18499	3.52684359	1	0.53451068	0.517761707
INTERPRO	IPR024936:Cyclophilin-type peptidyl-prolyl cis-trans isomerase	4	0.570613409	0.054382045	AT3G66654, AT4G34870, AT4G38740, AT2G47320	638	30	22105	4.619644723	1	0.673543406	0.66616615
UP_KEYWORDS	Chaperone	10	1.426533524	0.056090276	AT2G17390, AT3G66654, AT5G42980, AT5G07220, AT1G53030, AT3G56240, AT1G66240, AT4G34870, AT4G38740, AT2G47320	698	185	26542	2.055447998	0.99999991	0.242482579	0.201062068
GOTERM_MF_DIRECT	GO:0042277~peptide binding	4	0.570613409	0.056232299	AT3G66654, AT4G34870, AT4G38740, AT2G47320	532	30	18171	4.554135338	1	0.67984058	0.662312462
INTERPRO	IPR002130:Cyclophilin-like peptidyl-prolyl cis-trans isomerase domain	4	0.570613409	0.058966711	AT3G66654, AT4G34870, AT4G38740, AT2G47320	638	31	22105	4.470623926	1	0.676462454	0.669053227
UP_KEYWORDS	Rotamase	5	0.713266762	0.062530494	AT3G66654, AT4G34870, AT5G64350, AT4G38740, AT2G47320	698	57	26542	3.335595436	0.999999987	0.262254759	0.217456793
UP_SEQ_FEATURE	domain:PPIase cyclophilin-type	3	0.427960057	0.080633353	AT4G34870, AT4G38740, AT2G47320	306	14	8938	6.259103641	1	0.925670893	0.886966884
GOTERM_MF_DIRECT	GO:0003755~peptidyl-prolyl cis-trans isomerase activity	5	0.713266762	0.112182455	AT3G66654, AT4G34870, AT5G64350, AT4G38740, AT2G47320	532	63	18171	2.710794844	1	0.982501177	0.957169655
GOTERM_BP_DIRECT	GO:0006457~protein folding	12	1.711840228	0.254328153	AT1G77930, AT3G66654, AT3G15360, AT5G39950, AT5G42980, AT5G16400, AT4G34870, AT3G62190, AT5G64350, AT1G07700, AT4G38740, AT2G47320	558	288	18499	1.381347073	1	1	0.969986357
Annotation Cluster 30	Enrichment Score: 1.1719415581652066
Category	Term	Count	%	PValue	Genes	List Total	Pop Hits	Pop Total	Fold Enrichment	Bonferroni	Benjamini	FDR
INTERPRO	IPR002085:Alcohol dehydrogenase superfamily, zinc-type	5	0.713266762	0.027511476	AT5G42250, AT5G17000, AT3G45770, AT5G43940, AT4G13010	638	40	22105	4.330916928	1	0.534425061	0.528571556
INTERPRO	IPR011032:GroES-like	5	0.713266762	0.042986819	AT5G42250, AT5G17000, AT3G45770, AT5G43940, AT4G13010	638	46	22105	3.76601472	1	0.673543406	0.66616615
INTERPRO	IPR013154:Alcohol dehydrogenase GroES-like	4	0.570613409	0.045753495	AT5G42250, AT3G45770, AT5G43940, AT4G13010	638	28	22105	4.949619346	1	0.673543406	0.66616615
SMART	SM00829:SM00829	3	0.427960057	0.089296218	AT5G17000, AT3G45770, AT4G13010	142	30	8423	5.931690141	0.999848137	0.848548154	0.848548154
INTERPRO	IPR013149:Alcohol dehydrogenase, C-terminal	4	0.570613409	0.090014578	AT5G42250, AT5G17000, AT3G45770, AT5G43940	638	37	22105	3.745657884	1	0.805718725	0.796893766
INTERPRO	IPR020843:Polyketide synthase, enoylreductase	3	0.427960057	0.213762368	AT5G17000, AT3G45770, AT4G13010	638	30	22105	3.464733542	1	1	0.990131579
Annotation Cluster 31	Enrichment Score: 1.1063147461562617
Category	Term	Count	%	PValue	Genes	List Total	Pop Hits	Pop Total	Fold Enrichment	Bonferroni	Benjamini	FDR
INTERPRO	IPR016162:Aldehyde dehydrogenase, N-terminal	3	0.427960057	0.076229357	AT1G44170, AT3G48170, AT3G55610	638	16	22105	6.496375392	1	0.766520274	0.758124652
INTERPRO	IPR016163:Aldehyde dehydrogenase, C-terminal	3	0.427960057	0.076229357	AT1G44170, AT3G48170, AT3G55610	638	16	22105	6.496375392	1	0.766520274	0.758124652
INTERPRO	IPR015590:Aldehyde dehydrogenase domain	3	0.427960057	0.076229357	AT1G44170, AT3G48170, AT3G55610	638	16	22105	6.496375392	1	0.766520274	0.758124652
INTERPRO	IPR016161:Aldehyde/histidinol dehydrogenase	3	0.427960057	0.084795781	AT1G44170, AT3G48170, AT3G55610	638	17	22105	6.114235663	1	0.766520274	0.758124652
Annotation Cluster 32	Enrichment Score: 1.0820880494258114
Category	Term	Count	%	PValue	Genes	List Total	Pop Hits	Pop Total	Fold Enrichment	Bonferroni	Benjamini	FDR
GOTERM_MF_DIRECT	GO:0015035~protein disulfide oxidoreductase activity	9	1.283880171	0.005135786	AT5G38900, AT3G15360, AT5G39950, AT5G42980, AT5G16400, AT1G07700, AT5G20500, AT1G77370, AT3G54900	532	91	18171	3.378067421	0.938941176	0.164043045	0.159813575
UP_SEQ_FEATURE	domain:Glutaredoxin	3	0.427960057	0.273075826	AT5G20500, AT1G77370, AT3G54900	306	30	8938	2.920915033	1	1	0.959860384
INTERPRO	IPR002109:Glutaredoxin	3	0.427960057	0.404432159	AT5G20500, AT1G77370, AT3G54900	638	48	22105	2.165458464	1	1	0.990131579
Annotation Cluster 33	Enrichment Score: 1.0675396369340433
Category	Term	Count	%	PValue	Genes	List Total	Pop Hits	Pop Total	Fold Enrichment	Bonferroni	Benjamini	FDR
GOTERM_CC_DIRECT	GO:0005802~trans-Golgi network	14	1.997146933	0.041830851	AT5G45550, AT5G25610, AT3G08650, AT4G02500, AT3G62830, AT3G56080, AT5G66120, AT2G19790, AT3G66654, AT1G19360, AT2G43750, AT4G19120, AT1G27930, AT2G47650	680	280	25147	1.849044118	0.99916938	0.169363934	0.138755994
UP_KEYWORDS	Signal-anchor	12	1.711840228	0.099256198	AT1G70230, AT3G62660, AT3G66654, AT1G19360, AT4G02500, AT2G17720, AT5G52240, AT3G62830, AT3G56080, AT4G19120, AT1G27600, AT2G47650	698	269	26542	1.696317679	1	0.366986731	0.304298606
GOTERM_CC_DIRECT	GO:0005768~endosome	12	1.711840228	0.151052095	AT5G25610, AT3G66654, AT1G19360, AT4G02500, AT3G62830, AT3G56080, AT2G43750, AT5G66120, AT4G19120, AT1G27930, AT5G58580, AT2G47650	680	285	25147	1.557089783	1	0.465633911	0.381483205
Annotation Cluster 34	Enrichment Score: 1.0517266713364317
Category	Term	Count	%	PValue	Genes	List Total	Pop Hits	Pop Total	Fold Enrichment	Bonferroni	Benjamini	FDR
GOTERM_BP_DIRECT	GO:0071281~cellular response to iron ion	5	0.713266762	0.031595898	AT1G02500, AT5G04950, AT1G49820, AT4G20260, AT3G53280	558	40	18499	4.144041219	1	0.368117287	0.356582277
GOTERM_BP_DIRECT	GO:0071732~cellular response to nitric oxide	3	0.427960057	0.120485181	AT5G04950, AT1G49820, AT3G53280	558	20	18499	4.972849462	1	0.911712606	0.883143955
GOTERM_BP_DIRECT	GO:0071369~cellular response to ethylene stimulus	3	0.427960057	0.183761975	AT5G04950, AT1G49820, AT3G53280	558	26	18499	3.825268817	1	1	0.969986357
Annotation Cluster 35	Enrichment Score: 1.0062413443811598
Category	Term	Count	%	PValue	Genes	List Total	Pop Hits	Pop Total	Fold Enrichment	Bonferroni	Benjamini	FDR
GOTERM_BP_DIRECT	GO:0042538~hyperosmotic salinity response	7	0.998573466	0.007170594	AT3G03450, AT3G55610, AT2G01570, AT5G58070, AT1G66350, AT5G65010, AT5G49480	558	57	18499	4.071338741	0.994918641	0.146200435	0.141619223
INTERPRO	IPR021914:Transcriptional factor DELLA, N-terminal	3	0.427960057	0.007825293	AT3G03450, AT2G01570, AT1G66350	638	5	22105	20.78840125	0.99923267	0.324749661	0.32119271
UP_SEQ_FEATURE	short sequence motif:DELLA motif	3	0.427960057	0.010840171	AT3G03450, AT2G01570, AT1G66350	306	5	8938	17.5254902	0.998060509	0.159545087	0.152874212
UP_SEQ_FEATURE	short sequence motif:LXXLL motif	3	0.427960057	0.010840171	AT3G03450, AT2G01570, AT1G66350	306	5	8938	17.5254902	0.998060509	0.159545087	0.152874212
GOTERM_BP_DIRECT	GO:0010187~negative regulation of seed germination	4	0.570613409	0.024122729	AT3G03450, AT2G01570, AT1G66350, AT4G11260	558	21	18499	6.314729476	0.999999984	0.354121663	0.343025208
GOTERM_BP_DIRECT	GO:2000033~regulation of seed dormancy process	3	0.427960057	0.028314093	AT3G03450, AT2G01570, AT1G66350	558	9	18499	11.05077658	0.999999999	0.368117287	0.356582277
GOTERM_BP_DIRECT	GO:0009938~negative regulation of gibberellic acid mediated signaling pathway	3	0.427960057	0.041576749	AT3G03450, AT2G01570, AT1G66350	558	11	18499	9.041544477	1	0.436728326	0.423043379
GOTERM_MF_DIRECT	GO:0000989~transcription factor activity, transcription factor binding	3	0.427960057	0.053734844	AT3G03450, AT2G01570, AT1G66350	532	13	18171	7.882157316	1	0.67984058	0.662312462
GOTERM_BP_DIRECT	GO:0009867~jasmonic acid mediated signaling pathway	5	0.713266762	0.070938077	AT3G03450, AT1G19640, AT2G01570, AT1G66350, AT4G11260	558	52	18499	3.187724014	1	0.659095549	0.638442692
UP_KEYWORDS	Gibberellin signaling pathway	4	0.570613409	0.072557989	AT3G03450, AT4G24210, AT2G01570, AT1G66350	698	37	26542	4.110895996	0.999999999	0.287166127	0.238112839
GOTERM_BP_DIRECT	GO:2000377~regulation of reactive oxygen species metabolic process	3	0.427960057	0.130628597	AT3G03450, AT2G01570, AT1G66350	558	21	18499	4.736047107	1	0.937443709	0.90806877
GOTERM_BP_DIRECT	GO:0009863~salicylic acid mediated signaling pathway	3	0.427960057	0.183761975	AT3G03450, AT2G01570, AT1G66350	558	26	18499	3.825268817	1	1	0.969986357
INTERPRO	IPR005202:Transcription factor GRAS	3	0.427960057	0.25665204	AT3G03450, AT2G01570, AT1G66350	638	34	22105	3.057117831	1	1	0.990131579
UP_SEQ_FEATURE	short sequence motif:VHIID	3	0.427960057	0.298622963	AT3G03450, AT2G01570, AT1G66350	306	32	8938	2.738357843	1	1	0.959860384
GOTERM_BP_DIRECT	GO:0009740~gibberellic acid mediated signaling pathway	4	0.570613409	0.377641784	AT3G03450, AT4G24210, AT2G01570, AT1G66350	558	73	18499	1.816566014	1	1	0.969986357
UP_KEYWORDS	Ubl conjugation	7	0.998573466	0.415465843	AT3G03780, AT3G03450, AT3G53420, AT1G16470, AT2G01570, AT1G66350, AT2G03680	698	197	26542	1.351170131	1	1	0.832142857
GOTERM_BP_DIRECT	GO:0009723~response to ethylene	5	0.713266762	0.515663947	AT3G03450, AT4G02380, AT2G01570, AT1G66350, AT2G42680	558	124	18499	1.33678749	1	1	0.969986357
UP_KEYWORDS	Repressor	3	0.427960057	0.978592073	AT3G03450, AT2G01570, AT1G66350	698	216	26542	0.528135944	1	1	0.978592073
UP_KEYWORDS	Developmental protein	7	0.998573466	0.994545637	AT3G03450, AT3G08640, AT3G61880, AT3G48740, AT2G01570, AT1G66350, AT4G16370	698	526	26542	0.506046608	1	1	0.994545637
GOTERM_MF_DIRECT	GO:0043565~sequence-specific DNA binding	7	0.998573466	0.999941203	AT3G03450, AT1G22070, AT5G60890, AT2G01570, AT1G66350, AT5G47140, AT2G42680	532	676	18171	0.353686546	1	1	0.999941203
Annotation Cluster 36	Enrichment Score: 1.0037177150391563
Category	Term	Count	%	PValue	Genes	List Total	Pop Hits	Pop Total	Fold Enrichment	Bonferroni	Benjamini	FDR
GOTERM_BP_DIRECT	GO:0006633~fatty acid biosynthetic process	10	1.426533524	0.015397242	AT1G64400, AT1G01120, AT1G54630, AT3G45770, AT1G19440, AT5G14780, AT1G68530, AT1G19640, AT1G54580, AT2G04350	558	128	18499	2.590025762	0.999988686	0.251146118	0.243276416
INTERPRO	IPR012392:Very-long-chain 3-ketoacyl-CoA synthase	4	0.570613409	0.024401651	AT1G01120, AT1G19440, AT5G14780, AT1G68530	638	22	22105	6.299515531	1	0.518109465	0.512434663
INTERPRO	IPR013601:FAE1/Type III polyketide synthase-like protein	4	0.570613409	0.024401651	AT1G01120, AT1G19440, AT5G14780, AT1G68530	638	22	22105	6.299515531	1	0.518109465	0.512434663
GOTERM_BP_DIRECT	GO:0000038~very long-chain fatty acid metabolic process	3	0.427960057	0.082232228	AT1G01120, AT1G19440, AT1G68530	558	16	18499	6.216061828	1	0.718553043	0.696037075
INTERPRO	IPR016039:Thiolase-like	4	0.570613409	0.084439991	AT1G01120, AT1G19440, AT5G14780, AT1G68530	638	36	22105	3.849703936	1	0.766520274	0.758124652
KEGG_PATHWAY	ath00062:Fatty acid elongation	5	0.713266762	0.104651179	AT1G01120, AT3G45770, AT3G60340, AT1G19440, AT1G68530	253	34	4727	2.747616833	0.99998233	0.431686111	0.375000056
GOTERM_MF_DIRECT	GO:0102336~3-oxo-arachidoyl-CoA synthase activity	3	0.427960057	0.124386088	AT1G01120, AT1G19440, AT1G68530	532	21	18171	4.87943072	1	1	0.97601476
GOTERM_MF_DIRECT	GO:0102337~3-oxo-cerotoyl-CoA synthase activity	3	0.427960057	0.124386088	AT1G01120, AT1G19440, AT1G68530	532	21	18171	4.87943072	1	1	0.97601476
GOTERM_MF_DIRECT	GO:0102338~3-oxo-lignoceronyl-CoA synthase activity	3	0.427960057	0.124386088	AT1G01120, AT1G19440, AT1G68530	532	21	18171	4.87943072	1	1	0.97601476
INTERPRO	IPR013747:3-Oxoacyl-[acyl-carrier-protein (ACP)] synthase III C-terminal	3	0.427960057	0.131293331	AT1G01120, AT1G19440, AT1G68530	638	22	22105	4.724636649	1	0.955337364	0.944873647
UP_SEQ_FEATURE	domain:FAE	3	0.427960057	0.159677879	AT1G01120, AT1G19440, AT1G68530	306	21	8938	4.172735761	1	1	0.959860384
GOTERM_MF_DIRECT	GO:0016747~transferase activity, transferring acyl groups other than amino-acyl groups	6	0.855920114	0.183406107	AT5G67150, AT1G01120, AT4G24510, AT2G32520, AT5G14780, AT1G68530	532	103	18171	1.989670779	1	1	0.97601476
GOTERM_BP_DIRECT	GO:0042335~cuticle development	3	0.427960057	0.216930139	AT1G01120, AT1G19440, AT1G68530	558	29	18499	3.429551353	1	1	0.969986357
PIR_SUPERFAMILY	PIRSF036417:very-long-chain 3-ketoacyl-CoA synthase	3	0.427960057	0.277032439	AT1G01120, AT1G19440, AT1G68530	72	20	1373	2.860416667	0.999999997	1	1
UP_KEYWORDS	Acyltransferase	9	1.283880171	0.296859824	AT1G01120, AT5G23670, AT1G19440, AT1G68530, AT3G28930, AT3G28940, AT5G44070, AT1G55920, AT4G39640	698	240	26542	1.425967049	1	0.817819713	0.678120972
Annotation Cluster 37	Enrichment Score: 0.9615359781365833
Category	Term	Count	%	PValue	Genes	List Total	Pop Hits	Pop Total	Fold Enrichment	Bonferroni	Benjamini	FDR
GOTERM_BP_DIRECT	GO:0009407~toxin catabolic process	6	0.855920114	0.01205301	AT1G02930, AT1G02920, AT5G41210, AT2G30870, AT1G78380, AT2G02390	558	46	18499	4.324216924	0.999863701	0.226843837	0.219735651
UP_KEYWORDS	Peroxidase	6	0.855920114	0.241866592	AT5G41210, AT1G65980, AT3G06050, AT1G78380, AT1G20620, AT2G02390	698	127	26542	1.79649392	1	0.706386955	0.585722991
GOTERM_MF_DIRECT	GO:0004601~peroxidase activity	5	0.713266762	0.447425414	AT5G41210, AT1G65980, AT3G06050, AT1G78380, AT2G02390	532	117	18171	1.459658762	1	1	0.97601476
Annotation Cluster 38	Enrichment Score: 0.922376203444702
Category	Term	Count	%	PValue	Genes	List Total	Pop Hits	Pop Total	Fold Enrichment	Bonferroni	Benjamini	FDR
KEGG_PATHWAY	ath00350:Tyrosine metabolism	7	0.998573466	0.018025592	AT2G20340, AT5G19550, AT5G42250, AT2G42490, AT5G43940, AT5G36160, AT2G02390	253	40	4727	3.269664032	0.834835469	0.127466684	0.110728635
GOTERM_BP_DIRECT	GO:0006520~cellular amino acid metabolic process	5	0.713266762	0.029106368	AT2G20340, AT5G19550, AT2G20610, AT5G36160, AT1G43710	558	39	18499	4.250298686	1	0.368117287	0.356582277
KEGG_PATHWAY	ath00950:Isoquinoline alkaloid biosynthesis	4	0.570613409	0.120976109	AT2G20340, AT5G19550, AT2G42490, AT5G36160	253	23	4727	3.249355559	0.999997142	0.460639801	0.400151746
KEGG_PATHWAY	ath00960:Tropane, piperidine and pyridine alkaloid biosynthesis	3	0.427960057	0.579730313	AT5G19550, AT2G42490, AT5G36160	253	36	4727	1.556982872	1	1	0.87755102
KEGG_PATHWAY	ath00360:Phenylalanine metabolism	3	0.427960057	0.664225908	AT5G19550, AT2G42490, AT5G36160	253	42	4727	1.334556748	1	1	0.87755102
Annotation Cluster 39	Enrichment Score: 0.8173049449601858
Category	Term	Count	%	PValue	Genes	List Total	Pop Hits	Pop Total	Fold Enrichment	Bonferroni	Benjamini	FDR
GOTERM_CC_DIRECT	GO:0000502~proteasome complex	5	0.713266762	0.09450251	AT4G14800, AT1G64750, AT3G53970, AT1G16470, AT2G05840	680	64	25147	2.889131434	0.99999993	0.326821179	0.267757111
UP_KEYWORDS	Proteasome	5	0.713266762	0.095364455	AT4G14800, AT1G64750, AT3G53970, AT1G16470, AT2G05840	698	66	26542	2.880741513	1	0.357298825	0.296265573
GOTERM_CC_DIRECT	GO:0005839~proteasome core complex	3	0.427960057	0.13621781	AT4G14800, AT1G16470, AT2G05840	680	24	25147	4.622610294	1	0.45224313	0.370512444
UP_KEYWORDS	Threonine protease	3	0.427960057	0.139179277	AT4G14800, AT1G16470, AT2G05840	698	25	26542	4.563094556	1	0.501402266	0.415753481
INTERPRO	IPR001353:Proteasome, subunit alpha/beta	3	0.427960057	0.151220364	AT4G14800, AT1G16470, AT2G05840	638	24	22105	4.330916928	1	1	0.990131579
GOTERM_MF_DIRECT	GO:0004298~threonine-type endopeptidase activity	3	0.427960057	0.196701617	AT4G14800, AT1G16470, AT2G05840	532	28	18171	3.65957304	1	1	0.97601476
KEGG_PATHWAY	ath03050:Proteasome	5	0.713266762	0.373945948	AT4G14800, AT1G64750, AT3G53970, AT1G16470, AT2G05840	253	58	4727	1.610671937	1	0.951774801	0.826794272
Annotation Cluster 40	Enrichment Score: 0.8159305647345418
Category	Term	Count	%	PValue	Genes	List Total	Pop Hits	Pop Total	Fold Enrichment	Bonferroni	Benjamini	FDR
INTERPRO	IPR020845:AMP-binding, conserved site	4	0.570613409	0.101606642	AT1G64400, AT3G48990, AT1G20560, AT2G04350	638	39	22105	3.553572864	1	0.854101562	0.844746671
GOTERM_BP_DIRECT	GO:0006631~fatty acid metabolic process	5	0.713266762	0.101657307	AT1G64400, AT3G12800, AT1G20560, AT2G04350, AT4G00360	558	59	18499	2.80951947	1	0.829071812	0.803092722
INTERPRO	IPR000873:AMP-dependent synthetase/ligase	4	0.570613409	0.139568749	AT1G64400, AT3G48990, AT1G20560, AT2G04350	638	45	22105	3.079763149	1	0.972719602	0.962065499
UP_KEYWORDS	Ligase	12	1.711840228	0.377945222	AT1G64400, AT5G37600, AT4G27960, AT1G15100, AT3G57870, AT1G50480, AT5G08300, AT3G48990, AT1G20560, AT5G65010, AT2G04350, AT4G23100	698	369	26542	1.236610991	1	0.990512292	0.821314463
Annotation Cluster 41	Enrichment Score: 0.8131913221447559
Category	Term	Count	%	PValue	Genes	List Total	Pop Hits	Pop Total	Fold Enrichment	Bonferroni	Benjamini	FDR
UP_KEYWORDS	Sugar transport	8	1.141226819	0.057796841	AT5G55950, AT5G42420, AT1G71880, AT4G15920, AT3G48740, AT1G61800, AT2G13100, AT4G23010	698	131	26542	2.322185525	0.999999946	0.246074431	0.204040364
GOTERM_BP_DIRECT	GO:0008643~carbohydrate transport	5	0.713266762	0.189587846	AT5G55950, AT5G42420, AT3G48740, AT1G61800, AT2G13100	558	75	18499	2.210155317	1	1	0.969986357
INTERPRO	IPR004853:Domain of unknown function DUF250	3	0.427960057	0.331674007	AT5G55950, AT5G42420, AT1G61800	638	41	22105	2.535170885	1	1	0.990131579
Annotation Cluster 42	Enrichment Score: 0.6506108163978926
Category	Term	Count	%	PValue	Genes	List Total	Pop Hits	Pop Total	Fold Enrichment	Bonferroni	Benjamini	FDR
UP_KEYWORDS	Signal-anchor	12	1.711840228	0.099256198	AT1G70230, AT3G62660, AT3G66654, AT1G19360, AT4G02500, AT2G17720, AT5G52240, AT3G62830, AT3G56080, AT4G19120, AT1G27600, AT2G47650	698	269	26542	1.696317679	1	0.366986731	0.304298606
UP_KEYWORDS	Golgi apparatus	17	2.42510699	0.228846667	AT4G26710, AT4G02500, AT2G17720, AT4G02080, AT3G62830, AT4G23010, AT2G19790, AT3G62660, AT1G70230, AT1G23490, AT3G62560, AT1G19360, AT1G26690, AT1G75370, AT1G27600, AT1G27930, AT2G47650	698	496	26542	1.303303217	1	0.698559875	0.579232921
GOTERM_CC_DIRECT	GO:0000139~Golgi membrane	11	1.569186876	0.491886977	AT1G70230, AT4G26710, AT3G62660, AT3G08650, AT1G19360, AT4G02500, AT2G17720, AT1G75370, AT3G62830, AT1G27600, AT1G27930	680	355	25147	1.145886495	1	1	0.824242424
Annotation Cluster 43	Enrichment Score: 0.6024766531757757
Category	Term	Count	%	PValue	Genes	List Total	Pop Hits	Pop Total	Fold Enrichment	Bonferroni	Benjamini	FDR
INTERPRO	IPR016135:Ubiquitin-conjugating enzyme/RWD-like	6	0.855920114	0.023930263	AT4G27960, AT1G27530, AT3G57870, AT2G36060, AT5G53300, AT5G56150	638	57	22105	3.647087939	1	0.518109465	0.512434663
INTERPRO	IPR000608:Ubiquitin-conjugating enzyme, E2	5	0.713266762	0.049037333	AT4G27960, AT3G57870, AT2G36060, AT5G53300, AT5G56150	638	48	22105	3.60909744	1	0.673543406	0.66616615
INTERPRO	IPR023313:Ubiquitin-conjugating enzyme, active site	4	0.570613409	0.063726801	AT4G27960, AT3G57870, AT5G53300, AT5G56150	638	32	22105	4.330916928	1	0.70954353	0.701771969
GOTERM_MF_DIRECT	GO:0031625~ubiquitin protein ligase binding	5	0.713266762	0.408131538	AT3G57870, AT2G36060, AT3G53420, AT5G53300, AT5G58580	532	111	18171	1.538559236	1	1	0.97601476
UP_SEQ_FEATURE	active site:Glycyl thioester intermediate	3	0.427960057	0.513070683	AT4G27960, AT5G53300, AT5G56150	306	50	8938	1.75254902	1	1	0.959860384
KEGG_PATHWAY	ath04141:Protein processing in endoplasmic reticulum	7	0.998573466	0.979980084	AT4G27960, AT4G22150, AT3G62560, AT5G53300, AT4G02080, AT4G04210, AT5G56150	253	219	4727	0.59719891	1	1	0.979980084
KEGG_PATHWAY	ath04120:Ubiquitin mediated proteolysis	4	0.570613409	0.988306463	AT4G27960, AT3G57870, AT5G53300, AT5G56150	253	149	4727	0.501578375	1	1	0.988306463
GOTERM_MF_DIRECT	GO:0004842~ubiquitin-protein transferase activity	6	0.855920114	0.998398912	AT4G27960, AT1G15100, AT1G76920, AT2G36060, AT5G53300, AT5G56150	532	475	18171	0.4314444	1	1	0.998398912
Annotation Cluster 44	Enrichment Score: 0.5672245219157453
Category	Term	Count	%	PValue	Genes	List Total	Pop Hits	Pop Total	Fold Enrichment	Bonferroni	Benjamini	FDR
GOTERM_BP_DIRECT	GO:0015995~chlorophyll biosynthetic process	4	0.570613409	0.132039216	AT3G56940, AT1G63970, AT1G74470, AT1G44446	558	42	18499	3.157364738	1	0.937443709	0.90806877
UP_KEYWORDS	Chlorophyll biosynthesis	3	0.427960057	0.204929301	AT3G56940, AT1G74470, AT1G44446	698	32	26542	3.564917622	1	0.654376518	0.542596899
KEGG_PATHWAY	ath00860:Porphyrin and chlorophyll metabolism	3	0.427960057	0.734546745	AT3G56940, AT1G74470, AT1G44446	253	48	4727	1.167737154	1	1	0.87755102
Annotation Cluster 45	Enrichment Score: 0.5554503461849056
Category	Term	Count	%	PValue	Genes	List Total	Pop Hits	Pop Total	Fold Enrichment	Bonferroni	Benjamini	FDR
GOTERM_CC_DIRECT	GO:0015629~actin cytoskeleton	3	0.427960057	0.092022918	AT4G29350, AT5G59890, AT2G19760	680	19	25147	5.839086687	0.99999989	0.326821179	0.267757111
UP_KEYWORDS	Actin-binding	4	0.570613409	0.293317847	AT4G29350, AT5G59890, AT2G19760, AT1G10200	698	72	26542	2.112543776	1	0.816062526	0.676663945
GOTERM_MF_DIRECT	GO:0003779~actin binding	3	0.427960057	0.798756627	AT4G29350, AT5G59890, AT2G19760	532	101	18171	1.0145351	1	1	0.97601476
Annotation Cluster 46	Enrichment Score: 0.5363749934199319
Category	Term	Count	%	PValue	Genes	List Total	Pop Hits	Pop Total	Fold Enrichment	Bonferroni	Benjamini	FDR
SMART	SM00645:Pept_C1	3	0.427960057	0.104985443	AT1G02300, AT4G01610, AT3G45310	142	33	8423	5.392445583	0.99997035	0.848548154	0.848548154
INTERPRO	IPR025660:Cysteine peptidase, histidine active site	3	0.427960057	0.192574219	AT1G02300, AT4G01610, AT3G45310	638	28	22105	3.71221451	1	1	0.990131579
GOTERM_BP_DIRECT	GO:0051603~proteolysis involved in cellular protein catabolic process	6	0.855920114	0.199167672	AT1G02300, AT4G01610, AT3G45310, AT4G14800, AT5G27660, AT3G10410	558	103	18499	1.931203675	1	1	0.969986357
GOTERM_CC_DIRECT	GO:0005764~lysosome	3	0.427960057	0.263854447	AT1G02300, AT4G01610, AT3G45310	680	37	25147	2.998449921	1	0.729997304	0.598070081
INTERPRO	IPR013128:Peptidase C1A, papain	3	0.427960057	0.267417656	AT1G02300, AT4G01610, AT3G45310	638	35	22105	2.969771608	1	1	0.990131579
INTERPRO	IPR000668:Peptidase C1A, papain C-terminal	3	0.427960057	0.278181048	AT1G02300, AT4G01610, AT3G45310	638	36	22105	2.887277952	1	1	0.990131579
GOTERM_MF_DIRECT	GO:0004197~cysteine-type endopeptidase activity	3	0.427960057	0.461299011	AT1G02300, AT4G01610, AT3G45310	532	53	18171	1.933359342	1	1	0.97601476
GOTERM_MF_DIRECT	GO:0008234~cysteine-type peptidase activity	3	0.427960057	0.586886324	AT1G02300, AT4G01610, AT3G45310	532	67	18171	1.529373808	1	1	0.97601476
GOTERM_CC_DIRECT	GO:0005615~extracellular space	4	0.570613409	0.695441227	AT1G02300, AT4G01610, AT3G45310, AT1G78680	680	132	25147	1.120632799	1	1	0.824242424
Annotation Cluster 47	Enrichment Score: 0.4832213811068957
Category	Term	Count	%	PValue	Genes	List Total	Pop Hits	Pop Total	Fold Enrichment	Bonferroni	Benjamini	FDR
GOTERM_MF_DIRECT	GO:0008757~S-adenosylmethionine-dependent methyltransferase activity	6	0.855920114	0.246343698	AT3G63410, AT1G64970, AT1G77520, AT1G73600, AT3G56080, AT4G19120	532	115	18171	1.782052958	1	1	0.97601476
UP_KEYWORDS	S-adenosyl-L-methionine	7	0.998573466	0.289430641	AT2G20860, AT3G63410, AT1G64970, AT1G77520, AT1G19640, AT5G04950, AT1G73600	698	170	26542	1.56576774	1	0.813300102	0.674373394
INTERPRO	IPR013216:Methyltransferase type 11	3	0.427960057	0.299666474	AT3G63410, AT1G64970, AT1G73600	638	38	22105	2.735315954	1	1	0.990131579
GOTERM_BP_DIRECT	GO:0032259~methylation	9	1.283880171	0.309341036	AT3G03780, AT3G63410, AT1G64970, AT1G77520, AT1G19640, AT1G73600, AT3G56080, AT4G19120, AT1G27930	558	212	18499	1.407410225	1	1	0.969986357
UP_KEYWORDS	Methyltransferase	9	1.283880171	0.58040539	AT3G03780, AT3G63410, AT1G64970, AT1G77520, AT1G19640, AT1G73600, AT3G56080, AT4G19120, AT1G27930	698	313	26542	1.093393264	1	1	0.832142857
Annotation Cluster 48	Enrichment Score: 0.4458265947557193
Category	Term	Count	%	PValue	Genes	List Total	Pop Hits	Pop Total	Fold Enrichment	Bonferroni	Benjamini	FDR
UP_KEYWORDS	ER-Golgi transport	5	0.713266762	0.125441981	AT1G23490, AT3G62560, AT1G26690, AT4G20410, AT4G02080	698	73	26542	2.604506025	1	0.457781773	0.379584175
INTERPRO	IPR006689:Small GTPase superfamily, ARF/SAR type	3	0.427960057	0.131293331	AT1G23490, AT3G62560, AT4G02080	638	22	22105	4.724636649	1	0.955337364	0.944873647
UP_SEQ_FEATURE	nucleotide phosphate-binding region:GTP	6	0.855920114	0.236277687	AT5G20010, AT1G23490, AT2G20860, AT1G33960, AT4G02080, AT1G36730	306	97	8938	1.806751567	1	1	0.959860384
UP_KEYWORDS	GTP-binding	9	1.283880171	0.255664633	AT5G20010, AT3G19720, AT1G23490, AT3G62560, AT5G60860, AT1G33960, AT4G02080, AT1G36730, AT3G18820	698	229	26542	1.494463282	1	0.733079204	0.60785571
INTERPRO	IPR005225:Small GTP-binding protein domain	6	0.855920114	0.292597175	AT5G20010, AT1G23490, AT3G62560, AT5G60860, AT4G02080, AT3G18820	638	125	22105	1.6630721	1	1	0.990131579
GOTERM_BP_DIRECT	GO:0016192~vesicle-mediated transport	7	0.998573466	0.421354664	AT1G23490, AT3G62560, AT1G26690, AT5G04850, AT4G20410, AT4G02080, AT2G19830	558	173	18499	1.341423747	1	1	0.969986357
GOTERM_MF_DIRECT	GO:0005525~GTP binding	9	1.283880171	0.623174901	AT5G20010, AT3G19720, AT1G23490, AT3G62560, AT5G60860, AT1G33960, AT4G02080, AT1G36730, AT3G18820	532	292	18171	1.052753888	1	1	0.97601476
GOTERM_BP_DIRECT	GO:0007264~small GTPase mediated signal transduction	4	0.570613409	0.659783076	AT5G20010, AT1G23490, AT5G60860, AT3G18820	558	112	18499	1.184011777	1	1	0.969986357
INTERPRO	IPR001806:Small GTPase superfamily	3	0.427960057	0.701059875	AT5G20010, AT5G60860, AT3G18820	638	84	22105	1.237404837	1	1	0.990131579
INTERPRO	IPR027417:P-loop containing nucleoside triphosphate hydrolase	22	3.138373752	0.984625201	AT5G20010, AT5G47840, AT1G33960, AT4G02080, AT2G14750, AT1G51500, AT3G19720, AT4G39940, AT2G46620, AT1G23490, AT3G63110, AT1G18590, AT1G50480, AT3G62560, AT3G47730, AT1G20260, AT5G60860, AT5G64840, AT2G03760, AT1G76030, AT5G50370, AT3G18820	638	1097	22105	0.694841731	1	1	0.990131579
Annotation Cluster 49	Enrichment Score: 0.31488658332110353
Category	Term	Count	%	PValue	Genes	List Total	Pop Hits	Pop Total	Fold Enrichment	Bonferroni	Benjamini	FDR
UP_KEYWORDS	Protein phosphatase	6	0.855920114	0.227339204	AT3G05640, AT1G07010, AT5G59160, AT3G02750, AT5G03455, AT3G12620	698	124	26542	1.839957482	1	0.698559875	0.579232921
GOTERM_MF_DIRECT	GO:0004722~protein serine/threonine phosphatase activity	7	0.998573466	0.275261622	AT3G05640, AT1G07010, AT2G01890, AT5G59160, AT2G16430, AT3G02750, AT3G12620	532	150	18171	1.593947368	1	1	0.97601476
GOTERM_BP_DIRECT	GO:0006470~protein dephosphorylation	5	0.713266762	0.375828267	AT3G05640, AT3G44620, AT5G59160, AT3G02750, AT3G12620	558	103	18499	1.609336396	1	1	0.969986357
SMART	SM00332:PP2Cc	3	0.427960057	0.394484055	AT3G05640, AT3G02750, AT3G12620	142	81	8423	2.196922274	1	1	1
UP_SEQ_FEATURE	metal ion-binding site:Manganese 1	4	0.570613409	0.550680155	AT3G05640, AT3G08590, AT3G02750, AT3G12620	306	84	8938	1.39091192	1	1	0.959860384
UP_SEQ_FEATURE	metal ion-binding site:Manganese 2	4	0.570613409	0.558756135	AT3G05640, AT3G08590, AT3G02750, AT3G12620	306	85	8938	1.374548251	1	1	0.959860384
INTERPRO	IPR015655:Protein phosphatase 2C	3	0.427960057	0.640599948	AT3G05640, AT3G02750, AT3G12620	638	75	22105	1.385893417	1	1	0.990131579
INTERPRO	IPR001932:Protein phosphatase 2C (PP2C)-like	3	0.427960057	0.688399245	AT3G05640, AT3G02750, AT3G12620	638	82	22105	1.267585442	1	1	0.990131579
UP_SEQ_FEATURE	metal ion-binding site:Manganese 1; via carbonyl oxygen	3	0.427960057	0.744557663	AT3G05640, AT3G02750, AT3G12620	306	77	8938	1.138018844	1	1	0.959860384
UP_SEQ_FEATURE	domain:PP2C-like	3	0.427960057	0.757265058	AT3G05640, AT3G02750, AT3G12620	306	79	8938	1.10920824	1	1	0.959860384
Annotation Cluster 50	Enrichment Score: 0.2838509295558075
Category	Term	Count	%	PValue	Genes	List Total	Pop Hits	Pop Total	Fold Enrichment	Bonferroni	Benjamini	FDR
INTERPRO	IPR003676:Auxin responsive SAUR protein	5	0.713266762	0.164781845	AT2G21210, AT4G34760, AT3G03850, AT4G34750, AT4G38860	638	74	22105	2.341036177	1	1	0.990131579
KEGG_PATHWAY	ath04075:Plant hormone signal transduction	11	1.569186876	0.90916863	AT2G21210, AT3G03450, AT4G24210, AT1G22070, AT2G01570, AT1G66350, AT4G34760, AT3G03850, AT4G34750, AT3G21510, AT4G38860	253	265	4727	0.775553733	1	1	0.90916863
GOTERM_BP_DIRECT	GO:0009733~response to auxin	6	0.855920114	0.939492697	AT2G21210, AT3G03820, AT4G34760, AT3G03850, AT4G34750, AT4G38860	558	290	18499	0.685910271	1	1	0.969986357
Annotation Cluster 51	Enrichment Score: 0.2742550031179709
Category	Term	Count	%	PValue	Genes	List Total	Pop Hits	Pop Total	Fold Enrichment	Bonferroni	Benjamini	FDR
INTERPRO	IPR005123:Oxoglutarate/iron-dependent dioxygenase	5	0.713266762	0.487454962	AT1G03400, AT5G59540, AT3G19010, AT1G05010, AT2G17720	638	125	22105	1.385893417	1	1	0.990131579
GOTERM_MF_DIRECT	GO:0051213~dioxygenase activity	4	0.570613409	0.520932962	AT1G03400, AT5G59540, AT3G19010, AT1G05010	532	94	18171	1.453447448	1	1	0.97601476
INTERPRO	IPR026992:Non-haem dioxygenase N-terminal domain	4	0.570613409	0.525596828	AT1G03400, AT5G59540, AT3G19010, AT1G05010	638	96	22105	1.443638976	1	1	0.990131579
INTERPRO	IPR027443:Isopenicillin N synthase-like	4	0.570613409	0.599253967	AT1G03400, AT5G59540, AT3G19010, AT1G05010	638	107	22105	1.295227492	1	1	0.990131579
Annotation Cluster 52	Enrichment Score: 0.2258626870052531
Category	Term	Count	%	PValue	Genes	List Total	Pop Hits	Pop Total	Fold Enrichment	Bonferroni	Benjamini	FDR
GOTERM_BP_DIRECT	GO:0006869~lipid transport	6	0.855920114	0.47289186	AT1G31812, AT2G15050, AT3G47730, AT1G62790, AT2G44290, AT1G51500	558	150	18499	1.32609319	1	1	0.969986357
GOTERM_MF_DIRECT	GO:0008289~lipid binding	7	0.998573466	0.507094385	AT1G31812, AT2G15050, AT2G17390, AT5G49800, AT1G64720, AT1G62790, AT2G44290	532	195	18171	1.22611336	1	1	0.97601476
INTERPRO	IPR016140:Bifunctional inhibitor/plant lipid transfer protein/seed storage helical domain	3	0.427960057	0.876115368	AT2G15050, AT1G62790, AT2G44290	638	124	22105	0.838241986	1	1	0.990131579
Annotation Cluster 53	Enrichment Score: 0.206725150830787
Category	Term	Count	%	PValue	Genes	List Total	Pop Hits	Pop Total	Fold Enrichment	Bonferroni	Benjamini	FDR
INTERPRO	IPR003480:Transferase	3	0.427960057	0.545611499	AT5G67150, AT4G24510, AT3G48720	638	63	22105	1.649873115	1	1	0.990131579
INTERPRO	IPR023213:Chloramphenicol acetyltransferase-like domain	3	0.427960057	0.618412658	AT5G67150, AT4G24510, AT3G48720	638	72	22105	1.443638976	1	1	0.990131579
GOTERM_MF_DIRECT	GO:0016740~transferase activity	8	1.141226819	0.710661294	AT5G67150, AT4G24510, AT1G04625, AT3G48720, AT3G61440, AT4G02500, AT2G43750, AT2G02390	532	279	18171	0.979383944	1	1	0.97601476
Annotation Cluster 54	Enrichment Score: 0.20072258216460412
Category	Term	Count	%	PValue	Genes	List Total	Pop Hits	Pop Total	Fold Enrichment	Bonferroni	Benjamini	FDR
GOTERM_BP_DIRECT	GO:0071555~cell wall organization	10	1.426533524	0.606848494	AT3G16850, AT4G24510, AT3G62660, AT1G19360, AT3G56310, AT5G23870, AT4G37800, AT2G36870, AT1G27600, AT5G41900	558	314	18499	1.05580668	1	1	0.969986357
UP_KEYWORDS	Cell wall	7	0.998573466	0.636725815	AT3G56310, AT5G23870, AT1G78680, AT4G37800, AT2G36870, AT5G41900, AT4G33220	698	248	26542	1.073308531	1	1	0.832142857
UP_KEYWORDS	Cell wall biogenesis/degradation	11	1.569186876	0.646843944	AT3G16850, AT4G24510, AT3G62660, AT1G19360, AT3G56310, AT5G23870, AT4G37800, AT2G36870, AT1G27600, AT5G41900, AT4G33220	698	413	26542	1.012793384	1	1	0.832142857
Annotation Cluster 55	Enrichment Score: 0.19329514668140607
Category	Term	Count	%	PValue	Genes	List Total	Pop Hits	Pop Total	Fold Enrichment	Bonferroni	Benjamini	FDR
GOTERM_MF_DIRECT	GO:0052689~carboxylic ester hydrolase activity	6	0.855920114	0.446995218	AT1G28600, AT3G15650, AT5G23870, AT1G28670, AT2G27360, AT1G75900	532	150	18171	1.366240602	1	1	0.97601476
INTERPRO	IPR001087:Lipase, GDSL	4	0.570613409	0.599253967	AT1G28600, AT1G28670, AT2G27360, AT1G75900	638	107	22105	1.295227492	1	1	0.990131579
UP_KEYWORDS	Lipid degradation	5	0.713266762	0.618286462	AT1G28600, AT1G28670, AT2G27360, AT5G58670, AT1G75900	698	162	26542	1.173635431	1	1	0.832142857
GOTERM_BP_DIRECT	GO:0016042~lipid catabolic process	5	0.713266762	0.727268716	AT1G28600, AT1G28670, AT2G27360, AT5G58670, AT1G75900	558	163	18499	1.01694263	1	1	0.969986357
GOTERM_MF_DIRECT	GO:0016788~hydrolase activity, acting on ester bonds	3	0.427960057	0.896862423	AT1G28600, AT1G28670, AT2G27360	532	130	18171	0.788215732	1	1	0.97601476
Annotation Cluster 56	Enrichment Score: 0.13389213629313898
Category	Term	Count	%	PValue	Genes	List Total	Pop Hits	Pop Total	Fold Enrichment	Bonferroni	Benjamini	FDR
INTERPRO	IPR017853:Glycoside hydrolase, superfamily	7	0.998573466	0.565809167	AT5G63800, AT4G19810, AT2G40840, AT3G56310, AT5G07830, AT3G18070, AT4G01040	638	210	22105	1.154911181	1	1	0.990131579
INTERPRO	IPR013781:Glycoside hydrolase, catalytic domain	5	0.713266762	0.750154808	AT5G63800, AT4G19810, AT2G40840, AT3G18070, AT4G01040	638	176	22105	0.984299302	1	1	0.990131579
GOTERM_MF_DIRECT	GO:0004553~hydrolase activity, hydrolyzing O-glycosyl compounds	5	0.713266762	0.934335208	AT4G19810, AT4G37800, AT2G36870, AT3G18070, AT4G01040	532	248	18171	0.688629335	1	1	0.97601476
Annotation Cluster 57	Enrichment Score: 0.10143912217809838
Category	Term	Count	%	PValue	Genes	List Total	Pop Hits	Pop Total	Fold Enrichment	Bonferroni	Benjamini	FDR
UP_KEYWORDS	Cell division	5	0.713266762	0.719120865	AT5G45550, AT5G61810, AT2G22490, AT2G27960, AT5G03455	698	185	26542	1.027723999	1	1	0.832142857
GOTERM_BP_DIRECT	GO:0051301~cell division	6	0.855920114	0.789300609	AT5G45550, AT5G61810, AT2G22490, AT2G27960, AT5G03455, AT3G21510	558	218	18499	0.912449443	1	1	0.969986357
UP_KEYWORDS	Cell cycle	5	0.713266762	0.874255364	AT5G45550, AT5G61810, AT2G22490, AT2G27960, AT5G03455	698	238	26542	0.798861092	1	1	0.874255364
Annotation Cluster 58	Enrichment Score: 0.09725649021425688
Category	Term	Count	%	PValue	Genes	List Total	Pop Hits	Pop Total	Fold Enrichment	Bonferroni	Benjamini	FDR
UP_KEYWORDS	ANK repeat	3	0.427960057	0.737243865	AT2G17390, AT1G50900, AT5G02620	698	99	26542	1.152296605	1	1	0.832142857
INTERPRO	IPR002110:Ankyrin repeat	3	0.427960057	0.813866446	AT2G17390, AT1G50900, AT5G02620	638	106	22105	0.980584965	1	1	0.990131579
INTERPRO	IPR020683:Ankyrin repeat-containing domain	3	0.427960057	0.851267824	AT2G17390, AT1G50900, AT5G02620	638	116	22105	0.896051778	1	1	0.990131579
Annotation Cluster 59	Enrichment Score: 0.08240310070807605
Category	Term	Count	%	PValue	Genes	List Total	Pop Hits	Pop Total	Fold Enrichment	Bonferroni	Benjamini	FDR
UP_KEYWORDS	Initiation factor	3	0.427960057	0.699597695	AT1G69410, AT5G35680, AT1G36730	698	92	26542	1.239971347	1	1	0.832142857
GOTERM_BP_DIRECT	GO:0006413~translational initiation	3	0.427960057	0.812216568	AT1G69410, AT5G35680, AT1G36730	558	101	18499	0.984722666	1	1	0.969986357
GOTERM_MF_DIRECT	GO:0003743~translation initiation factor activity	3	0.427960057	0.846643146	AT1G69410, AT5G35680, AT1G36730	532	113	18171	0.906796859	1	1	0.97601476
UP_KEYWORDS	Protein biosynthesis	3	0.427960057	0.973121317	AT1G69410, AT5G35680, AT1G36730	698	206	26542	0.553773611	1	1	0.973121317
Annotation Cluster 60	Enrichment Score: 0.0648555806788796
Category	Term	Count	%	PValue	Genes	List Total	Pop Hits	Pop Total	Fold Enrichment	Bonferroni	Benjamini	FDR
GOTERM_BP_DIRECT	GO:0045893~positive regulation of transcription, DNA-templated	7	0.998573466	0.640540575	AT2G20570, AT5G60890, AT1G79430, AT5G44190, AT2G27960, AT5G08050, AT2G42680	558	217	18499	1.069429992	1	1	0.969986357
INTERPRO	IPR006447:Myb domain, plants	3	0.427960057	0.707228407	AT2G20570, AT1G79430, AT5G44190	638	85	22105	1.222847133	1	1	0.990131579
SMART	SM00717:SANT	3	0.427960057	0.900577862	AT5G60890, AT2G18328, AT5G45420	142	229	8423	0.777077311	1	1	1
INTERPRO	IPR001005:SANT/Myb domain	6	0.855920114	0.907327632	AT2G20570, AT5G60890, AT2G18328, AT5G45420, AT1G79430, AT5G44190	638	279	22105	0.745103988	1	1	0.990131579
INTERPRO	IPR017930:Myb domain	4	0.570613409	0.960973805	AT2G20570, AT5G60890, AT1G79430, AT5G44190	638	227	22105	0.610525734	1	1	0.990131579
INTERPRO	IPR009057:Homeodomain-like	6	0.855920114	0.993850801	AT2G20570, AT5G60890, AT2G18328, AT5G45420, AT1G79430, AT5G44190	638	420	22105	0.494961935	1	1	0.993850801
UP_KEYWORDS	Activator	6	0.855920114	0.994458005	AT2G31230, AT2G20570, AT1G22070, AT5G60890, AT1G79430, AT2G42680	698	467	26542	0.488554021	1	1	0.994458005
Annotation Cluster 61	Enrichment Score: 0.06282157171097519
Category	Term	Count	%	PValue	Genes	List Total	Pop Hits	Pop Total	Fold Enrichment	Bonferroni	Benjamini	FDR
INTERPRO	IPR017871:ABC transporter, conserved site	3	0.427960057	0.747482705	AT3G47730, AT5G64840, AT1G51500	638	92	22105	1.129804416	1	1	0.990131579
GOTERM_MF_DIRECT	GO:0016887~ATPase activity	6	0.855920114	0.836683523	AT1G75630, AT2G46620, AT3G47730, AT5G64840, AT1G51500, AT1G19910	532	241	18171	0.850357221	1	1	0.97601476
INTERPRO	IPR003439:ABC transporter-like	3	0.427960057	0.861075943	AT3G47730, AT5G64840, AT1G51500	638	119	22105	0.873462238	1	1	0.990131579
SMART	SM00382:AAA	4	0.570613409	0.905173357	AT2G46620, AT3G47730, AT5G64840, AT1G51500	142	317	8423	0.748478251	1	1	1
INTERPRO	IPR003593:AAA+ ATPase domain	4	0.570613409	0.995305854	AT2G46620, AT3G47730, AT5G64840, AT1G51500	638	319	22105	0.434449347	1	1	0.995305854
Annotation Cluster 62	Enrichment Score: 0.04727245193270594
Category	Term	Count	%	PValue	Genes	List Total	Pop Hits	Pop Total	Fold Enrichment	Bonferroni	Benjamini	FDR
UP_KEYWORDS	Nucleotide-binding	54	7.703281027	0.788459765	AT4G27960, AT5G14060, AT5G53300, AT1G31230, AT5G65010, AT3G19720, AT4G39940, AT1G02500, AT5G64840, AT1G64400, AT5G20010, AT5G49970, AT4G23290, AT3G22890, AT1G33960, AT1G71697, AT1G51500, AT5G37600, AT1G21270, AT2G46620, AT5G08300, AT1G23490, AT3G62560, AT3G12780, AT3G48990, AT1G49820, AT3G47580, AT4G26850, AT1G59580, AT4G23140, AT1G80460, AT5G47840, AT4G02080, AT4G23300, AT5G08160, AT4G23100, AT5…	698	2221	26542	0.924535142	1	1	0.832142857
UP_KEYWORDS	Kinase	28	3.994293866	0.90591458	AT1G59580, AT4G23140, AT5G14060, AT1G80460, AT5G47840, AT1G31230, AT4G23300, AT5G08160, AT4G39940, AT5G56350, AT5G08570, AT5G56630, AT5G50370, AT5G45820, AT3G55610, AT4G23290, AT5G63680, AT2G14750, AT1G71697, AT1G21270, AT2G19130, AT4G31170, AT3G17410, AT3G12780, AT1G79550, AT1G49820, AT3G47580, AT5G43910	698	1285	26542	0.828577481	1	1	0.90591458
UP_KEYWORDS	ATP-binding	43	6.134094151	0.909056848	AT1G59580, AT4G27960, AT4G23140, AT5G14060, AT1G80460, AT5G47840, AT5G53300, AT1G31230, AT4G23300, AT5G65010, AT5G08160, AT4G23100, AT4G39940, AT1G02500, AT5G56630, AT1G50480, AT3G47730, AT5G64840, AT1G80300, AT5G50370, AT5G45820, AT2G04350, AT5G56150, AT1G64400, AT3G55610, AT4G23290, AT3G57870, AT3G22890, AT2G14750, AT1G71697, AT1G51500, AT5G37600, AT1G21270, AT2G19130, AT2G46620, AT3G17410, AT3…	698	1919	26542	0.852062992	1	1	0.909056848
GOTERM_MF_DIRECT	GO:0005524~ATP binding	51	7.27532097	0.996442778	AT4G27960, AT5G14060, AT5G53300, AT1G31230, AT5G65010, AT4G39940, AT2G44350, AT1G02500, AT5G10450, AT3G45770, AT5G64840, AT1G64400, AT4G23290, AT3G22890, AT1G71697, AT1G51500, AT5G03290, AT5G37600, AT1G21270, AT2G46620, AT5G08300, AT3G12780, AT1G20260, AT3G48990, AT1G49820, AT3G47580, AT1G59580, AT4G23140, AT1G80460, AT5G47840, AT4G23300, AT5G08160, AT4G23100, AT5G56630, AT1G50480, AT3G47730, AT1…	532	2372	18171	0.734383123	1	1	0.996442778
Annotation Cluster 63	Enrichment Score: 0.02230042236348904
Category	Term	Count	%	PValue	Genes	List Total	Pop Hits	Pop Total	Fold Enrichment	Bonferroni	Benjamini	FDR
UP_SEQ_FEATURE	zinc finger region:RING-type; atypical	3	0.427960057	0.79216125	AT1G20823, AT1G15100, AT5G58580	306	85	8938	1.030911188	1	1	0.959860384
GOTERM_MF_DIRECT	GO:0061630~ubiquitin protein ligase activity	5	0.713266762	0.945000043	AT1G20823, AT1G15100, AT3G57870, AT2G36060, AT5G58580	532	257	18171	0.664513911	1	1	0.97601476
SMART	SM00184:RING	3	0.427960057	0.981655978	AT1G20823, AT1G15100, AT5G58580	142	346	8423	0.514308394	1	1	1
INTERPRO	IPR001841:Zinc finger, RING-type	3	0.427960057	0.999983315	AT1G20823, AT1G15100, AT5G58580	638	464	22105	0.224012945	1	1	0.999983315
UP_KEYWORDS	Zinc-finger	5	0.713266762	0.999999967	AT1G20823, AT1G15100, AT4G17890, AT5G47140, AT5G58580	698	935	26542	0.20334646	1	1	0.999999967
INTERPRO	IPR013083:Zinc finger, RING/FYVE/PHD-type	3	0.427960057	0.999999973	AT1G20823, AT1G15100, AT5G58580	638	691	22105	0.150422585	1	1	0.999999973
Annotation Cluster 64	Enrichment Score: 0.017857587185252693
Category	Term	Count	%	PValue	Genes	List Total	Pop Hits	Pop Total	Fold Enrichment	Bonferroni	Benjamini	FDR
GOTERM_BP_DIRECT	GO:0016567~protein ubiquitination	11	1.569186876	0.883952096	AT4G24210, AT1G20823, AT5G61810, AT1G15100, AT1G76920, AT5G53300, AT1G78100, AT1G63090, AT2G24240, AT5G58580, AT5G56150	558	456	18499	0.799727253	1	1	0.969986357
INTERPRO	IPR001810:F-box domain, cyclin-like	5	0.713266762	0.999996759	AT4G24210, AT1G76920, AT5G39450, AT1G78100, AT1G63090	638	676	22105	0.256267274	1	1	0.999996759
UP_SEQ_FEATURE	domain:F-box	5	0.713266762	0.999999807	AT4G24210, AT1G76920, AT5G39450, AT1G78100, AT1G63090	306	649	8938	0.225031975	1	1	0.999999807
Annotation Cluster 65	Enrichment Score: 0.017000697057024172
Category	Term	Count	%	PValue	Genes	List Total	Pop Hits	Pop Total	Fold Enrichment	Bonferroni	Benjamini	FDR
INTERPRO	IPR002902:Gnk2-homologous domain	3	0.427960057	0.752828465	AT4G23140, AT4G23290, AT4G23300	638	93	22105	1.117655981	1	1	0.990131579
UP_SEQ_FEATURE	domain:Gnk2-homologous 1	3	0.427960057	0.871681806	AT4G23140, AT4G23290, AT4G23300	306	103	8938	0.850751951	1	1	0.959860384
UP_SEQ_FEATURE	domain:Gnk2-homologous 2	3	0.427960057	0.871681806	AT4G23140, AT4G23290, AT4G23300	306	103	8938	0.850751951	1	1	0.959860384
UP_KEYWORDS	Kinase	28	3.994293866	0.90591458	AT1G59580, AT4G23140, AT5G14060, AT1G80460, AT5G47840, AT1G31230, AT4G23300, AT5G08160, AT4G39940, AT5G56350, AT5G08570, AT5G56630, AT5G50370, AT5G45820, AT3G55610, AT4G23290, AT5G63680, AT2G14750, AT1G71697, AT1G21270, AT2G19130, AT4G31170, AT3G17410, AT3G12780, AT1G79550, AT1G49820, AT3G47580, AT5G43910	698	1285	26542	0.828577481	1	1	0.90591458
SMART	SM00220:S_TKc	10	1.426533524	0.930551055	AT1G21270, AT4G23140, AT2G19130, AT1G59580, AT4G31170, AT3G17410, AT4G23290, AT5G45820, AT3G47580, AT5G08160	142	803	8423	0.738691176	1	1	1
UP_SEQ_FEATURE	active site:Proton acceptor	14	1.997146933	0.9457025	AT3G48170, AT1G15950, AT1G59580, AT4G23140, AT4G23290, AT1G24280, AT4G23300, AT1G21270, AT1G44170, AT2G21330, AT5G56630, AT2G03760, AT2G01140, AT5G45820	306	554	8938	0.738137373	1	1	0.959860384
INTERPRO	IPR013320:Concanavalin A-like lectin/glucanase, subgroup	8	1.141226819	0.989031804	AT1G21270, AT4G23140, AT2G19130, AT4G23290, AT4G37800, AT4G23300, AT3G47580, AT2G36870	638	493	22105	0.562228567	1	1	0.990131579
UP_SEQ_FEATURE	binding site:ATP	9	1.283880171	0.990298524	AT1G15950, AT1G21270, AT4G23140, AT1G59580, AT1G02500, AT5G14060, AT4G23290, AT5G45820, AT4G23300	306	459	8938	0.572728438	1	1	0.990298524
UP_SEQ_FEATURE	nucleotide phosphate-binding region:ATP	17	2.42510699	0.993611928	AT1G15950, AT1G59580, AT4G23140, AT4G23290, AT5G47840, AT2G14750, AT4G23300, AT1G51500, AT1G21270, AT4G39940, AT1G02500, AT5G56630, AT3G63110, AT1G50480, AT3G47730, AT5G64840, AT5G45820	306	788	8938	0.630146644	1	1	0.993611928
UP_KEYWORDS	Serine/threonine-protein kinase	10	1.426533524	0.996698857	AT1G21270, AT4G23140, AT2G19130, AT1G59580, AT3G17410, AT4G23290, AT5G45820, AT4G23300, AT3G47580, AT5G08160	698	722	26542	0.526672964	1	1	0.996698857
UP_SEQ_FEATURE	domain:Protein kinase	7	0.998573466	0.997566405	AT1G15950, AT1G21270, AT4G23140, AT1G59580, AT4G23290, AT5G45820, AT4G23300	306	433	8938	0.472203354	1	1	0.997566405
INTERPRO	IPR001245:Serine-threonine/tyrosine-protein kinase catalytic domain	4	0.570613409	0.998915538	AT1G21270, AT4G31170, AT3G17410, AT4G23300	638	379	22105	0.365671086	1	1	0.998915538
INTERPRO	IPR017441:Protein kinase, ATP binding site	9	1.283880171	0.999056331	AT4G23140, AT2G19130, AT1G59580, AT3G17410, AT4G23290, AT5G45820, AT4G23300, AT3G47580, AT5G08160	638	671	22105	0.464718359	1	1	0.999056331
INTERPRO	IPR008271:Serine/threonine-protein kinase, active site	11	1.569186876	0.999400753	AT1G21270, AT4G23140, AT2G19130, AT1G59580, AT4G31170, AT3G17410, AT4G23290, AT5G45820, AT4G23300, AT3G47580, AT5G08160	638	798	22105	0.477594849	1	1	0.999400753
GOTERM_MF_DIRECT	GO:0016301~kinase activity	16	2.282453638	0.999506573	AT1G59580, AT4G23140, AT4G23290, AT5G63680, AT2G14750, AT4G23300, AT5G08160, AT4G39940, AT5G56350, AT5G08570, AT4G31170, AT3G17410, AT5G60890, AT5G45820, AT3G47580, AT5G43910	532	1039	18171	0.525982907	1	1	0.999506573
GOTERM_MF_DIRECT	GO:0004672~protein kinase activity	5	0.713266762	0.999657296	AT4G23140, AT2G19130, AT1G59580, AT4G31170, AT4G23290	532	482	18171	0.354315509	1	1	0.999657296
UP_KEYWORDS	Receptor	5	0.713266762	0.999786947	AT4G23140, AT2G19130, AT4G23290, AT4G23300, AT3G47580	698	560	26542	0.339515964	1	1	0.999786947
GOTERM_BP_DIRECT	GO:0006468~protein phosphorylation	12	1.711840228	0.999818443	AT1G21270, AT4G23140, AT2G19130, AT1G59580, AT4G31170, AT3G17410, AT4G23290, AT5G45820, AT4G23300, AT3G47580, AT5G08160, AT5G03455	558	870	18499	0.457273514	1	1	0.999818443
GOTERM_MF_DIRECT	GO:0004674~protein serine/threonine kinase activity	9	1.283880171	0.999956649	AT1G21270, AT4G23140, AT2G19130, AT3G17410, AT4G23290, AT5G45820, AT4G23300, AT3G47580, AT5G08160	532	804	18171	0.382343452	1	1	0.999956649
INTERPRO	IPR011009:Protein kinase-like domain	13	1.854493581	0.999976864	AT1G59580, AT4G23140, AT4G23290, AT1G71697, AT4G23300, AT5G08160, AT1G21270, AT2G19130, AT4G31170, AT3G17410, AT5G45820, AT1G49820, AT3G47580	638	1067	22105	0.422132484	1	1	0.999976864
INTERPRO	IPR000719:Protein kinase, catalytic domain	11	1.569186876	0.999994178	AT1G21270, AT4G23140, AT2G19130, AT1G59580, AT4G31170, AT3G17410, AT4G23290, AT5G45820, AT4G23300, AT3G47580, AT5G08160	638	1023	22105	0.372551994	1	1	0.999994178
Annotation Cluster 66	Enrichment Score: 0.008607329574255737
Category	Term	Count	%	PValue	Genes	List Total	Pop Hits	Pop Total	Fold Enrichment	Bonferroni	Benjamini	FDR
SMART	SM00360:RRM	3	0.427960057	0.903279772	AT3G01150, AT3G14450, AT5G46250	142	231	8423	0.770349369	1	1	1
INTERPRO	IPR012677:Nucleotide-binding, alpha-beta plait	4	0.570613409	0.989010517	AT3G01150, AT3G14450, AT2G43970, AT5G46250	638	283	22105	0.489714988	1	1	0.990131579
INTERPRO	IPR000504:RNA recognition motif domain	3	0.427960057	0.994956314	AT3G01150, AT3G14450, AT5G46250	638	253	22105	0.410837969	1	1	0.994956314
GOTERM_MF_DIRECT	GO:0000166~nucleotide binding	6	0.855920114	0.999170834	AT4G26850, AT3G01150, AT3G14450, AT4G00090, AT2G43970, AT5G46250	532	504	18171	0.406619227	1	1	0.999170834
UP_KEYWORDS	RNA-binding	5	0.713266762	0.999745854	AT3G01150, AT2G38610, AT3G14450, AT2G43970, AT5G46250	698	552	26542	0.344436485	1	1	0.999745854
GOTERM_MF_DIRECT	GO:0003723~RNA binding	6	0.855920114	0.999998746	AT3G01150, AT2G38610, AT3G14450, AT2G39780, AT2G43970, AT5G46250	532	769	18171	0.266496866	1	1	0.999998746
Annotation Cluster 67	Enrichment Score: 0.005963097468612056
Category	Term	Count	%	PValue	Genes	List Total	Pop Hits	Pop Total	Fold Enrichment	Bonferroni	Benjamini	FDR
UP_KEYWORDS	Glycoprotein	36	5.135520685	0.961278577	AT4G23140, AT5G23870, AT3G56310, AT4G02500, AT1G62290, AT4G23300, AT3G45310, AT3G66654, AT2G44290, AT1G28670, AT3G13520, AT4G37800, AT3G10410, AT1G27600, AT4G39640, AT1G76490, AT4G33220, AT3G54420, AT4G23290, AT2G17720, AT2G16430, AT3G56080, AT3G18070, AT1G21270, AT5G63800, AT3G45600, AT1G28600, AT2G17370, AT2G19130, AT3G62660, AT1G19360, AT5G62630, AT2G01890, AT5G07830, AT2G27360, AT4G19120	698	1735	26542	0.789007704	1	1	0.961278577
UP_SEQ_FEATURE	glycosylation site:N-linked (GlcNAc...)	21	2.995720399	0.998325835	AT1G15950, AT4G23140, AT4G23290, AT4G02500, AT2G16430, AT4G23300, AT3G18070, AT1G21270, AT2G17370, AT5G63800, AT1G28600, AT3G45310, AT5G62630, AT1G28670, AT2G01890, AT4G37800, AT5G07830, AT3G10410, AT2G27360, AT1G76490, AT4G33220	306	1009	8938	0.607920869	1	1	0.998325835
UP_SEQ_FEATURE	signal peptide	29	4.136947218	0.999974979	AT4G23140, AT5G25610, AT3G02875, AT2G39780, AT4G23300, AT2G36870, AT1G75900, AT3G45310, AT1G28670, AT3G13520, AT4G37800, AT3G10410, AT5G20500, AT4G33220, AT1G15950, AT4G23290, AT2G16430, AT3G18070, AT1G21270, AT5G63800, AT1G28600, AT2G15050, AT5G62630, AT2G01890, AT1G78680, AT5G07830, AT2G40880, AT2G27360, AT1G77370	306	1520	8938	0.557279842	1	1	0.999974979
Annotation Cluster 68	Enrichment Score: 1.9889342530494372E-4
Category	Term	Count	%	PValue	Genes	List Total	Pop Hits	Pop Total	Fold Enrichment	Bonferroni	Benjamini	FDR
UP_KEYWORDS	Ribosomal protein	4	0.570613409	0.998769577	AT1G17080, AT3G12370, AT2G21290, AT2G07715	698	411	26542	0.370080661	1	1	0.998769577
GOTERM_CC_DIRECT	GO:0005840~ribosome	3	0.427960057	0.999455502	AT1G17080, AT3G12370, AT2G21290	680	360	25147	0.30817402	1	1	0.999455502
GOTERM_MF_DIRECT	GO:0003735~structural constituent of ribosome	5	0.713266762	0.999593246	AT1G17080, AT5G61810, AT3G12370, AT5G19760, AT2G07715	532	475	18171	0.359537	1	1	0.999593246
UP_KEYWORDS	Ribonucleoprotein	4	0.570613409	0.999892825	AT1G17080, AT3G12370, AT2G21290, AT2G07715	698	517	26542	0.294203389	1	1	0.999892825
GOTERM_BP_DIRECT	GO:0006412~translation	5	0.713266762	1	AT1G17080, AT5G61810, AT3G12370, AT5G19760, AT2G07715	558	1121	18499	0.147869446	1	1	1
Annotation Cluster 69	Enrichment Score: 3.9898869264846275E-9
Category	Term	Count	%	PValue	Genes	List Total	Pop Hits	Pop Total	Fold Enrichment	Bonferroni	Benjamini	FDR
UP_KEYWORDS	Transcription regulation	20	2.853067047	0.999999958	AT3G03450, AT2G31230, AT2G18328, AT3G23210, AT2G32080, AT5G23280, AT5G44190, AT1G66350, AT5G46250, AT5G47140, AT5G08330, AT2G20570, AT1G22070, AT5G60890, AT1G79430, AT2G24260, AT2G01570, AT2G28230, AT2G43970, AT2G42680	698	1922	26542	0.395689781	1	1	0.999999958
UP_KEYWORDS	Transcription	20	2.853067047	0.999999982	AT3G03450, AT2G31230, AT2G18328, AT3G23210, AT2G32080, AT5G23280, AT5G44190, AT1G66350, AT5G46250, AT5G47140, AT5G08330, AT2G20570, AT1G22070, AT5G60890, AT1G79430, AT2G24260, AT2G01570, AT2G28230, AT2G43970, AT2G42680	698	1968	26542	0.386440935	1	1	0.999999982
UP_KEYWORDS	DNA-binding	15	2.139800285	0.999999997	AT2G31230, AT1G13440, AT3G23210, AT2G32080, AT5G23280, AT5G44190, AT5G47140, AT5G08330, AT5G04590, AT2G20570, AT1G22070, AT5G60890, AT1G79430, AT2G24260, AT2G42680	698	1756	26542	0.324821651	1	1	0.999999997
GOTERM_MF_DIRECT	GO:0003700~transcription factor activity, sequence-specific DNA binding	17	2.42510699	0.999999999	AT3G03450, AT2G31230, AT5G16470, AT5G45420, AT3G23210, AT5G23280, AT5G44190, AT1G66350, AT5G47140, AT1G10200, AT5G08330, AT2G20570, AT1G22070, AT5G60890, AT1G79430, AT2G24260, AT2G01570	532	1711	18171	0.339364264	1	1	0.999999999
GOTERM_BP_DIRECT	GO:0006351~transcription, DNA-templated	20	2.853067047	1	AT3G03450, AT2G31230, AT2G18328, AT3G23210, AT2G32080, AT5G23280, AT5G44190, AT1G66350, AT5G46250, AT5G08330, AT2G20570, AT1G22070, AT5G60890, AT5G10450, AT1G79430, AT1G54250, AT2G01570, AT2G28230, AT2G43970, AT2G42680	558	1886	18499	0.351562352	1	1	1
GOTERM_MF_DIRECT	GO:0003677~DNA binding	19	2.710413695	1	AT3G56940, AT5G23750, AT2G31230, AT1G13440, AT2G18328, AT5G45420, AT3G23210, AT2G32080, AT5G23280, AT5G44190, AT5G08330, AT5G04590, AT2G20570, AT1G22070, AT5G60890, AT4G17890, AT1G79430, AT2G24260, AT2G42680	532	2047	18171	0.317031893	1	1	1
GOTERM_BP_DIRECT	GO:0006355~regulation of transcription, DNA-templated	18	2.567760342	1	AT3G03450, AT2G31230, AT5G16470, AT2G18328, AT3G23210, AT2G32080, AT5G23280, AT1G66350, AT5G46250, AT5G08330, AT2G20570, AT2G17390, AT1G22070, AT5G10450, AT1G79430, AT2G24260, AT2G01570, AT2G43970	558	2119	18499	0.281614882	1	1	1
