# Supplementary material for: Oligosaccharide production and signaling correlate with delayed flowering in an Arabidopsis genotype grown and selected in high [CO2]
Source: PLoS One. 2023 Dec 28;18(12):e0287943. doi: 10.1371/journal.pone.0287943 (PMC10754469; doi:10.1371/journal.pone.0287943)
Supplement: S2 Table — Table S2a is an expanded version of Table 2 in the main text, including all Functional Annotation Clusters with Enrichment Scores greater than 1.3. Tables S2b-h are full functional annotation outputs from DAVID for each comparison. (ZIP) [file pone.0287943.s004.zip › S2f_Table.txt]

Current Gene List: RESULTS_forDAVID_CG_CO2_sig_effectN
Current Background: Arabidopsis thaliana
292 DAVID IDs

Annotation Cluster 1	Enrichment Score: 4.934972967786542
Category	Term	Count	%	PValue	Genes	List Total	Pop Hits	Pop Total	Fold Enrichment	Bonferroni	Benjamini	FDR
UP_KEYWORDS	ATP-binding	45	15.41095890410959	1.3743863620750607E-6	AT1G12430, AT2G28250, AT1G66730, AT3G54670, AT3G23890, AT3G09440, AT5G27550, AT3G19050, AT5G18700, AT5G21170, AT1G10930, AT2G13370, AT2G33240, AT3G42640, AT5G56010, AT1G30820, AT1G79920, AT3G20010, AT5G02490, AT4G38470, AT1G73080, AT4G33200, AT2G40770, AT3G51740, AT5G56030, AT5G43900, AT1G11130, AT2G27170, AT5G24850, AT1G61310, AT3G56960, AT3G50240, AT3G16290, AT2G36200, AT2G34660, AT5G49030, AT5G60930, AT2G45810, AT2G22610, AT1G79950, AT2G25220, AT3G53930, AT5G11170, AT3G11710, AT3G49160	285	1919	26542	2.183867694248649	2.610994958313073E-4	5.999527873782307E-5	5.304845698923303E-5
UP_KEYWORDS	Nucleotide-binding	48	16.43835616438356	5.080643400578732E-6	AT1G12430, AT2G28250, AT1G66730, AT3G54670, AT3G23890, AT3G09440, AT1G17220, AT5G27550, AT3G19050, AT5G18700, AT5G21170, AT1G10930, AT2G13370, AT2G33240, AT3G42640, AT5G56010, AT1G30820, AT1G79920, AT3G20010, AT5G02490, AT4G38470, AT1G73080, AT4G33200, AT2G40770, AT3G47450, AT3G51740, AT5G56030, AT5G43900, AT1G11130, AT2G27170, AT5G24850, AT1G61310, AT3G56960, AT3G50240, AT3G16290, AT2G36200, AT2G34660, AT5G49030, AT5G60930, AT2G45810, AT2G22610, AT1G79950, AT2G25220, AT3G53930, AT5G11170, AT3G16620, AT3G11710, AT3G49160	285	2221	26542	2.0127112016872437	9.648589223415494E-4	1.3790317801570844E-4	1.2193544161388957E-4
INTERPRO	IPR027417:P-loop containing nucleoside triphosphate hydrolase	30	10.273972602739725	2.162529064433183E-5	AT4G29920, AT1G12430, AT3G54670, AT1G17220, AT5G27550, AT3G19050, AT1G10930, AT2G13370, AT2G33240, AT1G30820, AT3G20010, AT4G21820, AT4G33200, AT2G40770, AT3G47450, AT5G43900, AT2G27170, AT1G61310, AT3G50240, AT3G16290, AT2G36200, AT2G34660, AT1G65070, AT5G60930, AT2G45810, AT2G22610, AT1G79950, AT4G30100, AT5G11170, AT3G16620	252	1097	22105	2.3988583582931806	0.01081869122795931	0.003974471913888131	0.003950767310027963
GOTERM_MF_DIRECT	GO:0005524~ATP binding	51	17.465753424657535	1.2053651336501758E-4	AT1G12430, AT2G30390, AT1G66730, AT3G09440, AT3G19050, AT5G18700, AT1G10930, AT2G13370, AT5G56010, AT1G30820, AT1G79920, AT4G33200, AT3G51740, AT5G43900, AT2G27170, AT5G24850, AT5G21222, AT3G56960, AT2G45810, AT2G25220, AT3G53930, AT3G49160, AT2G28250, AT3G54670, AT3G23890, AT5G27550, AT5G21170, AT1G69220, AT2G33240, AT3G42640, AT3G20010, AT4G38470, AT5G02490, AT1G73080, AT2G40770, AT5G56030, AT1G11130, AT1G61310, AT3G50240, AT3G16290, AT2G36200, AT2G34660, AT5G49030, AT1G65070, AT3G44610, AT5G60930, AT2G22610, AT1G79950, AT5G11170, AT1G04210, AT3G11710	228	2372	18171	1.7135606195082986	0.030504795880165858	0.010325961311603174	0.010205424798238156

Annotation Cluster 2	Enrichment Score: 4.392736521355988
Category	Term	Count	%	PValue	Genes	List Total	Pop Hits	Pop Total	Fold Enrichment	Bonferroni	Benjamini	FDR
UP_KEYWORDS	Motor protein	10	3.4246575342465753	4.873870613233262E-7	AT1G12430, AT5G60930, AT3G50240, AT2G22610, AT3G19050, AT5G27550, AT4G33200, AT2G36200, AT5G43900, AT2G33240	285	89	26542	10.46402523161837	9.259927665072887E-5	3.0867847217143996E-5	2.7293675434106267E-5
GOTERM_MF_DIRECT	GO:0008017~microtubule binding	12	4.10958904109589	5.234178656243506E-7	AT1G12430, AT2G01910, AT1G31810, AT5G51600, AT5G60930, AT3G50240, AT2G22610, AT3G19050, AT5G27550, AT5G18700, AT1G03780, AT2G36200	228	126	18171	7.590225563909774	1.3450937946746233E-4	1.345183914654581E-4	1.3294813786858504E-4
UP_KEYWORDS	Microtubule	12	4.10958904109589	1.5788231246795545E-6	AT1G12430, AT2G01910, AT5G51600, AT5G60930, AT3G50240, AT2G22610, AT3G19050, AT5G27550, AT5G18700, AT1G54460, AT1G03780, AT2G36200	285	163	26542	6.856183403293509	2.999316420038145E-4	5.999527873782307E-5	5.304845698923303E-5
GOTERM_CC_DIRECT	GO:0005871~kinesin complex	8	2.73972602739726	4.290858473288396E-6	AT1G12430, AT5G60930, AT3G50240, AT5G55520, AT2G22610, AT3G19050, AT5G27550, AT2G36200	283	59	25147	12.048631490686951	5.79099393857474E-4	2.8963294694696676E-4	2.7246951305381315E-4
GOTERM_BP_DIRECT	GO:0007018~microtubule-based movement	8	2.73972602739726	1.0070833223469369E-5	AT1G12430, AT5G60930, AT3G50240, AT5G55520, AT2G22610, AT3G19050, AT5G27550, AT2G36200	219	64	18499	10.558789954337898	0.005243207563966679	0.002628487471325505	0.0025982749716550973
GOTERM_CC_DIRECT	GO:0005874~microtubule	11	3.767123287671233	1.469868461813367E-5	AT1G12430, AT2G01910, AT5G51600, AT5G60930, AT3G50240, AT3G19050, AT5G27550, AT5G18700, AT1G54460, AT1G03780, AT2G36200	283	161	25147	6.071088383117881	0.0019823695119812745	6.614408078160152E-4	6.222443155009921E-4
INTERPRO	IPR019821:Kinesin, motor region, conserved site	7	2.3972602739726026	2.370460386016778E-5	AT1G12430, AT5G60930, AT3G50240, AT2G22610, AT3G19050, AT5G27550, AT2G36200	252	51	22105	12.039760348583878	0.0118527531481869	0.003974471913888131	0.003950767310027963
GOTERM_MF_DIRECT	GO:0003777~microtubule motor activity	8	2.73972602739726	2.6598620812118406E-5	AT1G12430, AT5G60930, AT3G50240, AT5G55520, AT2G22610, AT3G19050, AT5G27550, AT2G36200	228	70	18171	9.10827067669173	0.006812624598418138	0.0034179227743572154	0.0033780248431390376
GOTERM_CC_DIRECT	GO:0009574~preprophase band	5	1.7123287671232876	4.1850258887305244E-5	AT1G12430, AT2G01910, AT1G31810, AT5G51600, AT5G18700	283	18	25147	24.68296034550452	0.005633972489012096	0.001412446237446552	0.0013287457196719415
INTERPRO	IPR001752:Kinesin, motor domain	7	2.3972602739726026	6.051298521803592E-5	AT1G12430, AT5G60930, AT3G50240, AT2G22610, AT3G19050, AT5G27550, AT2G36200	252	60	22105	10.233796296296296	0.029980352514258235	0.0060876063129344125	0.006051298521803592
SMART	SM00129:KISc	7	2.3972602739726026	4.3648926603921033E-4	AT1G12430, AT5G60930, AT3G50240, AT2G22610, AT3G19050, AT5G27550, AT2G36200	140	60	8423	7.019166666666667	0.05145564859523699	0.05281520119074445	0.05281520119074445
GOTERM_MF_DIRECT	GO:0008574~ATP-dependent microtubule motor activity, plus-end-directed	4	1.36986301369863	5.016237403616939E-4	AT1G12430, AT3G50240, AT5G55520, AT2G36200	228	13	18171	24.522267206477732	0.12098177355484196	0.032229325318238834	0.03185310751296756
UP_KEYWORDS	Cytoskeleton	10	3.4246575342465753	0.0012550076112616687	AT2G27170, AT1G12430, AT2G01910, AT5G51600, AT2G40820, AT3G19050, AT5G18700, AT1G54460, AT1G03780, AT2G36200	285	242	26542	3.848339857909236	0.21227103445074047	0.012550076112616687	0.01109690940484002
GOTERM_CC_DIRECT	GO:0005819~spindle	5	1.7123287671232876	0.003152435396084062	AT2G27170, AT1G31810, AT5G18700, AT1G03780, AT2G36200	283	54	25147	8.227653448501504	0.34704756715532903	0.04902968614442688	0.046124223261794176
GOTERM_CC_DIRECT	GO:0009524~phragmoplast	6	2.054794520547945	0.00363182860329088	AT2G01910, AT1G31810, AT5G51600, AT3G19050, AT5G18700, AT1G03780	283	91	25147	5.858812565526347	0.38810180608349676	0.04902968614442688	0.046124223261794176

Annotation Cluster 3	Enrichment Score: 4.345448972616713
Category	Term	Count	%	PValue	Genes	List Total	Pop Hits	Pop Total	Fold Enrichment	Bonferroni	Benjamini	FDR
UP_KEYWORDS	Nucleus	80	27.397260273972602	5.373082788412564E-12	AT4G26750, AT5G51600, AT1G10450, AT2G34710, AT4G15180, AT1G15340, AT1G66730, AT1G63100, AT3G09440, AT1G17440, AT2G16485, AT1G10930, AT1G55325, AT2G13370, AT1G79920, AT3G19840, AT5G09460, AT2G46810, AT4G23800, AT5G12230, AT1G77300, AT2G28305, AT2G43500, AT4G32551, AT1G79000, AT2G40030, AT2G47980, AT1G80070, AT2G27170, AT4G21070, AT1G59890, AT4G29230, AT1G67230, AT5G25060, AT4G08350, AT2G01910, AT1G03780, AT1G08910, AT3G48150, AT5G58040, AT4G29920, AT3G52250, AT3G54230, AT3G54670, AT1G10390, AT3G25230, AT3G57660, AT5G62165, AT3G21430, AT5G27030, AT5G08230, AT3G48425, AT3G11580, AT3G20010, AT1G73960, AT1G75660, AT5G02490, AT2G25930, AT4G30870, AT4G10180, AT2G05120, AT2G27110, AT3G07610, AT1G08260, AT5G17020, AT4G36900, AT5G61380, AT5G59430, AT3G20810, AT5G08520, AT1G19220, AT1G79950, AT5G56840, AT5G04240, AT5G11170, AT4G19020, AT5G55390, AT5G37260, AT4G19660, AT2G47210	285	3358	26542	2.218697428502764	1.0208767164954224E-9	1.0208857297983871E-9	9.026779084533107E-10
UP_KEYWORDS	Transcription	41	14.04109589041096	6.900627633373134E-5	AT4G29920, AT1G10450, AT2G34710, AT1G15340, AT1G63100, AT1G17440, AT2G16485, AT3G57660, AT5G62165, AT5G27030, AT1G55325, AT5G08230, AT3G19840, AT5G09460, AT3G11580, AT2G46810, AT1G73960, AT3G20010, AT5G02490, AT5G12230, AT2G25930, AT4G32551, AT2G43500, AT1G79000, AT2G40030, AT3G07610, AT1G59890, AT4G36900, AT4G29230, AT4G08350, AT5G61380, AT5G59430, AT5G08520, AT1G48410, AT1G19220, AT5G56840, AT5G04240, AT4G19020, AT5G55390, AT5G37260, AT2G47210	285	1968	26542	1.940204678362573	0.013026061739186523	0.0014387173662550345	0.0012721290396360305
UP_KEYWORDS	Transcription regulation	40	13.698630136986301	8.93423315208397E-5	AT4G29920, AT1G10450, AT2G34710, AT1G15340, AT1G63100, AT1G17440, AT2G16485, AT5G62165, AT5G27030, AT1G55325, AT5G08230, AT3G19840, AT5G09460, AT3G11580, AT2G46810, AT1G73960, AT3G20010, AT5G02490, AT5G12230, AT2G25930, AT4G32551, AT2G43500, AT1G79000, AT2G40030, AT3G07610, AT1G59890, AT4G36900, AT4G29230, AT4G08350, AT5G61380, AT5G59430, AT5G08520, AT1G48410, AT1G19220, AT5G56840, AT5G04240, AT4G19020, AT5G55390, AT5G37260, AT2G47210	285	1922	26542	1.9381857348887306	0.01683252430674398	0.0015431857262690493	0.00136450106322737
GOTERM_BP_DIRECT	GO:0006351~transcription, DNA-templated	40	13.698630136986301	3.517268554004688E-4	AT4G29920, AT1G10450, AT2G34710, AT1G15340, AT1G63100, AT2G16485, AT3G57660, AT5G62165, AT3G21430, AT5G27030, AT1G55325, AT5G08230, AT3G19840, AT5G09460, AT3G11580, AT2G46810, AT3G20010, AT5G02490, AT5G12230, AT2G25930, AT4G32551, AT2G43500, AT1G79000, AT2G40030, AT3G07610, AT1G59890, AT4G36900, AT4G29230, AT4G08350, AT5G61380, AT5G59430, AT5G08520, AT1G48410, AT1G19220, AT5G56840, AT5G04240, AT4G19020, AT5G55390, AT5G37260, AT2G47210	219	1886	18499	1.7915232160064305	0.16775941464173239	0.030144856065599357	0.029798363467144193
GOTERM_BP_DIRECT	GO:0006355~regulation of transcription, DNA-templated	40	13.698630136986301	0.003118696607658856	AT4G29920, AT1G10450, AT2G34710, AT1G15340, AT1G63100, AT1G32360, AT1G17440, AT5G62165, AT5G27030, AT5G08230, AT5G12850, AT3G19840, AT5G09460, AT3G11580, AT2G46810, AT3G20010, AT5G02490, AT2G25930, AT2G43500, AT1G79000, AT2G40030, AT2G05120, AT2G27110, AT3G07610, AT1G59890, AT4G36900, AT4G29230, AT5G61380, AT5G59430, AT5G08520, AT1G48410, AT1G19220, AT5G56840, AT5G04240, AT1G79950, AT4G19020, AT5G55390, AT5G37260, AT2G47210, AT2G03150	219	2119	18499	1.5945317533686303	0.8041690468143612	0.16279596291979231	0.16092474495519699
GOTERM_MF_DIRECT	GO:0003700~transcription factor activity, sequence-specific DNA binding	26	8.904109589041095	0.23278666588766417	AT3G52250, AT2G34710, AT1G63100, AT1G32360, AT5G62165, AT5G12850, AT5G09460, AT3G11580, AT2G46810, AT4G23800, AT2G25930, AT2G43500, AT3G07610, AT4G36900, AT1G63490, AT4G29230, AT4G08350, AT5G61380, AT3G20810, AT5G08520, AT1G19220, AT5G56840, AT5G04240, AT5G55390, AT5G37260, AT2G47210	228	1711	18171	1.2110646282567903	1.0	1.0	0.9921875

Annotation Cluster 4	Enrichment Score: 3.547926708517741
Category	Term	Count	%	PValue	Genes	List Total	Pop Hits	Pop Total	Fold Enrichment	Bonferroni	Benjamini	FDR
UP_KEYWORDS	Mitosis	9	3.0821917808219177	3.3588481469282205E-6	AT2G27170, AT2G01910, AT5G13840, AT5G51600, AT3G54670, AT4G30870, AT1G03780, AT3G48150, AT2G47980	285	84	26542	9.978195488721804	6.379786247395769E-4	1.0636352465272698E-4	9.404774811399018E-5
GOTERM_BP_DIRECT	GO:0007067~mitotic nuclear division	8	2.73972602739726	6.017549907720995E-5	AT2G01910, AT5G13840, AT5G51600, AT3G54670, AT4G30870, AT1G03780, AT3G48150, AT2G47980	219	84	18499	8.04479234616221	0.0309243070676658	0.007852902629575899	0.007762639380960084
UP_KEYWORDS	Cell division	10	3.4246575342465753	1.8083069351853257E-4	AT2G27170, AT2G01910, AT5G13840, AT5G51600, AT3G54670, AT5G18700, AT4G30870, AT1G03780, AT3G48150, AT2G47980	285	185	26542	5.034044570886676	0.03377730539260593	0.002454130840608656	0.0021699683222223907
UP_KEYWORDS	Cell cycle	10	3.4246575342465753	0.0011177834391120924	AT2G27170, AT2G01910, AT5G13840, AT5G51600, AT3G54670, AT5G18700, AT4G30870, AT1G03780, AT3G48150, AT2G47980	285	238	26542	3.913017838714433	0.1914377744548651	0.012492873731252796	0.011046330457107737
GOTERM_BP_DIRECT	GO:0051301~cell division	7	2.3972602739726026	0.04457861463793712	AT2G27170, AT5G13840, AT3G54670, AT4G30870, AT1G03780, AT3G48150, AT2G47980	219	218	18499	2.7123497130409278	0.9999999999541047	1.0	0.9904030710172744

Annotation Cluster 5	Enrichment Score: 2.7576378066486606
Category	Term	Count	%	PValue	Genes	List Total	Pop Hits	Pop Total	Fold Enrichment	Bonferroni	Benjamini	FDR
UP_KEYWORDS	Zinc	30	10.273972602739725	1.1531574178758778E-4	AT3G54230, AT1G32360, AT2G16485, AT3G57660, AT5G12850, AT3G20010, AT1G75660, AT1G49630, AT1G77300, AT2G40770, AT1G79000, AT1G22430, AT2G40030, AT2G04032, AT2G27110, AT3G07610, AT2G05160, AT1G08260, AT4G21070, AT3G54720, AT1G08680, AT3G04460, AT5G15540, AT5G49030, AT2G18670, AT2G46800, AT5G04240, AT2G27980, AT1G08910, AT5G55390	285	1274	26542	2.1930099975212753	0.021672946501793855	0.0018258325783034731	0.0016144203850262289
UP_KEYWORDS	Zinc-finger	22	7.534246575342466	0.0011936644930372027	AT3G07610, AT1G08260, AT2G05160, AT4G21070, AT3G54230, AT1G08680, AT3G04460, AT1G32360, AT5G15540, AT2G16485, AT2G18670, AT5G12850, AT3G20010, AT1G75660, AT1G77300, AT5G04240, AT2G27980, AT2G40770, AT1G79000, AT1G08910, AT5G55390, AT2G27110	285	935	26542	2.1912899896800826	0.20302480274420343	0.012550076112616687	0.01109690940484002
INTERPRO	IPR013083:Zinc finger, RING/FYVE/PHD-type	18	6.164383561643835	0.002447958391296268	AT3G26240, AT4G21070, AT4G02540, AT3G54790, AT3G04460, AT5G15540, AT2G16485, AT3G49810, AT1G45180, AT2G18670, AT1G02730, AT3G20010, AT2G27980, AT2G40770, AT1G79000, AT1G08910, AT5G55390, AT2G28540	252	691	22105	2.284990696712838	0.7085342129633756	0.20522051180367046	0.20399653260802234
UP_KEYWORDS	Metal-binding	46	15.753424657534246	0.0056844282753550045	AT5G01600, AT3G54230, AT1G66730, AT3G23890, AT1G32360, AT2G16485, AT3G57660, AT1G10930, AT3G42640, AT5G12850, AT3G48425, AT3G20010, AT1G75660, AT1G49630, AT1G77300, AT3G48320, AT2G40770, AT4G30870, AT1G79000, AT1G22430, AT2G40030, AT2G27110, AT3G07610, AT2G05160, AT1G08260, AT4G21070, AT3G54720, AT2G29090, AT1G08680, AT3G04460, AT5G15540, AT5G49030, AT2G18670, AT3G20810, AT3G44970, AT1G48410, AT2G46800, AT5G04240, AT5G19090, AT2G27980, AT2G40300, AT1G08910, AT3G16620, AT3G11710, AT5G55390, AT3G49160	285	2868	26542	1.4937140620029852	0.66146329695812	0.05143054153892623	0.045475426202840036
GOTERM_MF_DIRECT	GO:0008270~zinc ion binding	29	9.931506849315069	0.008502551508057106	AT3G54230, AT2G16485, AT3G57660, AT1G45180, AT1G73960, AT3G20010, AT1G75660, AT1G49630, AT1G77300, AT2G40770, AT1G20230, AT1G79000, AT1G22430, AT2G28540, AT2G27110, AT1G08260, AT4G21070, AT3G04460, AT1G60560, AT1G63490, AT5G15540, AT2G18670, AT5G04780, AT3G45740, AT5G56840, AT1G42550, AT2G27980, AT1G08910, AT5G55390	228	1393	18171	1.6591699096988706	0.8885855706726962	0.2731444671963345	0.2699560103808131

Annotation Cluster 6	Enrichment Score: 2.6211840950935144
Category	Term	Count	%	PValue	Genes	List Total	Pop Hits	Pop Total	Fold Enrichment	Bonferroni	Benjamini	FDR
GOTERM_BP_DIRECT	GO:0006281~DNA repair	13	4.4520547945205475	3.3825862643070945E-6	AT2G27170, AT1G08260, AT4G21070, AT5G24850, AT1G66730, AT3G54670, AT1G10930, AT5G47690, AT1G77600, AT3G48425, AT4G30870, AT4G10180, AT2G47210	219	194	18499	5.660382243562585	0.0017641550621839697	0.0017657100299683034	0.0017454145123824607
UP_KEYWORDS	DNA repair	6	2.054794520547945	0.017551359285528218	AT2G27170, AT4G21070, AT3G48425, AT1G66730, AT3G54670, AT4G30870	285	140	26542	3.9912781954887215	0.9654162040075485	0.12350956534260599	0.10920845777662003
UP_KEYWORDS	DNA damage	6	2.054794520547945	0.021737369154202397	AT2G27170, AT4G21070, AT3G48425, AT1G66730, AT3G54670, AT4G30870	285	148	26542	3.7755334281650073	0.9846348019999152	0.14750357640351627	0.1304242149252144
UP_KEYWORDS	Meiosis	4	1.36986301369863	0.02538031461142707	AT2G27170, AT3G54670, AT4G30870, AT5G07290	285	59	26542	6.313886410942611	0.9924371756412417	0.16249976137937192	0.14368399953544464

Annotation Cluster 7	Enrichment Score: 1.6433607200267892
Category	Term	Count	%	PValue	Genes	List Total	Pop Hits	Pop Total	Fold Enrichment	Bonferroni	Benjamini	FDR
GOTERM_BP_DIRECT	GO:0030048~actin filament-based movement	4	1.36986301369863	0.0013605857326016452	AT1G42550, AT4G33200, AT5G43900, AT2G33240	219	19	18499	17.7832251862533	0.5087044279815471	0.07891397249089542	0.07800691533582767
INTERPRO	IPR004009:Myosin, N-terminal, SH3-like	3	1.0273972602739725	0.009223564119500451	AT4G33200, AT5G43900, AT2G33240	252	13	22105	20.242673992673993	0.9905428232360121	0.4639452752108727	0.46117820597502257
INTERPRO	IPR002710:Dilute	3	1.0273972602739725	0.010680825619751965	AT4G33200, AT5G43900, AT2G33240	252	14	22105	18.796768707482993	0.995489522986279	0.48840502606683983	0.4854920736250893
UP_KEYWORDS	Myosin	3	1.0273972602739725	0.0139561486208013	AT4G33200, AT5G43900, AT2G33240	285	17	26542	16.434674922600617	0.9307717149985172	0.10606672951808988	0.09378531873178474
GOTERM_CC_DIRECT	GO:0016459~myosin complex	3	1.0273972602739725	0.017032184761829418	AT4G33200, AT5G43900, AT2G33240	283	18	25147	14.809776207302711	0.9016430036450614	0.19161207857058096	0.18025728872936134
INTERPRO	IPR001609:Myosin head, motor domain	3	1.0273972602739725	0.017431007926598345	AT4G33200, AT5G43900, AT2G33240	252	18	22105	14.619708994708994	0.9998559157748381	0.6262712133627835	0.6225359973785123
SMART	SM01132:SM01132	3	1.0273972602739725	0.018721837469837632	AT4G33200, AT5G43900, AT2G33240	140	13	8423	13.884065934065934	0.8984106391326059	0.7337063065962335	0.7337063065962335
GOTERM_MF_DIRECT	GO:0003774~motor activity	3	1.0273972602739725	0.025462816575354888	AT4G33200, AT5G43900, AT2G33240	228	20	18171	11.954605263157895	0.998678118684112	0.46742456141901473	0.4619682435814387
UP_KEYWORDS	Calmodulin-binding	5	1.7123287671232876	0.02565785705990083	AT3G25230, AT4G33200, AT2G34660, AT5G43900, AT2G33240	285	104	26542	4.477395411605938	0.9928355542195931	0.16249976137937192	0.14368399953544464
SMART	SM00242:MYSc	3	1.0273972602739725	0.03127221482294057	AT4G33200, AT5G43900, AT2G33240	140	17	8423	10.617226890756303	0.9786000615028764	0.7337063065962335	0.7337063065962335
GOTERM_MF_DIRECT	GO:0003779~actin binding	5	1.7123287671232876	0.03788266214353181	AT1G31810, AT2G40820, AT4G33200, AT5G43900, AT2G33240	228	101	18171	3.945414278269932	0.9999510664730248	0.6084902606804797	0.6013872615285675
UP_KEYWORDS	Actin-binding	4	1.36986301369863	0.04212275188963898	AT2G40820, AT4G33200, AT5G43900, AT2G33240	285	72	26542	5.173879142300195	0.99971889213929	0.25817170513004534	0.2282781392728822
INTERPRO	IPR000048:IQ motif, EF-hand binding site	4	1.36986301369863	0.04704766455040393	AT4G21820, AT4G33200, AT5G43900, AT2G33240	252	71	22105	4.941873463000223	0.9999999999702969	0.8211417891722169	0.8162443232328199
SMART	SM00015:IQ	4	1.36986301369863	0.04911692811380906	AT4G21820, AT4G33200, AT5G43900, AT2G33240	140	50	8423	4.813142857142856	0.9977437821661541	0.7337063065962335	0.7337063065962335
GOTERM_MF_DIRECT	GO:0005516~calmodulin binding	6	2.054794520547945	0.28552281542125635	AT4G21820, AT3G25230, AT4G33200, AT2G34660, AT5G43900, AT2G33240	228	284	18171	1.6837472201630839	1.0	1.0	0.9921875

Annotation Cluster 8	Enrichment Score: 1.634651297193706
Category	Term	Count	%	PValue	Genes	List Total	Pop Hits	Pop Total	Fold Enrichment	Bonferroni	Benjamini	FDR
GOTERM_MF_DIRECT	GO:0003723~RNA binding	20	6.8493150684931505	0.003715197584830598	AT2G05160, AT3G54230, AT4G00830, AT2G16940, AT1G10390, AT3G18390, AT3G21430, AT5G21160, AT5G25060, AT5G07290, AT4G29750, AT4G17610, AT2G39140, AT5G55100, AT1G48410, AT5G09880, AT2G45810, AT5G11170, AT5G58040, AT2G28540	228	769	18171	2.072753404968859	0.6157968502990322	0.19096115586029272	0.18873203730939436
INTERPRO	IPR012677:Nucleotide-binding, alpha-beta plait	9	3.0821917808219177	0.015932502304392655	AT2G05160, AT4G00830, AT3G54230, AT2G16940, AT5G09880, AT3G54760, AT5G25060, AT5G07290, AT2G28540	252	283	22105	2.789626451287228	0.9996898879576497	0.6164652814699619	0.6127885501689482
UP_KEYWORDS	RNA-binding	13	4.4520547945205475	0.01642158943576018	AT1G80070, AT2G05160, AT3G54230, AT4G00830, AT2G16940, AT5G21160, AT5G25060, AT5G07290, AT1G48410, AT2G45810, AT5G11170, AT5G58040, AT2G28540	285	552	26542	2.1932748538011695	0.9569763138622185	0.12000392279978592	0.10610873173875808
GOTERM_MF_DIRECT	GO:0000166~nucleotide binding	13	4.4520547945205475	0.02502862685569296	AT1G08260, AT2G05160, AT3G54230, AT3G06880, AT4G00830, AT2G16940, AT3G54760, AT3G21430, AT5G49430, AT5G25060, AT5G07290, AT5G09880, AT2G28540	228	504	18171	2.055686090225564	0.9985177921440885	0.46742456141901473	0.4619682435814387
INTERPRO	IPR000504:RNA recognition motif domain	8	2.73972602739726	0.02596325959597964	AT2G05160, AT4G00830, AT3G54230, AT2G16940, AT5G09880, AT5G25060, AT5G07290, AT2G28540	252	253	22105	2.773699730221469	0.9999982077633862	0.6350393293705902	0.6312518184598311
INTERPRO	IPR003954:RNA recognition motif domain, eukaryote	3	1.0273972602739725	0.027775080012232573	AT4G00830, AT2G16940, AT2G28540	252	23	22105	11.441511387163562	0.9999992974542894	0.6350393293705902	0.6312518184598311
SMART	SM00361:RRM_1	3	1.0273972602739725	0.05457319635839753	AT4G00830, AT2G16940, AT2G28540	140	23	8423	7.847515527950311	0.9988754540619563	0.7337063065962335	0.7337063065962335
SMART	SM00360:RRM	8	2.73972602739726	0.08743344240549493	AT2G05160, AT4G00830, AT3G54230, AT2G16940, AT5G09880, AT5G25060, AT5G07290, AT2G28540	140	231	8423	2.083611626468769	0.9999844399685663	0.8846540705491706	0.8846540705491706

Annotation Cluster 9	Enrichment Score: 1.5098757243167442
Category	Term	Count	%	PValue	Genes	List Total	Pop Hits	Pop Total	Fold Enrichment	Bonferroni	Benjamini	FDR
GOTERM_BP_DIRECT	GO:0006405~RNA export from nucleus	3	1.0273972602739725	0.008440918473160206	AT4G38760, AT1G10390, AT2G05120	219	12	18499	21.117579908675797	0.9880241214287858	0.36717995358246897	0.36295949434588887
GOTERM_MF_DIRECT	GO:0017056~structural constituent of nuclear pore	3	1.0273972602739725	0.025462816575354888	AT4G38760, AT1G10390, AT2G05120	228	20	18171	11.954605263157895	0.998678118684112	0.46742456141901473	0.4619682435814387
KEGG_PATHWAY	ath03013:RNA transport	6	2.054794520547945	0.048502993742600364	AT4G38760, AT5G17020, AT1G15200, AT1G48970, AT1G10390, AT2G05120	57	169	4727	2.944254126440361	0.9207902330856889	1.0	1.0
GOTERM_BP_DIRECT	GO:0006606~protein import into nucleus	3	1.0273972602739725	0.08758553965605059	AT4G38760, AT1G10390, AT2G05120	219	42	18499	6.0335942596216565	1.0	1.0	0.9904030710172744

Annotation Cluster 10	Enrichment Score: 1.4864195423587472
Category	Term	Count	%	PValue	Genes	List Total	Pop Hits	Pop Total	Fold Enrichment	Bonferroni	Benjamini	FDR
UP_KEYWORDS	mRNA transport	5	1.7123287671232876	0.003045421881953462	AT5G17020, AT2G45810, AT1G10390, AT5G11170, AT2G05120	285	56	26542	8.31516290726817	0.439828917245913	0.02893150787855789	0.02558154380840908
KEGG_PATHWAY	ath03013:RNA transport	6	2.054794520547945	0.048502993742600364	AT4G38760, AT5G17020, AT1G15200, AT1G48970, AT1G10390, AT2G05120	57	169	4727	2.944254126440361	0.9207902330856889	1.0	1.0
UP_KEYWORDS	Nuclear pore complex	3	1.0273972602739725	0.05386718855311956	AT5G17020, AT1G10390, AT2G05120	285	35	26542	7.982556390977443	0.9999730288331102	0.3010225242674328	0.26616728461541433
UP_KEYWORDS	Translocation	3	1.0273972602739725	0.1424234533706683	AT5G17020, AT1G10390, AT2G05120	285	62	26542	4.506281833616299	0.9999999999997902	0.6013434697872662	0.5317142259171617

Annotation Cluster 11	Enrichment Score: 1.3875495947206862
Category	Term	Count	%	PValue	Genes	List Total	Pop Hits	Pop Total	Fold Enrichment	Bonferroni	Benjamini	FDR
INTERPRO	IPR019786:Zinc finger, PHD-type, conserved site	5	1.7123287671232876	0.012548699766738149	AT5G15540, AT2G27980, AT2G40770, AT2G16485, AT1G79000	252	79	22105	5.551788225838859	0.9982566280175269	0.5259996652224407	0.5228624902807562
INTERPRO	IPR011011:Zinc finger, FYVE/PHD-type	5	1.7123287671232876	0.02474299840427823	AT5G15540, AT2G27980, AT2G40770, AT2G16485, AT1G79000	252	97	22105	4.521559482899688	0.9999966356925407	0.6350393293705902	0.6312518184598311
INTERPRO	IPR019787:Zinc finger, PHD-finger	4	1.36986301369863	0.03350081072231059	AT4G02540, AT5G15540, AT2G27980, AT2G16485	252	62	22105	5.6592421915002555	0.9999999639959367	0.7021211580550928	0.697933556714804
INTERPRO	IPR001965:Zinc finger, PHD-type	5	1.7123287671232876	0.06385756720868936	AT5G15540, AT2G27980, AT2G40770, AT2G16485, AT5G55390	252	132	22105	3.322661135161135	0.9999999999999961	0.8402003754605635	0.8351892400204408
SMART	SM00249:PHD	5	1.7123287671232876	0.1737533890662774	AT5G15540, AT2G27980, AT2G40770, AT2G16485, AT5G55390	140	132	8423	2.2789502164502164	0.9999999999066159	1.0	1.0

Annotation Cluster 12	Enrichment Score: 1.2489560638461104
Category	Term	Count	%	PValue	Genes	List Total	Pop Hits	Pop Total	Fold Enrichment	Bonferroni	Benjamini	FDR
INTERPRO	IPR014001:Helicase, superfamily 1/2, ATP-binding domain	7	2.3972602739726026	0.007431910804136659	AT3G20010, AT2G45810, AT1G79950, AT2G40770, AT5G11170, AT1G10930, AT2G13370	252	150	22105	4.093518518518518	0.976534206646165	0.4153612371645266	0.41288393356314773
UP_KEYWORDS	Helicase	7	2.3972602739726026	0.013192176183833022	AT3G20010, AT2G45810, AT1G79950, AT2G40770, AT5G11170, AT1G10930, AT2G13370	285	180	26542	3.621715399610136	0.9197969326362281	0.10443806145534476	0.09234523328683115
INTERPRO	IPR001650:Helicase, C-terminal	6	2.054794520547945	0.025752970618486196	AT3G20010, AT2G45810, AT2G40770, AT5G11170, AT1G10930, AT2G13370	252	146	22105	3.604859752120026	0.9999980021982413	0.6350393293705902	0.6312518184598311
SMART	SM00487:DEXDc	7	2.3972602739726026	0.03655532438468605	AT3G20010, AT2G45810, AT1G79950, AT2G40770, AT5G11170, AT1G10930, AT2G13370	140	149	8423	2.826510067114094	0.9889581841544618	0.7337063065962335	0.7337063065962335
INTERPRO	IPR000330:SNF2-related	3	1.0273972602739725	0.0755935791726998	AT3G20010, AT2G40770, AT2G13370	252	40	22105	6.5788690476190474	1.0	0.8402003754605635	0.8351892400204408
SMART	SM00490:HELICc	6	2.054794520547945	0.08951445181616216	AT3G20010, AT2G45810, AT2G40770, AT5G11170, AT1G10930, AT2G13370	140	144	8423	2.5068452380952384	0.9999881957099931	0.8846540705491706	0.8846540705491706
GOTERM_MF_DIRECT	GO:0004386~helicase activity	4	1.36986301369863	0.11878990333850412	AT3G20010, AT2G40770, AT5G11170, AT2G13370	228	96	18171	3.320723684210526	0.9999999999999923	1.0	0.9921875
GOTERM_MF_DIRECT	GO:0008026~ATP-dependent helicase activity	3	1.0273972602739725	0.26400087162965524	AT2G45810, AT5G11170, AT1G10930	228	80	18171	2.9886513157894736	1.0	1.0	0.9921875
INTERPRO	IPR011545:DNA/RNA helicase, DEAD/DEAH box type, N-terminal	3	1.0273972602739725	0.2933847696330162	AT2G45810, AT5G11170, AT1G10930	252	95	22105	2.770050125313283	1.0	1.0	0.9960159362549801

Annotation Cluster 13	Enrichment Score: 1.130728528999328
Category	Term	Count	%	PValue	Genes	List Total	Pop Hits	Pop Total	Fold Enrichment	Bonferroni	Benjamini	FDR
INTERPRO	IPR019775:WD40 repeat, conserved site	6	2.054794520547945	0.027101836501842624	AT5G13840, AT4G02660, AT3G06880, AT4G32551, AT5G49430, AT5G27030	252	148	22105	3.556145431145431	0.9999990048376268	0.6350393293705902	0.6312518184598311
INTERPRO	IPR001680:WD40 repeat	7	2.3972602739726026	0.0539752644755286	AT5G13840, AT4G02660, AT3G06880, AT5G54730, AT4G32551, AT5G49430, AT5G27030	252	237	22105	2.5908345053914674	0.9999999999992433	0.8211417891722169	0.8162443232328199
INTERPRO	IPR017986:WD40-repeat-containing domain	7	2.3972602739726026	0.07341692670179223	AT5G13840, AT4G02660, AT3G06880, AT5G54730, AT4G32551, AT5G49430, AT5G27030	252	257	22105	2.3892131431041936	1.0	0.8402003754605635	0.8351892400204408
UP_KEYWORDS	WD repeat	5	1.7123287671232876	0.08245189394830443	AT5G13840, AT4G02660, AT5G54730, AT4G32551, AT5G27030	285	153	26542	3.0434583190001145	0.9999999206621932	0.40168871410712415	0.3551773893157729
INTERPRO	IPR015943:WD40/YVTN repeat-like-containing domain	7	2.3972602739726026	0.09404178266133756	AT5G13840, AT4G02660, AT3G06880, AT5G54730, AT4G32551, AT5G49430, AT5G27030	252	275	22105	2.2328282828282826	1.0	0.9044633406711851	0.8990689271085338
SMART	SM00320:WD40	7	2.3972602739726026	0.19729570742490976	AT5G13840, AT4G02660, AT3G06880, AT5G54730, AT4G32551, AT5G49430, AT5G27030	140	237	8423	1.7770042194092828	0.9999999999971737	1.0	1.0

Annotation Cluster 14	Enrichment Score: 1.0299870247558358
Category	Term	Count	%	PValue	Genes	List Total	Pop Hits	Pop Total	Fold Enrichment	Bonferroni	Benjamini	FDR
SMART	SM00387:HATPase_c	3	1.0273972602739725	0.05457319635839753	AT5G56010, AT3G23890, AT5G56030	140	23	8423	7.847515527950311	0.9988754540619563	0.7337063065962335	0.7337063065962335
INTERPRO	IPR003594:Histidine kinase-like ATPase, ATP-binding domain	3	1.0273972602739725	0.07889465221401733	AT5G56010, AT3G23890, AT5G56030	252	41	22105	6.418408826945412	1.0	0.8443406396521429	0.8393048107874184
INTERPRO	IPR020568:Ribosomal protein S5 domain 2-type fold	3	1.0273972602739725	0.18880433799443005	AT5G56010, AT3G23890, AT5G56030	252	70	22105	3.7593537414965987	1.0	1.0	0.9960159362549801

Annotation Cluster 15	Enrichment Score: 1.0240008326880734
Category	Term	Count	%	PValue	Genes	List Total	Pop Hits	Pop Total	Fold Enrichment	Bonferroni	Benjamini	FDR
INTERPRO	IPR003347:JmjC domain	3	1.0273972602739725	0.021327350580034498	AT3G07610, AT3G20810, AT5G04240	252	20	22105	13.157738095238095	0.9999804728856317	0.6350393293705902	0.6312518184598311
SMART	SM00558:JmjC	3	1.0273972602739725	0.04231206142182886	AT3G07610, AT3G20810, AT5G04240	140	20	8423	9.024642857142856	0.994653049600068	0.7337063065962335	0.7337063065962335
UP_KEYWORDS	Dioxygenase	3	1.0273972602739725	0.2703443618157595	AT3G07610, AT3G20810, AT5G04240	285	95	26542	2.940941828254848	1.0	0.9308408654000739	0.8230592915116444
GOTERM_MF_DIRECT	GO:0051213~dioxygenase activity	3	1.0273972602739725	0.3286080969342025	AT3G07610, AT3G20810, AT5G04240	228	94	18171	2.5435330347144456	1.0	1.0	0.9921875

Annotation Cluster 16	Enrichment Score: 0.8129405417909561
Category	Term	Count	%	PValue	Genes	List Total	Pop Hits	Pop Total	Fold Enrichment	Bonferroni	Benjamini	FDR
INTERPRO	IPR013126:Heat shock protein 70 family	3	1.0273972602739725	0.01933756380387533	AT1G79920, AT5G02490, AT3G09440	252	19	22105	13.850250626566416	0.9999457588724416	0.6350393293705902	0.6312518184598311
GOTERM_BP_DIRECT	GO:0009408~response to heat	6	2.054794520547945	0.04105548210848517	AT5G56010, AT5G17020, AT5G02490, AT3G25230, AT3G09440, AT5G56030	219	160	18499	3.16763698630137	0.9999999996865293	1.0	0.9904030710172744
UP_KEYWORDS	Chaperone	6	2.054794520547945	0.04939410305917967	AT5G56010, AT1G79920, AT5G02490, AT3G25230, AT3G09440, AT5G56030	285	185	26542	3.0204267425320057	0.9999339160842191	0.28439029034073143	0.25146088830127833
GOTERM_BP_DIRECT	GO:0006457~protein folding	6	2.054794520547945	0.2541039106932971	AT5G56010, AT5G02490, AT1G75310, AT3G25230, AT3G09440, AT5G56030	219	288	18499	1.7597983257229832	1.0	1.0	0.9904030710172744
UP_KEYWORDS	Stress response	6	2.054794520547945	0.46998349096145364	AT5G56010, AT1G79920, AT5G02490, AT2G29090, AT3G09440, AT5G56030	285	421	26542	1.3272659082385299	1.0	1.0	0.8888888888888888
KEGG_PATHWAY	ath04141:Protein processing in endoplasmic reticulum	4	1.36986301369863	0.48456175116409683	AT5G56010, AT5G02490, AT3G09440, AT5G56030	57	219	4727	1.514699991989105	0.9999999999999979	1.0	1.0
GOTERM_CC_DIRECT	GO:0005618~cell wall	5	1.7123287671232876	0.8985145330098769	AT1G79920, AT5G02490, AT3G09440, AT3G51740, AT5G56030	283	588	25147	0.7556008269031995	1.0	1.0	0.9477611940298507

Annotation Cluster 17	Enrichment Score: 0.7088128073559953
Category	Term	Count	%	PValue	Genes	List Total	Pop Hits	Pop Total	Fold Enrichment	Bonferroni	Benjamini	FDR
INTERPRO	IPR001214:SET domain	3	1.0273972602739725	0.09958337567839182	AT4G15180, AT3G07670, AT1G77300	252	47	22105	5.59903748733536	1.0	0.9044633406711851	0.8990689271085338
SMART	SM00317:SET	3	1.0273972602739725	0.12401192242615074	AT4G15180, AT3G07670, AT1G77300	140	37	8423	4.878185328185328	0.9999998897746118	0.9429652689507866	0.9429652689507866
UP_KEYWORDS	S-adenosyl-L-methionine	4	1.36986301369863	0.2743530971705481	AT4G15180, AT3G07670, AT1G77300, AT4G19020	285	170	26542	2.1912899896800826	1.0	0.9308408654000739	0.8230592915116444
UP_KEYWORDS	Methyltransferase	5	1.7123287671232876	0.4313090981823371	AT3G07610, AT4G15180, AT3G07670, AT1G77300, AT4G19020	285	313	26542	1.4876968779776916	1.0	1.0	0.8888888888888888

Annotation Cluster 18	Enrichment Score: 0.6874505743538716
Category	Term	Count	%	PValue	Genes	List Total	Pop Hits	Pop Total	Fold Enrichment	Bonferroni	Benjamini	FDR
GOTERM_BP_DIRECT	GO:0071555~cell wall organization	8	2.73972602739726	0.07898005132119947	AT1G02730, AT1G80170, AT4G13410, AT2G36850, AT5G60930, AT3G50240, AT3G07160, AT1G70630	219	314	18499	2.1521100543873426	1.0	1.0	0.9904030710172744
UP_KEYWORDS	Cell wall biogenesis/degradation	8	2.73972602739726	0.15611613815940212	AT1G02730, AT1G80170, AT4G13410, AT2G36850, AT5G60930, AT3G50240, AT3G07160, AT1G70630	285	413	26542	1.803967545983603	0.9999999999999901	0.6098368520476014	0.5392241639157739
UP_KEYWORDS	Glycosyltransferase	9	3.0821917808219177	0.16293266021245506	AT1G02730, AT4G13410, AT2G36850, AT1G23870, AT3G57520, AT4G34138, AT3G07160, AT1G70630, AT3G52060	285	493	26542	1.7001387850966156	0.9999999999999979	0.6191441088073292	0.547453738313849
GOTERM_CC_DIRECT	GO:0005794~Golgi apparatus	11	3.767123287671233	0.8855729511825581	AT4G01210, AT5G56010, AT1G02730, AT4G13410, AT2G36850, AT5G02490, AT3G09440, AT3G07160, AT1G70630, AT5G56030, AT2G33240	283	1226	25147	0.7972636457438652	1.0	1.0	0.9477611940298507

Annotation Cluster 19	Enrichment Score: 0.6729810358649999
Category	Term	Count	%	PValue	Genes	List Total	Pop Hits	Pop Total	Fold Enrichment	Bonferroni	Benjamini	FDR
INTERPRO	IPR001005:SANT/Myb domain	7	2.3972602739726026	0.10025898959600499	AT5G59430, AT3G52250, AT5G08520, AT5G56840, AT3G21430, AT5G37260, AT2G47210	252	279	22105	2.200816407805655	1.0	0.9044633406711851	0.8990689271085338
SMART	SM00717:SANT	7	2.3972602739726026	0.17732927465897041	AT5G59430, AT3G52250, AT5G08520, AT5G56840, AT3G21430, AT5G37260, AT2G47210	140	229	8423	1.8390829694323143	0.9999999999447476	1.0	1.0
INTERPRO	IPR009057:Homeodomain-like	8	2.73972602739726	0.2023309703621828	AT5G59430, AT3G52250, AT2G34710, AT5G08520, AT5G56840, AT3G21430, AT5G37260, AT2G47210	252	420	22105	1.6708238851095993	1.0	1.0	0.9960159362549801
INTERPRO	IPR006447:Myb domain, plants	3	1.0273972602739725	0.2513182716316652	AT5G08520, AT5G56840, AT5G37260	252	85	22105	3.09593837535014	1.0	1.0	0.9960159362549801
INTERPRO	IPR017930:Myb domain	4	1.36986301369863	0.47742442182569866	AT5G59430, AT5G08520, AT5G56840, AT5G37260	252	227	22105	1.5456961051674707	1.0	1.0	0.9960159362549801

Annotation Cluster 20	Enrichment Score: 0.6060169389656725
Category	Term	Count	%	PValue	Genes	List Total	Pop Hits	Pop Total	Fold Enrichment	Bonferroni	Benjamini	FDR
UP_KEYWORDS	mRNA splicing	4	1.36986301369863	0.15546470794722209	AT1G80070, AT3G54230, AT5G11170, AT5G25060	285	127	26542	2.9332228208316065	0.9999999999999886	0.6098368520476014	0.5392241639157739
GOTERM_CC_DIRECT	GO:0005681~spliceosomal complex	3	1.0273972602739725	0.2510427773970971	AT1G80070, AT3G54230, AT5G11170	283	86	25147	3.099720601528474	1.0	1.0	0.9477611940298507
GOTERM_BP_DIRECT	GO:0000398~mRNA splicing, via spliceosome	3	1.0273972602739725	0.38955576579863205	AT1G80070, AT3G54230, AT5G11170	219	114	18499	2.222903148281663	1.0	1.0	0.9904030710172744

Annotation Cluster 21	Enrichment Score: 0.5839192290814038
Category	Term	Count	%	PValue	Genes	List Total	Pop Hits	Pop Total	Fold Enrichment	Bonferroni	Benjamini	FDR
UP_KEYWORDS	Metalloprotease	3	1.0273972602739725	0.10006623524914239	AT3G54720, AT5G35220, AT1G49630	285	50	26542	5.587789473684211	0.9999999980047201	0.47531461743342635	0.42027818804639805
GOTERM_MF_DIRECT	GO:0004222~metalloendopeptidase activity	3	1.0273972602739725	0.12909562200938174	AT5G35220, AT1G49630, AT3G16290	228	50	18171	4.7818421052631574	0.9999999999999997	1.0	0.9921875
GOTERM_BP_DIRECT	GO:0006508~proteolysis	7	2.3972602739726026	0.5406832150888666	AT3G54720, AT5G35220, AT5G19100, AT1G49630, AT1G20380, AT3G16290, AT3G48350	219	500	18499	1.1825844748858447	1.0	1.0	0.9904030710172744
UP_KEYWORDS	Protease	6	2.054794520547945	0.6609690451973285	AT3G54720, AT5G35220, AT5G19100, AT1G49630, AT3G16290, AT3G48350	285	523	26542	1.0684109892321627	1.0	1.0	0.8888888888888888

Annotation Cluster 22	Enrichment Score: 0.53816841380506
Category	Term	Count	%	PValue	Genes	List Total	Pop Hits	Pop Total	Fold Enrichment	Bonferroni	Benjamini	FDR
INTERPRO	IPR001360:Glycoside hydrolase, family 1	3	1.0273972602739725	0.09958337567839182	AT5G25980, AT5G36890, AT1G45191	252	47	22105	5.59903748733536	1.0	0.9044633406711851	0.8990689271085338
GOTERM_MF_DIRECT	GO:0008422~beta-glucosidase activity	3	1.0273972602739725	0.1548239535534966	AT5G25980, AT5G36890, AT1G45191	228	56	18171	4.269501879699248	1.0	1.0	0.9921875
INTERPRO	IPR017853:Glycoside hydrolase, superfamily	5	1.7123287671232876	0.21712382737964359	AT5G18670, AT5G25980, AT3G57520, AT5G36890, AT1G45191	252	210	22105	2.0885298563869994	1.0	1.0	0.9960159362549801
INTERPRO	IPR013781:Glycoside hydrolase, catalytic domain	4	1.36986301369863	0.3229150006663596	AT5G18670, AT5G25980, AT5G36890, AT1G45191	252	176	22105	1.993596681096681	1.0	1.0	0.9960159362549801
UP_SEQ_FEATURE	region of interest:Substrate binding	3	1.0273972602739725	0.35476965680210826	AT5G25980, AT5G36890, AT1G45191	93	121	8938	2.382831245001333	1.0	1.0	1.0
UP_SEQ_FEATURE	active site:Nucleophile	4	1.36986301369863	0.37891831075945964	AT3G54720, AT5G25980, AT5G36890, AT1G45191	93	214	8938	1.7964023716209427	1.0	1.0	1.0
UP_SEQ_FEATURE	binding site:Substrate	4	1.36986301369863	0.4855481615511441	AT4G13410, AT5G25980, AT5G36890, AT1G45191	93	253	8938	1.519486591015343	1.0	1.0	1.0
UP_KEYWORDS	Glycosidase	4	1.36986301369863	0.7016291302017167	AT1G80170, AT5G25980, AT5G36890, AT1G45191	285	337	26542	1.1053985111145819	1.0	1.0	0.8888888888888888

Annotation Cluster 23	Enrichment Score: 0.4923937960290451
Category	Term	Count	%	PValue	Genes	List Total	Pop Hits	Pop Total	Fold Enrichment	Bonferroni	Benjamini	FDR
INTERPRO	IPR013026:Tetratricopeptide repeat-containing domain	4	1.36986301369863	0.1755642434696645	AT1G01320, AT3G25230, AT2G40770, AT3G48150	252	127	22105	2.762779652543432	1.0	1.0	0.9960159362549801
INTERPRO	IPR019734:Tetratricopeptide repeat	3	1.0273972602739725	0.38017031116388733	AT1G01320, AT3G25230, AT3G48150	252	116	22105	2.2685755336617404	1.0	1.0	0.9960159362549801
SMART	SM00028:TPR	3	1.0273972602739725	0.4993491836797835	AT1G01320, AT3G25230, AT3G48150	140	101	8423	1.7870579915134372	1.0	1.0	1.0

Annotation Cluster 24	Enrichment Score: 0.4377513644388115
Category	Term	Count	%	PValue	Genes	List Total	Pop Hits	Pop Total	Fold Enrichment	Bonferroni	Benjamini	FDR
UP_SEQ_FEATURE	repeat:PPR 11	6	2.054794520547945	0.16313319601992277	AT3G49140, AT5G21222, AT5G04780, AT5G42310, AT3G14730, AT1G20230	93	281	8938	2.052118011709333	1.0	1.0	1.0
UP_SEQ_FEATURE	region of interest:Type E(+) motif	4	1.36986301369863	0.17213022276080542	AT3G49140, AT5G04780, AT3G14730, AT1G20230	93	139	8938	2.765684226812099	1.0	1.0	1.0
UP_SEQ_FEATURE	region of interest:Type DYW motif	3	1.0273972602739725	0.2254604784014743	AT3G49140, AT5G04780, AT1G20230	93	87	8938	3.314052651093808	1.0	1.0	1.0
UP_SEQ_FEATURE	region of interest:Type E motif	4	1.36986301369863	0.23566097522733415	AT3G49140, AT5G04780, AT3G14730, AT1G20230	93	163	8938	2.3584669173428328	1.0	1.0	1.0
UP_SEQ_FEATURE	repeat:PPR 12	5	1.7123287671232876	0.25634163810157456	AT3G49140, AT5G21222, AT5G42310, AT3G14730, AT1G20230	93	250	8938	1.9221505376344086	1.0	1.0	1.0
UP_SEQ_FEATURE	repeat:PPR 10	6	2.054794520547945	0.26417677914001897	AT3G49140, AT5G21222, AT5G04780, AT5G42310, AT3G14730, AT1G20230	93	336	8938	1.716205837173579	1.0	1.0	1.0
INTERPRO	IPR011990:Tetratricopeptide-like helical	9	3.0821917808219177	0.2865737863331103	AT1G01320, AT5G21222, AT1G04080, AT5G04780, AT5G42310, AT3G25230, AT3G14730, AT1G20230, AT3G48150	252	549	22105	1.4380041634139993	1.0	1.0	0.9960159362549801
UP_SEQ_FEATURE	repeat:PPR 9	6	2.054794520547945	0.3430078251065285	AT3G49140, AT5G21222, AT5G04780, AT5G42310, AT3G14730, AT1G20230	93	375	8938	1.537720430107527	1.0	1.0	1.0
UP_SEQ_FEATURE	repeat:PPR 8	6	2.054794520547945	0.39669271139221574	AT3G49140, AT5G21222, AT5G04780, AT5G42310, AT3G14730, AT1G20230	93	401	8938	1.4380178585793582	1.0	1.0	1.0
UP_SEQ_FEATURE	repeat:PPR 7	6	2.054794520547945	0.4234836623666418	AT3G49140, AT5G21222, AT5G04780, AT5G42310, AT3G14730, AT1G20230	93	414	8938	1.3928627084307308	1.0	1.0	1.0
UP_SEQ_FEATURE	repeat:PPR 6	6	2.054794520547945	0.44804734007980207	AT3G49140, AT5G21222, AT5G04780, AT5G42310, AT3G14730, AT1G20230	93	426	8938	1.353627139179161	1.0	1.0	1.0
UP_SEQ_FEATURE	repeat:PPR 5	6	2.054794520547945	0.4561845485216215	AT3G49140, AT5G21222, AT5G04780, AT5G42310, AT3G14730, AT1G20230	93	430	8938	1.3410352588147036	1.0	1.0	1.0
UP_SEQ_FEATURE	repeat:PPR 4	6	2.054794520547945	0.4663131310783999	AT3G49140, AT5G21222, AT5G04780, AT5G42310, AT3G14730, AT1G20230	93	435	8938	1.3256210604375231	1.0	1.0	1.0
UP_SEQ_FEATURE	repeat:PPR 3	6	2.054794520547945	0.4723652600998104	AT3G49140, AT5G21222, AT5G04780, AT5G42310, AT3G14730, AT1G20230	93	438	8938	1.3165414641331565	1.0	1.0	1.0
UP_SEQ_FEATURE	repeat:PPR 1	6	2.054794520547945	0.4824067279029628	AT3G49140, AT5G21222, AT5G04780, AT5G42310, AT3G14730, AT1G20230	93	443	8938	1.3016820796621278	1.0	1.0	1.0
UP_SEQ_FEATURE	repeat:PPR 2	6	2.054794520547945	0.4824067279029628	AT3G49140, AT5G21222, AT5G04780, AT5G42310, AT3G14730, AT1G20230	93	443	8938	1.3016820796621278	1.0	1.0	1.0
UP_SEQ_FEATURE	repeat:PPR 14	3	1.0273972602739725	0.5473008984219458	AT5G42310, AT3G14730, AT1G20230	93	177	8938	1.6289411335884818	1.0	1.0	1.0
UP_SEQ_FEATURE	repeat:PPR 13	3	1.0273972602739725	0.6434643958697135	AT5G42310, AT3G14730, AT1G20230	93	211	8938	1.3664577281761199	1.0	1.0	1.0
INTERPRO	IPR002885:Pentatricopeptide repeat	5	1.7123287671232876	0.782391049856005	AT5G21222, AT5G04780, AT5G42310, AT3G14730, AT1G20230	252	469	22105	0.9351626222628354	1.0	1.0	0.9960159362549801

Annotation Cluster 25	Enrichment Score: 0.41734633036679075
Category	Term	Count	%	PValue	Genes	List Total	Pop Hits	Pop Total	Fold Enrichment	Bonferroni	Benjamini	FDR
UP_SEQ_FEATURE	topological domain:Extracellular	8	2.73972602739726	0.16410799021288552	AT1G11130, AT3G42640, AT3G54720, AT1G11260, AT1G73080, AT3G51740, AT3G07160, AT2G04032	93	438	8938	1.7553886188442087	1.0	1.0	1.0
UP_SEQ_FEATURE	topological domain:Cytoplasmic	9	3.0821917808219177	0.33262592740512587	AT1G11130, AT3G42640, AT3G54720, AT2G46800, AT1G11260, AT1G73080, AT3G51740, AT3G07160, AT2G04032	93	637	8938	1.357877145895579	1.0	1.0	1.0
UP_SEQ_FEATURE	transmembrane region	19	6.506849315068493	0.49556059887699194	AT1G11130, AT2G36850, AT3G54720, AT2G29090, AT1G11260, AT3G04460, AT1G74810, AT2G34660, AT3G42640, AT1G02730, AT4G13410, AT2G46800, AT5G64410, AT1G73080, AT3G48320, AT3G51740, AT3G07160, AT3G16620, AT2G04032	93	1706	8938	1.0703651880144716	1.0	1.0	1.0
UP_KEYWORDS	Cell membrane	10	3.4246575342465753	0.7914656739723664	AT1G11130, AT2G28250, AT2G36850, AT5G10430, AT1G11260, AT1G73080, AT5G64310, AT3G51740, AT3G07160, AT2G04032	285	1046	26542	0.8903424910268022	1.0	1.0	0.8888888888888888

Annotation Cluster 26	Enrichment Score: 0.2528008775300409
Category	Term	Count	%	PValue	Genes	List Total	Pop Hits	Pop Total	Fold Enrichment	Bonferroni	Benjamini	FDR
INTERPRO	IPR003591:Leucine-rich repeat, typical subtype	4	1.36986301369863	0.30462623884315776	AT3G05370, AT1G73080, AT3G51740, AT1G04210	252	170	22105	2.063958916900093	1.0	1.0	0.9960159362549801
INTERPRO	IPR001611:Leucine-rich repeat	6	2.054794520547945	0.38414099145756153	AT1G11130, AT1G61310, AT3G05370, AT1G73080, AT3G51740, AT1G04210	252	358	22105	1.4701383346634744	1.0	1.0	0.9960159362549801
UP_SEQ_FEATURE	repeat:LRR 6	3	1.0273972602739725	0.4170533453006803	AT1G11130, AT1G73080, AT3G51740	93	138	8938	2.089294062646096	1.0	1.0	1.0
UP_SEQ_FEATURE	repeat:LRR 3	4	1.36986301369863	0.5141301402785874	AT1G11130, AT1G61310, AT1G73080, AT3G51740	93	264	8938	1.4561746497230368	1.0	1.0	1.0
SMART	SM00369:LRR_TYP	4	1.36986301369863	0.535363279967813	AT3G05370, AT1G73080, AT3G51740, AT1G04210	140	170	8423	1.4156302521008401	1.0	1.0	1.0
UP_SEQ_FEATURE	repeat:LRR 5	3	1.0273972602739725	0.5503693428894942	AT1G11130, AT1G73080, AT3G51740	93	178	8938	1.6197897789054003	1.0	1.0	1.0
UP_KEYWORDS	Leucine-rich repeat	7	2.3972602739726026	0.5555166740610009	AT1G11130, AT1G61310, AT2G36850, AT4G02660, AT3G05370, AT1G73080, AT3G51740	285	557	26542	1.1703927682761663	1.0	1.0	0.8888888888888888
UP_KEYWORDS	Receptor	7	2.3972602739726026	0.5555892346291913	AT1G11130, AT5G24850, AT2G28250, AT3G05370, AT1G73080, AT3G51740, AT3G16620	285	560	26542	1.1641228070175438	1.0	1.0	0.8888888888888888
UP_SEQ_FEATURE	nucleotide phosphate-binding region:ATP	9	3.0821917808219177	0.570284405116126	AT1G11130, AT1G12430, AT1G61310, AT3G23890, AT2G45810, AT1G73080, AT3G51740, AT5G11170, AT2G36200	93	788	8938	1.0976747994105125	1.0	1.0	1.0
UP_SEQ_FEATURE	repeat:LRR 1	4	1.36986301369863	0.6194540601709113	AT1G11130, AT1G61310, AT1G73080, AT3G51740	93	308	8938	1.2481496997626031	1.0	1.0	1.0
UP_SEQ_FEATURE	repeat:LRR 2	4	1.36986301369863	0.6194540601709113	AT1G11130, AT1G61310, AT1G73080, AT3G51740	93	308	8938	1.2481496997626031	1.0	1.0	1.0
UP_SEQ_FEATURE	repeat:LRR 4	3	1.0273972602739725	0.6586860830820326	AT1G11130, AT1G73080, AT3G51740	93	217	8938	1.3286754868440611	1.0	1.0	1.0
INTERPRO	IPR013210:Leucine-rich repeat-containing N-terminal, type 2	3	1.0273972602739725	0.688841586130535	AT3G05370, AT1G73080, AT3G51740	252	209	22105	1.2591136933242195	1.0	1.0	0.9960159362549801
UP_SEQ_FEATURE	domain:Protein kinase	4	1.36986301369863	0.8299264747750927	AT1G11130, AT5G21222, AT1G73080, AT3G51740	93	433	8938	0.8878293476371403	1.0	1.0	1.0
UP_SEQ_FEATURE	binding site:ATP	4	1.36986301369863	0.8585454649560996	AT1G11130, AT5G24850, AT1G73080, AT3G51740	93	459	8938	0.8375383606250146	1.0	1.0	1.0

Annotation Cluster 27	Enrichment Score: 0.18104650869284777
Category	Term	Count	%	PValue	Genes	List Total	Pop Hits	Pop Total	Fold Enrichment	Bonferroni	Benjamini	FDR
UP_KEYWORDS	Iron	10	3.4246575342465753	0.429306622835086	AT5G01600, AT3G07610, AT1G08260, AT3G20810, AT2G30390, AT3G44970, AT2G29090, AT5G04240, AT3G48320, AT2G40300	285	764	26542	1.218976761274915	1.0	1.0	0.8888888888888888
GOTERM_MF_DIRECT	GO:0005506~iron ion binding	5	1.7123287671232876	0.6075840026983687	AT5G01600, AT3G44970, AT2G29090, AT3G48320, AT2G40300	228	336	18171	1.1859727443609023	1.0	1.0	0.9921875
UP_KEYWORDS	Oxidoreductase	11	3.767123287671233	0.8345962642307562	AT5G01600, AT3G07610, AT5G05580, AT3G20810, AT3G44970, AT2G29090, AT5G04240, AT3G48320, AT2G40300, AT3G47450, AT1G22430	285	1205	26542	0.8501477760792021	1.0	1.0	0.8888888888888888
GOTERM_BP_DIRECT	GO:0055114~oxidation-reduction process	13	4.4520547945205475	0.8668892348482834	AT5G01600, AT3G07610, AT3G49140, AT2G29090, AT1G63490, AT5G05580, AT3G20810, AT3G44970, AT5G04240, AT3G48320, AT2G40300, AT3G47450, AT1G22430	219	1330	18499	0.8256497407903318	1.0	1.0	0.9904030710172744

Annotation Cluster 28	Enrichment Score: 0.17255386110748014
Category	Term	Count	%	PValue	Genes	List Total	Pop Hits	Pop Total	Fold Enrichment	Bonferroni	Benjamini	FDR
GOTERM_MF_DIRECT	GO:0004672~protein kinase activity	9	3.0821917808219177	0.2568407571187109	AT1G11130, AT2G28250, AT5G21222, AT2G30390, AT4G38470, AT3G53930, AT3G51740, AT1G69220, AT1G04210	228	482	18171	1.488125136492684	1.0	1.0	0.9921875
INTERPRO	IPR000719:Protein kinase, catalytic domain	13	4.4520547945205475	0.49592555187315573	AT1G11130, AT1G12430, AT2G28250, AT5G21222, AT5G18700, AT1G69220, AT3G44610, AT4G38470, AT1G73080, AT2G25220, AT3G53930, AT3G51740, AT1G04210	252	1023	22105	1.114699219537929	1.0	1.0	0.9960159362549801
INTERPRO	IPR011009:Protein kinase-like domain	13	4.4520547945205475	0.5554114651358781	AT1G11130, AT1G12430, AT2G28250, AT5G21222, AT5G18700, AT1G69220, AT3G44610, AT4G38470, AT1G73080, AT2G25220, AT3G53930, AT3G51740, AT1G04210	252	1067	22105	1.0687322414126537	1.0	1.0	0.9960159362549801
GOTERM_BP_DIRECT	GO:0006468~protein phosphorylation	11	3.767123287671233	0.5778046959168212	AT3G44610, AT2G28250, AT2G30390, AT4G38470, AT1G73080, AT2G25220, AT5G18700, AT3G53930, AT3G51740, AT1G69220, AT1G04210	219	870	18499	1.0680155356111898	1.0	1.0	0.9904030710172744
INTERPRO	IPR008271:Serine/threonine-protein kinase, active site	9	3.0821917808219177	0.6889632108751917	AT3G44610, AT2G28250, AT5G21222, AT4G38470, AT1G73080, AT2G25220, AT5G18700, AT3G53930, AT1G04210	252	798	22105	0.9893036161833154	1.0	1.0	0.9960159362549801
UP_KEYWORDS	Kinase	13	4.4520547945205475	0.7256542732670215	AT1G11130, AT2G28250, AT3G56960, AT5G18700, AT5G21170, AT1G69220, AT3G44610, AT4G38470, AT1G73080, AT2G25220, AT3G53930, AT1G04210, AT3G49160	285	1285	26542	0.9421694313605026	1.0	1.0	0.8888888888888888
GOTERM_MF_DIRECT	GO:0004674~protein serine/threonine kinase activity	9	3.0821917808219177	0.791508214981557	AT3G44610, AT1G12430, AT2G28250, AT4G38470, AT1G08680, AT1G73080, AT2G25220, AT3G53930, AT3G51740	228	804	18171	0.8921347211311861	1.0	1.0	0.9921875
GOTERM_MF_DIRECT	GO:0016301~kinase activity	11	3.767123287671233	0.8422135325405531	AT3G44610, AT2G28250, AT3G05370, AT1G73080, AT2G25220, AT5G18700, AT3G53930, AT3G51740, AT5G21170, AT1G69220, AT3G49160	228	1039	18171	0.8437642469986322	1.0	1.0	0.9921875
SMART	SM00220:S_TKc	11	3.767123287671233	0.8650598989831761	AT3G44610, AT1G12430, AT2G28250, AT5G21222, AT4G38470, AT1G73080, AT2G25220, AT5G18700, AT3G53930, AT1G69220, AT1G04210	140	803	8423	0.8241682974559686	1.0	1.0	1.0
INTERPRO	IPR017441:Protein kinase, ATP binding site	6	2.054794520547945	0.8816060573956181	AT1G12430, AT2G28250, AT1G73080, AT2G25220, AT3G53930, AT1G69220	252	671	22105	0.784365907316727	1.0	1.0	0.9960159362549801
UP_KEYWORDS	Serine/threonine-protein kinase	6	2.054794520547945	0.8881657369998592	AT2G28250, AT4G38470, AT1G73080, AT2G25220, AT5G18700, AT3G53930	285	722	26542	0.7739320600670652	1.0	1.0	0.8888888888888888
INTERPRO	IPR013320:Concanavalin A-like lectin/glucanase, subgroup	4	1.36986301369863	0.9209989607741449	AT2G28250, AT4G02660, AT1G73080, AT2G25220	252	493	22105	0.7117099713448597	1.0	1.0	0.9960159362549801

Annotation Cluster 29	Enrichment Score: 0.1615781292174873
Category	Term	Count	%	PValue	Genes	List Total	Pop Hits	Pop Total	Fold Enrichment	Bonferroni	Benjamini	FDR
UP_KEYWORDS	Chloroplast	16	5.47945205479452	0.5899819771793391	AT5G01600, AT5G24850, AT2G30390, AT1G64150, AT3G16290, AT1G17220, AT3G19180, AT5G49030, AT5G05580, AT5G35220, AT1G49630, AT2G42530, AT2G40300, AT3G47450, AT3G16620, AT3G49160	285	1449	26542	1.028348649401281	1.0	1.0	0.8888888888888888
UP_KEYWORDS	Plastid	16	5.47945205479452	0.5964709412822415	AT5G01600, AT5G24850, AT2G30390, AT1G64150, AT3G16290, AT1G17220, AT3G19180, AT5G49030, AT5G05580, AT5G35220, AT1G49630, AT2G42530, AT2G40300, AT3G47450, AT3G16620, AT3G49160	285	1455	26542	1.0241080364140591	1.0	1.0	0.8888888888888888
GOTERM_CC_DIRECT	GO:0009570~chloroplast stroma	7	2.3972602739726026	0.7436573138298344	AT5G01600, AT1G49630, AT1G17220, AT2G40300, AT2G42530, AT3G49160, AT5G49030	283	653	25147	0.9525430332415219	1.0	1.0	0.9477611940298507
UP_KEYWORDS	Transit peptide	16	5.47945205479452	0.8627532300516509	AT5G01600, AT5G24850, AT2G30390, AT5G42310, AT1G64150, AT3G16290, AT1G17220, AT3G19180, AT5G49030, AT5G05580, AT5G35220, AT1G49630, AT2G42530, AT2G40300, AT3G47450, AT3G49160	285	1780	26542	0.8371220185294698	1.0	1.0	0.8888888888888888

Annotation Cluster 30	Enrichment Score: 0.10701839329236852
Category	Term	Count	%	PValue	Genes	List Total	Pop Hits	Pop Total	Fold Enrichment	Bonferroni	Benjamini	FDR
KEGG_PATHWAY	ath01200:Carbon metabolism	4	1.36986301369863	0.6078756725463196	AT4G35640, AT1G22430, AT3G49160, AT3G04940	57	262	4727	1.2661041917771527	1.0	1.0	1.0
KEGG_PATHWAY	ath01130:Biosynthesis of antibiotics	5	1.7123287671232876	0.7774646393537651	AT3G47450, AT1G22430, AT3G49160, AT3G24090, AT3G04940	57	439	4727	0.9445310314510649	1.0	1.0	1.0
KEGG_PATHWAY	ath01230:Biosynthesis of amino acids	3	1.0273972602739725	0.8121065327723854	AT4G35640, AT3G49160, AT3G04940	57	254	4727	0.9794861168669705	1.0	1.0	1.0
KEGG_PATHWAY	ath01110:Biosynthesis of secondary metabolites	8	2.73972602739726	0.9723396911421882	AT2G30390, AT5G36890, AT3G47450, AT4G35640, AT1G22430, AT1G45191, AT3G49160, AT3G04940	57	1019	4727	0.6510682988137665	1.0	1.0	1.0

Annotation Cluster 31	Enrichment Score: 0.09063408826381726
Category	Term	Count	%	PValue	Genes	List Total	Pop Hits	Pop Total	Fold Enrichment	Bonferroni	Benjamini	FDR
GOTERM_MF_DIRECT	GO:0005506~iron ion binding	5	1.7123287671232876	0.6075840026983687	AT5G01600, AT3G44970, AT2G29090, AT3G48320, AT2G40300	228	336	18171	1.1859727443609023	1.0	1.0	0.9921875
INTERPRO	IPR017972:Cytochrome P450, conserved site	3	1.0273972602739725	0.731601059825593	AT3G44970, AT2G29090, AT3G48320	252	227	22105	1.159272078875603	1.0	1.0	0.9960159362549801
INTERPRO	IPR001128:Cytochrome P450	3	1.0273972602739725	0.7770067360921439	AT3G44970, AT2G29090, AT3G48320	252	249	22105	1.0568464333524574	1.0	1.0	0.9960159362549801
GOTERM_MF_DIRECT	GO:0019825~oxygen binding	3	1.0273972602739725	0.7929310396236239	AT3G44970, AT2G29090, AT3G48320	228	234	18171	1.0217611336032388	1.0	1.0	0.9921875
UP_KEYWORDS	Monooxygenase	3	1.0273972602739725	0.8081913159599152	AT3G44970, AT2G29090, AT3G48320	285	283	26542	0.9872419564813093	1.0	1.0	0.8888888888888888
UP_KEYWORDS	Heme	3	1.0273972602739725	0.922887443908122	AT3G44970, AT2G29090, AT3G48320	285	390	26542	0.7163832658569501	1.0	1.0	0.922887443908122
GOTERM_MF_DIRECT	GO:0020037~heme binding	3	1.0273972602739725	0.9556132702528986	AT3G44970, AT2G29090, AT3G48320	228	386	18171	0.619409599127352	1.0	1.0	0.9921875
COG_ONTOLOGY	Secondary metabolites biosynthesis, transport, and catabolism	3	1.0273972602739725	0.964808999160583	AT3G44970, AT2G29090, AT3G48320	47	276	2589	0.5987511563367252	1.0	1.0	1.0

Annotation Cluster 32	Enrichment Score: 0.06181020467444603
Category	Term	Count	%	PValue	Genes	List Total	Pop Hits	Pop Total	Fold Enrichment	Bonferroni	Benjamini	FDR
UP_SEQ_FEATURE	transmembrane region	19	6.506849315068493	0.49556059887699194	AT1G11130, AT2G36850, AT3G54720, AT2G29090, AT1G11260, AT3G04460, AT1G74810, AT2G34660, AT3G42640, AT1G02730, AT4G13410, AT2G46800, AT5G64410, AT1G73080, AT3G48320, AT3G51740, AT3G07160, AT3G16620, AT2G04032	93	1706	8938	1.0703651880144716	1.0	1.0	1.0
UP_KEYWORDS	Transmembrane helix	43	14.726027397260275	0.9960135806207973	AT4G01210, AT5G48830, AT2G28250, AT5G26622, AT2G36850, AT1G11260, AT5G20580, AT1G64150, AT1G74810, AT3G42640, AT5G05580, AT4G13410, AT1G22550, AT1G47530, AT1G73080, AT3G48320, AT3G51740, AT3G11560, AT2G04032, AT1G44920, AT1G11130, AT3G54720, AT2G29090, AT3G04460, AT3G05370, AT3G16290, AT3G02640, AT3G03970, AT2G34660, AT3G19180, AT2G18670, AT3G19830, AT2G18680, AT1G02730, AT5G35220, AT2G46800, AT5G64410, AT5G04620, AT2G25660, AT2G25220, AT2G43235, AT3G07160, AT3G16620	285	5505	26542	0.7274445878547413	1.0	1.0	0.9960135806207973
UP_KEYWORDS	Transmembrane	43	14.726027397260275	0.9965172962505962	AT4G01210, AT5G48830, AT2G28250, AT5G26622, AT2G36850, AT1G11260, AT5G20580, AT1G64150, AT1G74810, AT3G42640, AT5G05580, AT4G13410, AT1G22550, AT1G47530, AT1G73080, AT3G48320, AT3G51740, AT3G11560, AT2G04032, AT1G44920, AT1G11130, AT3G54720, AT2G29090, AT3G04460, AT3G05370, AT3G16290, AT3G02640, AT3G03970, AT2G34660, AT3G19180, AT2G18670, AT3G19830, AT2G18680, AT1G02730, AT5G35220, AT2G46800, AT5G64410, AT5G04620, AT2G25660, AT2G25220, AT2G43235, AT3G07160, AT3G16620	285	5535	26542	0.7235017987606777	1.0	1.0	0.9965172962505962
UP_KEYWORDS	Membrane	50	17.123287671232877	0.998469756207116	AT4G01210, AT4G26750, AT5G48830, AT2G30390, AT2G36850, AT1G11260, AT5G20580, AT1G64150, AT5G05580, AT1G22550, AT1G47530, AT3G48320, AT3G51740, AT3G11560, AT3G05370, AT5G64310, AT1G67230, AT3G19180, AT1G02730, AT5G35220, AT5G04620, AT2G25220, AT2G25660, AT2G43235, AT3G07160, AT3G16620, AT2G28250, AT5G26622, AT5G54730, AT1G74810, AT3G42640, AT4G13410, AT5G10430, AT1G73080, AT2G04032, AT1G44920, AT1G11130, AT5G17020, AT3G54720, AT2G29090, AT3G04460, AT3G16290, AT3G02640, AT3G03970, AT2G34660, AT2G18670, AT3G19830, AT2G18680, AT2G46800, AT5G64410	285	6456	26542	0.7212656796886888	1.0	1.0	0.998469756207116
GOTERM_CC_DIRECT	GO:0016021~integral component of membrane	41	14.04109589041096	0.9994640831339094	AT4G01210, AT5G48830, AT2G28250, AT5G26622, AT2G36850, AT1G11260, AT5G20580, AT1G64150, AT1G74810, AT5G05580, AT4G13410, AT1G22550, AT1G47530, AT1G73080, AT3G48320, AT3G51740, AT3G11560, AT2G04032, AT1G44920, AT1G11130, AT3G54720, AT2G29090, AT3G05370, AT3G16290, AT3G02640, AT3G03970, AT2G34660, AT3G19180, AT2G18670, AT3G19830, AT2G18680, AT1G02730, AT5G35220, AT2G46800, AT5G64410, AT5G04620, AT2G25660, AT2G25220, AT2G43235, AT3G07160, AT3G16620	283	5439	25147	0.6698299222277011	1.0	1.0	0.9994640831339094

Annotation Cluster 33	Enrichment Score: 0.03137832476625369
Category	Term	Count	%	PValue	Genes	List Total	Pop Hits	Pop Total	Fold Enrichment	Bonferroni	Benjamini	FDR
UP_KEYWORDS	Cell membrane	10	3.4246575342465753	0.7914656739723664	AT1G11130, AT2G28250, AT2G36850, AT5G10430, AT1G11260, AT1G73080, AT5G64310, AT3G51740, AT3G07160, AT2G04032	285	1046	26542	0.8903424910268022	1.0	1.0	0.8888888888888888
UP_KEYWORDS	Glycoprotein	13	4.4520547945205475	0.9630764529681612	AT1G11130, AT2G28250, AT3G54720, AT5G25980, AT5G64310, AT4G01130, AT1G45191, AT5G10430, AT1G73080, AT2G42530, AT5G36890, AT3G51740, AT3G48350	285	1735	26542	0.6978027200566257	1.0	1.0	0.9630764529681612
UP_SEQ_FEATURE	signal peptide	10	3.4246575342465753	0.9826405816359537	AT1G11130, AT1G80170, AT5G10430, AT5G25980, AT1G73080, AT5G64310, AT3G51740, AT2G04032, AT4G01130, AT1G45191	93	1520	8938	0.6322863610639502	1.0	1.0	1.0
UP_KEYWORDS	Signal	17	5.821917808219178	0.9999980572884968	AT1G11130, AT1G80170, AT2G28250, AT3G54790, AT5G19100, AT3G05370, AT5G25980, AT5G64310, AT4G01130, AT1G45191, AT5G49030, AT2G18680, AT5G10430, AT1G73080, AT3G51740, AT3G48350, AT2G04032	285	3697	26542	0.42824101096669176	1.0	1.0	0.9999980572884968
