# Supplementary material for: Oligosaccharide production and signaling correlate with delayed flowering in an Arabidopsis genotype grown and selected in high [CO2]
Source: PLoS One. 2023 Dec 28;18(12):e0287943. doi: 10.1371/journal.pone.0287943 (PMC10754469; doi:10.1371/journal.pone.0287943)
Supplement: S2 Table — Table S2a is an expanded version of Table 2 in the main text, including all Functional Annotation Clusters with Enrichment Scores greater than 1.3. Tables S2b-h are full functional annotation outputs from DAVID for each comparison. (ZIP) [file pone.0287943.s004.zip › S2g_Table.txt]

Current Gene List: RESULTS_forDAVID_SG_CO2_sig_effect
Current Background: Arabidopsis thaliana
226 DAVID IDs

Annotation Cluster 1	Enrichment Score: 3.752403917734778
Category	Term	Count	%	PValue	Genes	List Total	Pop Hits	Pop Total	Fold Enrichment	Bonferroni	Benjamini	FDR
GOTERM_CC_DIRECT	GO:0000139~Golgi membrane	15	6.637168141592921	2.5218564352138076E-6	AT3G24350, AT3G03050, AT3G58790, AT3G23300, AT1G24170, AT1G30630, AT1G32930, AT1G11730, AT1G23480, AT5G10260, AT5G57500, AT5G03520, AT4G18030, AT1G74380, AT5G16190	216	355	25147	4.919209702660407	2.42069219568819E-4	2.4209821778052555E-4	2.2192336629881507E-4
UP_KEYWORDS	Golgi apparatus	17	7.52212389380531	5.181804803154193E-6	AT3G24350, AT3G03050, AT3G58790, AT3G23300, AT1G24170, AT1G30630, AT1G32930, AT1G11730, AT5G11710, AT1G23490, AT1G23480, AT5G10260, AT5G57500, AT5G03520, AT4G18030, AT1G74380, AT5G16190	224	496	26542	4.061185915898617	8.028593612691148E-4	8.031797444888999E-4	7.669071108668205E-4
GOTERM_CC_DIRECT	GO:0005794~Golgi apparatus	26	11.504424778761061	5.310005287179808E-5	AT3G21190, AT4G30996, AT3G58790, AT1G29050, AT5G65470, AT4G14420, AT1G78850, AT1G23480, AT5G57500, AT1G52280, AT1G76670, AT5G16190, AT3G24350, AT3G03050, AT1G14040, AT4G23710, AT3G23300, AT1G24170, AT1G32930, AT1G11730, AT5G11710, AT1G23490, AT5G10260, AT4G18030, AT5G03530, AT1G74380	216	1226	25147	2.4689671318953534	0.005084768994350286	0.0016992016918975386	0.001557601550906077
UP_KEYWORDS	Signal-anchor	10	4.424778761061947	4.791352777082962E-4	AT5G57500, AT3G58790, AT3G23300, AT1G24170, AT4G18030, AT1G32930, AT1G29050, AT2G40150, AT1G11730, AT1G74380	224	269	26542	4.404872543813065	0.07159179371606683	0.01237766134079765	0.011818670183471307
UP_KEYWORDS	Glycosyltransferase	13	5.752212389380531	0.0010161480499543962	AT3G21190, AT3G03050, AT2G28080, AT3G58790, AT1G24170, AT1G32930, AT5G65470, AT1G11730, AT5G12970, AT1G23480, AT5G57500, AT1G74380, AT5G16190	224	493	26542	3.124511011301072	0.14579410990882613	0.019687868467866427	0.01879873892415633
GOTERM_MF_DIRECT	GO:0016757~transferase activity, transferring glycosyl groups	13	5.752212389380531	0.0012017958554184586	AT3G21190, AT3G03050, AT2G28080, AT3G58790, AT1G24170, AT1G32930, AT5G65470, AT1G11730, AT5G12970, AT1G23480, AT5G57500, AT1G74380, AT5G16190	156	499	18171	3.0345691382765527	0.1819408256587095	0.1003499539274413	0.1003499539274413
GOTERM_MF_DIRECT	GO:0016758~transferase activity, transferring hexosyl groups	6	2.6548672566371683	0.013323869659629515	AT2G28080, AT3G58790, AT1G24170, AT1G32930, AT1G11730, AT1G74380	156	164	18171	4.261491557223265	0.893546031979784	0.6790413774521408	0.6790413774521408

Annotation Cluster 2	Enrichment Score: 2.826181476342776
Category	Term	Count	%	PValue	Genes	List Total	Pop Hits	Pop Total	Fold Enrichment	Bonferroni	Benjamini	FDR
GOTERM_BP_DIRECT	GO:0007264~small GTPase mediated signal transduction	9	3.982300884955752	6.393317978905288E-6	AT1G16920, AT3G07410, AT1G23490, AT5G10260, AT5G45750, AT5G60860, AT5G03520, AT1G52280, AT5G03530	163	112	18499	9.119796231375986	0.001628973076885143	0.0016302960846208484	0.0016302960846208484
INTERPRO	IPR001806:Small GTPase superfamily	8	3.5398230088495577	6.995681832195298E-6	AT1G16920, AT3G07410, AT5G10260, AT5G45750, AT5G60860, AT5G03520, AT1G52280, AT5G03530	187	84	22105	11.257957728545962	0.002201221236553197	0.001730680468409481	0.001730680468409481
INTERPRO	IPR005225:Small GTP-binding protein domain	9	3.982300884955752	1.0988447418472895E-5	AT1G16920, AT3G07410, AT1G23490, AT5G10260, AT5G45750, AT5G60860, AT5G03520, AT1G52280, AT5G03530	187	125	22105	8.511016042780748	0.0034553962847491126	0.001730680468409481	0.001730680468409481
UP_KEYWORDS	Prenylation	8	3.5398230088495577	8.808687581501801E-5	AT1G16920, AT3G07410, AT5G10260, AT5G45750, AT5G60860, AT5G03520, AT1G52280, AT5G03530	224	124	26542	7.644585253456221	0.013561273175998645	0.006826732875663896	0.0065184288103113325
UP_KEYWORDS	GTP-binding	10	4.424778761061947	1.463190585145178E-4	AT1G16920, AT3G07410, AT1G75780, AT1G23490, AT5G10260, AT5G45750, AT5G60860, AT5G03520, AT1G52280, AT5G03530	224	229	26542	5.174282595134123	0.022425830671103486	0.006861388830573131	0.006551519657579505
UP_KEYWORDS	Lipoprotein	13	5.752212389380531	2.159127743801016E-4	AT5G65390, AT1G16920, AT3G07410, AT5G45750, AT3G61640, AT5G08000, AT1G23490, AT5G10260, AT5G60860, AT5G03520, AT1G52280, AT5G03530, AT3G15720	224	414	26542	3.720734126984127	0.032916167078767766	0.006861388830573131	0.006551519657579505
UP_KEYWORDS	Protein transport	13	5.752212389380531	7.67556639781547E-4	AT1G16920, AT3G07410, AT3G24350, AT5G45750, AT1G30630, AT5G11710, AT1G23490, AT5G10260, AT5G60860, AT5G03520, AT1G52280, AT5G03530, AT4G15780	224	477	26542	3.229316412099431	0.11220725734358505	0.016995897023734257	0.016228340383952707
GOTERM_MF_DIRECT	GO:0005525~GTP binding	10	4.424778761061947	9.184934817155736E-4	AT1G16920, AT3G07410, AT1G75780, AT1G23490, AT5G10260, AT5G45750, AT5G60860, AT5G03520, AT1G52280, AT5G03530	156	292	18171	3.989067439409905	0.14226398163569276	0.1003499539274413	0.1003499539274413
GOTERM_CC_DIRECT	GO:0005622~intracellular	13	5.752212389380531	0.008692652623861171	AT3G25150, AT1G16920, AT3G07410, AT3G24350, AT1G63980, AT5G45750, AT1G23490, AT5G10260, AT5G60860, AT2G44080, AT3G48100, AT5G03520, AT5G03530	216	634	25147	2.387187463488725	0.5674869565063166	0.0927216279878525	0.08499482565553146
GOTERM_BP_DIRECT	GO:0015031~protein transport	9	3.982300884955752	0.010136998129336558	AT3G07410, AT1G23490, AT5G10260, AT5G45750, AT5G60860, AT1G52280, AT5G03530, AT1G30630, AT4G15780	163	339	18499	3.0130300233454586	0.9255870640073435	0.6462336307452056	0.6462336307452056
UP_KEYWORDS	Cell membrane	17	7.52212389380531	0.01576714751868878	AT5G65390, AT1G16920, AT3G07410, AT3G24550, AT5G45750, AT1G14040, AT3G61640, AT1G69160, AT5G08000, AT1G26730, AT1G53440, AT5G60860, AT5G03520, AT1G52280, AT5G03530, AT3G15720, AT4G15780	224	1046	26542	1.9257631111718108	0.9148532925019608	0.2221734423087965	0.2121398029787218
INTERPRO	IPR027417:P-loop containing nucleoside triphosphate hydrolase	17	7.52212389380531	0.023148508085236618	AT5G26667, AT1G16920, AT3G07410, AT2G13610, AT5G45750, AT3G24530, AT5G66310, AT4G05190, AT1G01110, AT5G60340, AT1G23490, AT5G10260, AT5G60860, AT5G03520, AT1G52280, AT5G03530, AT2G28620	187	1097	22105	1.8318554736057016	0.9993748396883572	0.9788286924304077	0.9788286924304077
UP_KEYWORDS	Transport	24	10.619469026548673	0.04942448159544571	AT1G16920, AT3G07410, AT3G24350, AT1G15120, AT2G13610, AT5G45750, AT1G14040, AT4G23710, AT4G21850, AT1G30630, AT5G11710, AT1G69160, AT1G26730, AT5G53560, AT1G23490, AT5G10260, AT1G76200, AT5G60860, AT2G02850, AT5G03520, AT1G52280, AT1G76670, AT5G03530, AT4G15780	224	1899	26542	1.4975174904084856	0.9996128075455232	0.5892918959456989	0.5626787135481512
KEGG_PATHWAY	ath04144:Endocytosis	5	2.2123893805309733	0.05140031778021866	AT1G16920, AT1G23490, AT5G03520, AT1G52280, AT5G11710	48	142	4727	3.4675762910798125	0.9069462526438914	1.0	1.0
UP_SEQ_FEATURE	nucleotide phosphate-binding region:GTP	4	1.7699115044247788	0.06292508129477675	AT1G16920, AT1G75780, AT1G23490, AT5G45750	85	97	8938	4.336203759854457	0.9999988180314447	1.0	1.0
UP_KEYWORDS	Nucleotide-binding	25	11.061946902654867	0.12185888360521618	AT5G26667, AT2G13610, AT5G63650, AT1G53730, AT1G75780, AT5G60340, AT5G60860, AT5G03520, AT1G52280, AT2G28620, AT1G07650, AT2G21590, AT1G16920, AT3G02880, AT3G07410, AT3G24550, AT5G45750, AT5G66310, AT2G20635, AT1G56720, AT4G05190, AT1G23490, AT5G10260, AT1G53440, AT5G03530	224	2221	26542	1.3337581205377242	0.9999999982115847	0.8288044707383229	0.7913745914146568

Annotation Cluster 3	Enrichment Score: 2.7123552971042266
Category	Term	Count	%	PValue	Genes	List Total	Pop Hits	Pop Total	Fold Enrichment	Bonferroni	Benjamini	FDR
UP_KEYWORDS	Cytoskeleton	10	4.424778761061947	2.2133512356687518E-4	AT1G68060, AT4G05190, AT1G75780, AT2G40820, AT2G28620, AT2G27030, AT2G35880, AT2G41110, AT3G23090, AT5G11710	224	242	26542	4.896325265643448	0.03372880246345844	0.006861388830573131	0.006551519657579505
UP_KEYWORDS	Microtubule	7	3.0973451327433628	0.002613318699352809	AT1G68060, AT4G05190, AT1G75780, AT5G66310, AT2G28620, AT2G35880, AT3G23090	224	163	26542	5.088573619631902	0.3334196580147637	0.04224023833468904	0.04033261466796115
GOTERM_CC_DIRECT	GO:0005874~microtubule	6	2.6548672566371683	0.012609312127923253	AT1G75780, AT5G66310, AT2G28620, AT2G35880, AT2G41110, AT3G23090	216	161	25147	4.338681849551414	0.7042351243535234	0.11004490584369384	0.10087449702338602

Annotation Cluster 4	Enrichment Score: 2.236011836251419
Category	Term	Count	%	PValue	Genes	List Total	Pop Hits	Pop Total	Fold Enrichment	Bonferroni	Benjamini	FDR
GOTERM_BP_DIRECT	GO:0071555~cell wall organization	11	4.867256637168142	4.5835398219918E-4	AT1G68060, AT3G03050, AT1G23480, AT1G11545, AT3G58790, AT5G26670, AT1G24170, AT3G05910, AT3G23730, AT3G15720, AT5G16190	163	314	18499	3.9757922707201754	0.11033212487203525	0.05844013273039545	0.05844013273039545
UP_KEYWORDS	Cell wall biogenesis/degradation	11	4.867256637168142	0.0027251766667541317	AT1G68060, AT3G03050, AT1G23480, AT1G11545, AT3G58790, AT5G26670, AT1G24170, AT3G05910, AT3G23730, AT3G15720, AT5G16190	224	413	26542	3.155936527153234	0.34490760466684	0.04224023833468904	0.04033261466796115
UP_KEYWORDS	Cell wall	5	2.2123893805309733	0.1568082184077464	AT1G11545, AT5G26670, AT3G05910, AT3G23730, AT3G15720	224	248	26542	2.388932891705069	0.9999999999966994	0.9194621506504086	0.8779380535242611

Annotation Cluster 5	Enrichment Score: 1.7864092260810196
Category	Term	Count	%	PValue	Genes	List Total	Pop Hits	Pop Total	Fold Enrichment	Bonferroni	Benjamini	FDR
INTERPRO	IPR025064:Domain of unknown function DUF4005	4	1.7699115044247788	6.972770079958588E-4	AT4G14750, AT1G01110, AT1G19870, AT1G74690	187	21	22105	22.515915457091925	0.1972555573140229	0.07321408583956518	0.07321408583956518
SMART	SM00015:IQ	4	1.7699115044247788	0.006639695510731145	AT4G14750, AT1G01110, AT1G19870, AT1G74690	66	50	8423	10.209696969696969	0.2688278213097425	0.3120656890043638	0.3120656890043638
INTERPRO	IPR000048:IQ motif, EF-hand binding site	4	1.7699115044247788	0.022060917791298876	AT4G14750, AT1G01110, AT1G19870, AT1G74690	187	71	22105	6.659636966182119	0.9991123989558238	0.9788286924304077	0.9788286924304077
GOTERM_MF_DIRECT	GO:0005516~calmodulin binding	3	1.3274336283185841	0.700141806600683	AT4G14750, AT1G19870, AT1G74690	156	284	18171	1.2304306608884075	1.0	1.0	1.0

Annotation Cluster 6	Enrichment Score: 1.4567150406454794
Category	Term	Count	%	PValue	Genes	List Total	Pop Hits	Pop Total	Fold Enrichment	Bonferroni	Benjamini	FDR
INTERPRO	IPR008972:Cupredoxin	5	2.2123893805309733	0.00706820403319769	AT4G12880, AT2G02850, AT5G48450, AT4G22010, AT1G76160	187	90	22105	6.567142008318479	0.8929426030984845	0.5566210676143181	0.5566210676143181
INTERPRO	IPR011707:Multicopper oxidase, type 3	3	1.3274336283185841	0.042579654467456145	AT5G48450, AT4G22010, AT1G76160	187	39	22105	9.092965857671741	0.9999988848445003	0.9788286924304077	0.9788286924304077
INTERPRO	IPR011706:Multicopper oxidase, type 2	3	1.3274336283185841	0.0466108901157337	AT5G48450, AT4G22010, AT1G76160	187	41	22105	8.649406547541412	0.9999997048050888	0.9788286924304077	0.9788286924304077
INTERPRO	IPR001117:Multicopper oxidase, type 1	3	1.3274336283185841	0.0466108901157337	AT5G48450, AT4G22010, AT1G76160	187	41	22105	8.649406547541412	0.9999997048050888	0.9788286924304077	0.9788286924304077
GOTERM_MF_DIRECT	GO:0016722~oxidoreductase activity, oxidizing metal ions	3	1.3274336283185841	0.049844306833466495	AT5G48450, AT4G22010, AT1G76160	156	42	18171	8.320054945054945	0.9998042384430327	1.0	1.0
GOTERM_MF_DIRECT	GO:0005507~copper ion binding	6	2.6548672566371683	0.055796658586147345	AT4G12880, AT2G02850, AT1G79530, AT5G48450, AT4G22010, AT1G76160	156	241	18171	2.899936163421641	0.9999314600137941	1.0	1.0

Annotation Cluster 7	Enrichment Score: 1.3971985127356625
Category	Term	Count	%	PValue	Genes	List Total	Pop Hits	Pop Total	Fold Enrichment	Bonferroni	Benjamini	FDR
GOTERM_CC_DIRECT	GO:0046658~anchored component of plasma membrane	8	3.5398230088495577	7.700092015496134E-4	AT4G12880, AT5G08000, AT3G02880, AT3G55430, AT2G02850, AT5G48450, AT5G55180, AT3G15720	216	174	25147	5.352703277990634	0.07128127503380399	0.012320147224793814	0.011293468289394329
GOTERM_MF_DIRECT	GO:0004553~hydrolase activity, hydrolyzing O-glycosyl compounds	6	2.6548672566371683	0.0615572413718342	AT5G08000, AT1G60270, AT3G55430, AT1G11545, AT5G55180, AT3G23730	156	248	18171	2.8180831265508686	0.9999753338987456	1.0	1.0
SMART	SM00768:X8	3	1.3274336283185841	0.09185482766992573	AT5G08000, AT3G55430, AT5G55180	66	66	8423	5.800964187327825	0.9892031244946321	0.802588705755293	0.802588705755293
INTERPRO	IPR012946:X8	3	1.3274336283185841	0.10660940780683896	AT5G08000, AT3G55430, AT5G55180	187	66	22105	5.37311618862421	0.9999999999999997	1.0	1.0
GOTERM_MF_DIRECT	GO:0030247~polysaccharide binding	3	1.3274336283185841	0.22250247928133232	AT5G08000, AT3G55430, AT5G55180	156	104	18171	3.3600221893491127	1.0	1.0	1.0

Annotation Cluster 8	Enrichment Score: 1.346847183149018
Category	Term	Count	%	PValue	Genes	List Total	Pop Hits	Pop Total	Fold Enrichment	Bonferroni	Benjamini	FDR
UP_KEYWORDS	Microtubule	7	3.0973451327433628	0.002613318699352809	AT1G68060, AT4G05190, AT1G75780, AT5G66310, AT2G28620, AT2G35880, AT3G23090	224	163	26542	5.088573619631902	0.3334196580147637	0.04224023833468904	0.04033261466796115
GOTERM_BP_DIRECT	GO:0007018~microtubule-based movement	4	1.7699115044247788	0.01860256309866457	AT4G05190, AT5G33300, AT5G66310, AT2G28620	163	64	18499	7.093174846625767	0.9916736540992481	0.6776647985942094	0.6776647985942094
GOTERM_MF_DIRECT	GO:0003777~microtubule motor activity	4	1.7699115044247788	0.021978721097200678	AT4G05190, AT5G33300, AT5G66310, AT2G28620	156	70	18171	6.6560439560439555	0.9755563111140015	0.7340892846465026	0.7340892846465026
INTERPRO	IPR019821:Kinesin, motor region, conserved site	3	1.3274336283185841	0.06866467501395193	AT4G05190, AT5G66310, AT2G28620	187	51	22105	6.953444479396037	0.9999999998144701	1.0	1.0
SMART	SM00129:KISc	3	1.3274336283185841	0.07802463644987052	AT4G05190, AT5G66310, AT2G28620	66	60	8423	6.381060606060607	0.9780311226445316	0.802588705755293	0.802588705755293
GOTERM_CC_DIRECT	GO:0005871~kinesin complex	3	1.3274336283185841	0.0907183540812237	AT4G05190, AT5G66310, AT2G28620	216	59	25147	5.9197269303201505	0.9998915951322884	0.4583664206209197	0.42016921890250974
INTERPRO	IPR001752:Kinesin, motor domain	3	1.3274336283185841	0.09083160518913672	AT4G05190, AT5G66310, AT2G28620	187	60	22105	5.910427807486632	0.9999999999999061	1.0	1.0
GOTERM_MF_DIRECT	GO:0008017~microtubule binding	4	1.7699115044247788	0.09313444722048127	AT1G68060, AT4G05190, AT5G66310, AT2G28620	156	126	18171	3.697802197802198	0.9999999187795803	1.0	1.0
UP_KEYWORDS	Motor protein	3	1.3274336283185841	0.17202840237975386	AT4G05190, AT5G66310, AT2G28620	224	89	26542	3.9940810593900475	0.9999999999998039	0.9194621506504086	0.8779380535242611

Annotation Cluster 9	Enrichment Score: 1.2568437526171805
Category	Term	Count	%	PValue	Genes	List Total	Pop Hits	Pop Total	Fold Enrichment	Bonferroni	Benjamini	FDR
INTERPRO	IPR002659:Glycosyl transferase, family 31	3	1.3274336283185841	0.01331366690121318	AT5G57500, AT1G32930, AT1G11730	187	21	22105	16.886936592818948	0.9853303247760355	0.8387610147764304	0.8387610147764304
GOTERM_MF_DIRECT	GO:0008378~galactosyltransferase activity	3	1.3274336283185841	0.016264464130590198	AT5G57500, AT1G32930, AT1G11730	156	23	18171	15.193143812709032	0.9353324961872961	0.6790413774521408	0.6790413774521408
GOTERM_BP_DIRECT	GO:0006486~protein glycosylation	3	1.3274336283185841	0.1312514298519817	AT5G57500, AT1G32930, AT1G11730	163	72	18499	4.728783231083845	0.9999999999999998	1.0	1.0
UP_KEYWORDS	Manganese	5	2.2123893805309733	0.33035698979732714	AT5G27930, AT5G57500, AT1G68760, AT1G32930, AT1G11730	224	345	26542	1.7172619047619049	1.0	1.0	0.961038961038961

Annotation Cluster 10	Enrichment Score: 1.1152581827784673
Category	Term	Count	%	PValue	Genes	List Total	Pop Hits	Pop Total	Fold Enrichment	Bonferroni	Benjamini	FDR
GOTERM_BP_DIRECT	GO:0005975~carbohydrate metabolic process	10	4.424778761061947	0.007519843681574395	AT1G60270, AT5G43330, AT3G55430, AT5G39320, AT1G79530, AT3G61610, AT4G17260, AT3G29360, AT5G55180, AT3G15720	163	390	18499	2.9100204498977504	0.8540959937415088	0.6391867129338236	0.6391867129338236
UP_SEQ_FEATURE	binding site:NAD	3	1.3274336283185841	0.022762571204305363	AT5G43330, AT5G39320, AT3G29360	85	25	8938	12.61835294117647	0.9920563628738119	1.0	1.0
UP_KEYWORDS	NAD	6	2.6548672566371683	0.05887204841260101	AT5G43330, AT5G39320, AT1G68760, AT1G79530, AT4G17260, AT3G29360	224	248	26542	2.8667194700460827	0.9999176726397713	0.6001028348782667	0.5730014165289256
UP_SEQ_FEATURE	nucleotide phosphate-binding region:NAD	3	1.3274336283185841	0.10599633344257833	AT5G43330, AT5G39320, AT3G29360	85	59	8938	5.346759720837487	0.9999999999395699	1.0	1.0
GOTERM_MF_DIRECT	GO:0051287~NAD binding	3	1.3274336283185841	0.12862488334072086	AT5G39320, AT1G79530, AT3G29360	156	73	18171	4.786880927291887	0.9999999998966619	1.0	1.0
INTERPRO	IPR016040:NAD(P)-binding domain	6	2.6548672566371683	0.20231661527109668	AT1G65840, AT5G43330, AT5G39320, AT1G79530, AT4G17260, AT3G29360	187	370	22105	1.9168955051307994	1.0	1.0	1.0
UP_KEYWORDS	Oxidoreductase	11	4.867256637168142	0.5613142349430826	AT4G39510, AT1G43800, AT1G65840, AT2G19590, AT3G26200, AT5G43330, AT5G39320, AT4G21850, AT1G79530, AT4G17260, AT3G29360	224	1205	26542	1.0816612329579134	1.0	1.0	0.961038961038961

Annotation Cluster 11	Enrichment Score: 0.9539351641493723
Category	Term	Count	%	PValue	Genes	List Total	Pop Hits	Pop Total	Fold Enrichment	Bonferroni	Benjamini	FDR
GOTERM_MF_DIRECT	GO:0004553~hydrolase activity, hydrolyzing O-glycosyl compounds	6	2.6548672566371683	0.0615572413718342	AT5G08000, AT1G60270, AT3G55430, AT1G11545, AT5G55180, AT3G23730	156	248	18171	2.8180831265508686	0.9999753338987456	1.0	1.0
UP_KEYWORDS	Glycosidase	7	3.0973451327433628	0.06581773027697119	AT1G60270, AT1G11545, AT4G09510, AT5G55180, AT3G12710, AT3G23730, AT3G15720	224	337	26542	2.4612388724035608	0.999973884331038	0.6001028348782667	0.5730014165289256
UP_SEQ_FEATURE	active site:Proton donor	4	1.7699115044247788	0.3392910914977316	AT1G60270, AT1G11545, AT3G23730, AT3G15720	85	219	8938	1.9206016653236635	1.0	1.0	1.0

Annotation Cluster 12	Enrichment Score: 0.8938499027081009
Category	Term	Count	%	PValue	Genes	List Total	Pop Hits	Pop Total	Fold Enrichment	Bonferroni	Benjamini	FDR
UP_KEYWORDS	GPI-anchor	4	1.7699115044247788	0.0837558527029538	AT5G08000, AT5G65390, AT3G61640, AT3G15720	224	122	26542	3.8849531615925055	0.9999987065844018	0.6832714299451493	0.6524140105282717
UP_SEQ_FEATURE	propeptide:Removed in mature form	4	1.7699115044247788	0.1379673485452183	AT5G08000, AT5G65390, AT3G61640, AT3G15720	85	137	8938	3.0701588664662944	0.9999999999999711	1.0	1.0
UP_SEQ_FEATURE	lipid moiety-binding region:GPI-anchor amidated serine	3	1.3274336283185841	0.14349470282426205	AT5G08000, AT3G61640, AT3G15720	85	71	8938	4.44308202154101	0.9999999999999926	1.0	1.0
GOTERM_CC_DIRECT	GO:0031225~anchored component of membrane	5	2.2123893805309733	0.16031458584935876	AT5G08000, AT5G65390, AT3G61640, AT5G49280, AT3G15720	216	246	25147	2.366286510087323	0.9999999480967573	0.7328666781684972	0.6717944549877891

Annotation Cluster 13	Enrichment Score: 0.7608418773826886
Category	Term	Count	%	PValue	Genes	List Total	Pop Hits	Pop Total	Fold Enrichment	Bonferroni	Benjamini	FDR
UP_KEYWORDS	Glycoprotein	22	9.734513274336283	0.05921396266843462	AT5G65390, AT1G60270, AT3G07990, AT3G24550, AT1G11545, AT3G61640, AT3G58790, AT5G26670, AT3G23300, AT1G24170, AT3G05910, AT3G23730, AT1G11730, AT5G08000, AT4G11320, AT1G53440, AT4G18030, AT3G04290, AT1G07650, AT4G38400, AT3G15720, AT1G74380	224	1735	26542	1.5024804446274187	0.9999221813313826	0.6001028348782667	0.5730014165289256
UP_SEQ_FEATURE	signal peptide	18	7.964601769911504	0.25317023235979613	AT5G65390, AT5G45670, AT1G60270, AT3G02880, AT3G25220, AT3G07990, AT1G11545, AT3G61640, AT3G23730, AT5G08000, AT1G53730, AT4G11320, AT1G53440, AT2G02850, AT3G04290, AT1G07650, AT4G38400, AT3G15720	85	1520	8938	1.2452321981424148	1.0	1.0	1.0
UP_SEQ_FEATURE	glycosylation site:N-linked (GlcNAc...)	12	5.3097345132743365	0.34804676550483454	AT5G08000, AT1G60270, AT4G11320, AT3G07990, AT1G53440, AT1G11545, AT1G07650, AT3G04290, AT3G23730, AT4G38400, AT1G11730, AT1G74380	85	1009	8938	1.2505800734565382	1.0	1.0	1.0

Annotation Cluster 14	Enrichment Score: 0.7290254068160885
Category	Term	Count	%	PValue	Genes	List Total	Pop Hits	Pop Total	Fold Enrichment	Bonferroni	Benjamini	FDR
GOTERM_BP_DIRECT	GO:0032259~methylation	5	2.2123893805309733	0.11600613556965124	AT5G13710, AT5G65860, AT3G23300, AT4G18030, AT3G25900	163	212	18499	2.6766697534436856	0.9999999999999779	1.0	1.0
GOTERM_MF_DIRECT	GO:0008168~methyltransferase activity	4	1.7699115044247788	0.15067731538981038	AT5G65860, AT3G23300, AT4G18030, AT3G25900	156	157	18171	2.9676629103380696	0.9999999999985706	1.0	1.0
GOTERM_MF_DIRECT	GO:0008757~S-adenosylmethionine-dependent methyltransferase activity	3	1.3274336283185841	0.25717065270666545	AT5G65860, AT3G23300, AT4G18030	156	115	18171	3.038628762541806	1.0	1.0	1.0
UP_KEYWORDS	Methyltransferase	5	2.2123893805309733	0.26986597528005396	AT5G13710, AT5G65860, AT3G23300, AT4G18030, AT3G25900	224	313	26542	1.892828617069831	1.0	1.0	0.961038961038961

Annotation Cluster 15	Enrichment Score: 0.6829786953737399
Category	Term	Count	%	PValue	Genes	List Total	Pop Hits	Pop Total	Fold Enrichment	Bonferroni	Benjamini	FDR
SMART	SM00054:EFh	4	1.7699115044247788	0.07454606191129023	AT3G05020, AT2G27030, AT3G43810, AT2G41110	66	127	8423	4.019565736101169	0.9737773868823508	0.802588705755293	0.802588705755293
GOTERM_BP_DIRECT	GO:0019722~calcium-mediated signaling	3	1.3274336283185841	0.12830891003534378	AT2G27030, AT3G43810, AT2G41110	163	71	18499	4.795385811803336	0.9999999999999993	1.0	1.0
INTERPRO	IPR018247:EF-Hand 1, calcium-binding site	4	1.7699115044247788	0.13672633070786128	AT3G05020, AT2G27030, AT3G43810, AT2G41110	187	152	22105	3.1107514776245426	1.0	1.0	1.0
UP_SEQ_FEATURE	calcium-binding region:4	3	1.3274336283185841	0.14349470282426205	AT2G27030, AT3G43810, AT2G41110	85	71	8938	4.44308202154101	0.9999999999999926	1.0	1.0
KEGG_PATHWAY	ath04070:Phosphatidylinositol signaling system	3	1.3274336283185841	0.14613968585067405	AT2G27030, AT3G43810, AT2G41110	48	68	4727	4.344669117647059	0.9991826514492576	1.0	1.0
INTERPRO	IPR002048:EF-hand domain	4	1.7699115044247788	0.16223171799410802	AT3G05020, AT2G27030, AT3G43810, AT2G41110	187	165	22105	2.865661967266245	1.0	1.0	1.0
UP_SEQ_FEATURE	calcium-binding region:3	3	1.3274336283185841	0.18667815624590675	AT2G27030, AT3G43810, AT2G41110	85	84	8938	3.7554621848739496	1.0	1.0	1.0
UP_SEQ_FEATURE	domain:EF-hand 4	3	1.3274336283185841	0.19007723307335983	AT2G27030, AT3G43810, AT2G41110	85	85	8938	3.711280276816609	1.0	1.0	1.0
UP_SEQ_FEATURE	calcium-binding region:1	3	1.3274336283185841	0.21408682610162014	AT2G27030, AT3G43810, AT2G41110	85	92	8938	3.428900255754476	1.0	1.0	1.0
UP_SEQ_FEATURE	domain:EF-hand 3	3	1.3274336283185841	0.21408682610162014	AT2G27030, AT3G43810, AT2G41110	85	92	8938	3.428900255754476	1.0	1.0	1.0
INTERPRO	IPR011992:EF-hand-like domain	4	1.7699115044247788	0.22419276720701178	AT3G05020, AT2G27030, AT3G43810, AT2G41110	187	194	22105	2.4372898175202597	1.0	1.0	1.0
UP_SEQ_FEATURE	calcium-binding region:2	3	1.3274336283185841	0.23141275434133168	AT2G27030, AT3G43810, AT2G41110	85	97	8938	3.252152819890843	1.0	1.0	1.0
GOTERM_MF_DIRECT	GO:0005509~calcium ion binding	5	2.2123893805309733	0.2483074640206506	AT5G12970, AT3G05020, AT2G27030, AT3G43810, AT2G41110	156	297	18171	1.9609557109557108	1.0	1.0	1.0
UP_SEQ_FEATURE	domain:EF-hand 2	3	1.3274336283185841	0.28725343441387374	AT2G27030, AT3G43810, AT2G41110	85	113	8938	2.79167100468506	1.0	1.0	1.0
UP_SEQ_FEATURE	domain:EF-hand 1	3	1.3274336283185841	0.2907430235022874	AT2G27030, AT3G43810, AT2G41110	85	114	8938	2.7671826625386995	1.0	1.0	1.0
KEGG_PATHWAY	ath04626:Plant-pathogen interaction	3	1.3274336283185841	0.47302179538550965	AT2G27030, AT3G43810, AT2G41110	48	159	4727	1.8580974842767293	0.9999999999996976	1.0	1.0
UP_KEYWORDS	Calcium	4	1.7699115044247788	0.6656268819460649	AT2G45290, AT2G27030, AT3G43810, AT2G41110	224	406	26542	1.1673997185080929	1.0	1.0	0.961038961038961

Annotation Cluster 16	Enrichment Score: 0.6683875662224916
Category	Term	Count	%	PValue	Genes	List Total	Pop Hits	Pop Total	Fold Enrichment	Bonferroni	Benjamini	FDR
SMART	SM00248:ANK	3	1.3274336283185841	0.18301870189450645	AT5G14230, AT3G24530, AT5G65860	66	101	8423	3.790729072907291	0.9999251883203436	1.0	1.0
UP_KEYWORDS	ANK repeat	3	1.3274336283185841	0.20229214795379466	AT5G14230, AT3G24530, AT5G65860	224	99	26542	3.590638528138528	0.9999999999999993	1.0	0.961038961038961
INTERPRO	IPR002110:Ankyrin repeat	3	1.3274336283185841	0.22429087589271685	AT5G14230, AT3G24530, AT5G65860	187	106	22105	3.345525174049037	1.0	1.0	1.0
INTERPRO	IPR020683:Ankyrin repeat-containing domain	3	1.3274336283185841	0.25536632802459547	AT5G14230, AT3G24530, AT5G65860	187	116	22105	3.0571178314586027	1.0	1.0	1.0

Annotation Cluster 17	Enrichment Score: 0.6155040992135952
Category	Term	Count	%	PValue	Genes	List Total	Pop Hits	Pop Total	Fold Enrichment	Bonferroni	Benjamini	FDR
GOTERM_MF_DIRECT	GO:0004553~hydrolase activity, hydrolyzing O-glycosyl compounds	6	2.6548672566371683	0.0615572413718342	AT5G08000, AT1G60270, AT3G55430, AT1G11545, AT5G55180, AT3G23730	156	248	18171	2.8180831265508686	0.9999753338987456	1.0	1.0
INTERPRO	IPR013781:Glycoside hydrolase, catalytic domain	3	1.3274336283185841	0.43705780305486575	AT1G60270, AT3G55430, AT5G55180	187	176	22105	2.014918570734079	1.0	1.0	1.0
INTERPRO	IPR017853:Glycoside hydrolase, superfamily	3	1.3274336283185841	0.5292607341590687	AT1G60270, AT3G55430, AT5G55180	187	210	22105	1.6886936592818949	1.0	1.0	1.0

Annotation Cluster 18	Enrichment Score: 0.604219846253298
Category	Term	Count	%	PValue	Genes	List Total	Pop Hits	Pop Total	Fold Enrichment	Bonferroni	Benjamini	FDR
GOTERM_CC_DIRECT	GO:0022625~cytosolic large ribosomal subunit	5	2.2123893805309733	0.04975648654123128	AT2G40205, AT4G31985, AT1G17560, AT3G20260, AT3G56020	216	161	25147	3.6155682079595124	0.9925500781656166	0.2985389192473877	0.273660675976772
GOTERM_CC_DIRECT	GO:0005840~ribosome	6	2.6548672566371683	0.19682743109562756	AT3G53890, AT1G77750, AT2G40205, AT4G31985, AT1G17560, AT3G56020	216	360	25147	1.9403549382716048	0.9999999992728044	0.8588833356900111	0.7873097243825102
GOTERM_MF_DIRECT	GO:0003735~structural constituent of ribosome	7	3.0973451327433628	0.22033709842378835	AT3G53890, AT1G77750, AT2G40205, AT4G31985, AT1G17560, AT3G20260, AT3G56020	156	475	18171	1.7165587044534414	1.0	1.0	1.0
UP_KEYWORDS	Ribosomal protein	6	2.6548672566371683	0.2640669303643609	AT3G53890, AT1G77750, AT2G40205, AT4G31985, AT1G17560, AT3G56020	224	411	26542	1.7297966631908237	1.0	1.0	0.961038961038961
UP_KEYWORDS	Ribonucleoprotein	7	3.0973451327433628	0.26740136643037815	AT3G53890, AT1G77750, AT2G23930, AT2G40205, AT4G31985, AT1G17560, AT3G56020	224	517	26542	1.6043278529980656	1.0	1.0	0.961038961038961
KEGG_PATHWAY	ath03010:Ribosome	6	2.6548672566371683	0.29170791686377784	AT3G53890, AT1G77750, AT2G40205, AT4G31985, AT1G17560, AT3G56020	48	363	4727	1.6277548209366393	0.9999998182152533	1.0	1.0
GOTERM_BP_DIRECT	GO:0042254~ribosome biogenesis	3	1.3274336283185841	0.3537582185502427	AT3G53890, AT1G77750, AT3G20260	163	142	18499	2.397692905901668	1.0	1.0	1.0
GOTERM_BP_DIRECT	GO:0006412~translation	7	3.0973451327433628	0.9325795341186749	AT3G53890, AT1G77750, AT2G40205, AT4G31985, AT1G17560, AT3G20260, AT3G56020	163	1121	18499	0.7086847304389705	1.0	1.0	1.0

Annotation Cluster 19	Enrichment Score: 0.5590523312021973
Category	Term	Count	%	PValue	Genes	List Total	Pop Hits	Pop Total	Fold Enrichment	Bonferroni	Benjamini	FDR
SMART	SM00360:RRM	5	2.2123893805309733	0.10245813264961187	AT3G25150, AT5G32450, AT3G19130, AT2G46780, AT1G78260	66	231	8423	2.762363898727535	0.9937831318377017	0.802588705755293	0.802588705755293
INTERPRO	IPR000504:RNA recognition motif domain	5	2.2123893805309733	0.16510497752770165	AT3G25150, AT5G32450, AT3G19130, AT2G46780, AT1G78260	187	253	22105	2.336137473314874	1.0	1.0	1.0
GOTERM_MF_DIRECT	GO:0003729~mRNA binding	6	2.6548672566371683	0.18133927369638092	AT3G25150, AT2G23930, AT5G63650, AT3G19130, AT2G46780, AT1G78260	156	351	18171	1.9911242603550297	0.9999999999999969	1.0	1.0
INTERPRO	IPR012677:Nucleotide-binding, alpha-beta plait	5	2.2123893805309733	0.21591270620639755	AT3G25150, AT5G32450, AT3G19130, AT2G46780, AT1G78260	187	283	22105	2.088490391338032	1.0	1.0	1.0
GOTERM_MF_DIRECT	GO:0003723~RNA binding	8	3.5398230088495577	0.4850925597794178	AT3G25150, AT1G77750, AT2G23930, AT4G31985, AT3G20260, AT3G19130, AT2G46780, AT1G78260	156	769	18171	1.2117635290587176	1.0	1.0	1.0
GOTERM_MF_DIRECT	GO:0003676~nucleic acid binding	6	2.6548672566371683	0.6060118617717416	AT3G25150, AT5G32450, AT1G63980, AT3G19130, AT2G46780, AT1G78260	156	615	18171	1.1363977485928707	1.0	1.0	1.0
GOTERM_MF_DIRECT	GO:0000166~nucleotide binding	5	2.2123893805309733	0.6269765063454397	AT3G25150, AT5G32450, AT3G19130, AT2G46780, AT1G78260	156	504	18171	1.1555631868131868	1.0	1.0	1.0

Annotation Cluster 20	Enrichment Score: 0.5084479262799747
Category	Term	Count	%	PValue	Genes	List Total	Pop Hits	Pop Total	Fold Enrichment	Bonferroni	Benjamini	FDR
KEGG_PATHWAY	ath00710:Carbon fixation in photosynthetic organisms	3	1.3274336283185841	0.14959003701217716	AT5G43330, AT2G45290, AT1G79530	48	69	4727	4.281702898550725	0.9993187989970412	1.0	1.0
KEGG_PATHWAY	ath01130:Biosynthesis of antibiotics	7	3.0973451327433628	0.26807668903505066	AT5G13710, AT5G60340, AT5G43330, AT2G45290, AT1G79530, AT3G61610, AT4G17260	48	439	4727	1.5702828397873956	0.9999992039303562	1.0	1.0
KEGG_PATHWAY	ath01200:Carbon metabolism	3	1.3274336283185841	0.7438656433239934	AT5G43330, AT2G45290, AT1G79530	48	262	4727	1.1276240458015268	1.0	1.0	1.0

Annotation Cluster 21	Enrichment Score: 0.41503524909663186
Category	Term	Count	%	PValue	Genes	List Total	Pop Hits	Pop Total	Fold Enrichment	Bonferroni	Benjamini	FDR
UP_KEYWORDS	Membrane	63	27.876106194690266	0.1283310148239984	AT2G13610, AT2G12400, AT5G49280, AT1G53730, AT4G39900, AT1G23480, AT5G57500, AT2G47380, AT1G52280, AT5G03520, AT2G40150, AT3G15720, AT1G16920, AT1G66940, AT3G24350, AT3G24550, AT3G23300, AT4G39510, AT5G10260, AT1G53440, AT2G44080, AT2G45290, AT1G05320, AT4G18030, AT5G03530, AT5G65390, AT3G21190, AT1G15120, AT3G26200, AT4G30996, AT3G61640, AT3G58790, AT2G37120, AT1G29050, AT1G17620, AT4G14420, AT1G26730, AT5G12970, AT5G53560, AT5G60860, AT3G17120, AT1G07650, AT1G69700, AT1G76670, AT5G16190, AT3G02880, AT3G07410, AT3G03050, AT5G45750, AT1G34350, AT1G14040, AT4G23710, AT1G24170, AT1G56720, AT1G30630, AT1G32930, AT1G11730, AT1G69160, AT5G08000, AT1G76200, AT1G74380, AT1G78260, AT4G15780	224	6456	26542	1.1562790427509293	0.9999999994318055	0.8288044707383229	0.7913745914146568
UP_KEYWORDS	Transmembrane helix	47	20.79646017699115	0.5433618788466441	AT3G21190, AT3G26200, AT2G13610, AT4G30996, AT2G12400, AT3G61640, AT3G58790, AT2G37120, AT5G49280, AT1G29050, AT1G17620, AT4G14420, AT1G26730, AT1G53730, AT5G12970, AT5G53560, AT4G39900, AT1G23480, AT5G57500, AT3G17120, AT2G47380, AT1G07650, AT1G69700, AT1G76670, AT2G40150, AT3G15720, AT5G16190, AT1G66940, AT3G02880, AT3G24350, AT3G03050, AT3G24550, AT1G14040, AT1G34350, AT3G23300, AT1G24170, AT1G56720, AT1G32930, AT1G11730, AT4G39510, AT1G53440, AT2G44080, AT1G05320, AT4G18030, AT1G74380, AT1G78260, AT4G15780	224	5505	26542	1.0116403918515635	1.0	1.0	0.961038961038961
UP_KEYWORDS	Transmembrane	47	20.79646017699115	0.5598696429725571	AT3G21190, AT3G26200, AT2G13610, AT4G30996, AT2G12400, AT3G61640, AT3G58790, AT2G37120, AT5G49280, AT1G29050, AT1G17620, AT4G14420, AT1G26730, AT1G53730, AT5G12970, AT5G53560, AT4G39900, AT1G23480, AT5G57500, AT3G17120, AT2G47380, AT1G07650, AT1G69700, AT1G76670, AT2G40150, AT3G15720, AT5G16190, AT1G66940, AT3G02880, AT3G24350, AT3G03050, AT3G24550, AT1G14040, AT1G34350, AT3G23300, AT1G24170, AT1G56720, AT1G32930, AT1G11730, AT4G39510, AT1G53440, AT2G44080, AT1G05320, AT4G18030, AT1G74380, AT1G78260, AT4G15780	224	5535	26542	1.0061572460962704	1.0	1.0	0.961038961038961
GOTERM_CC_DIRECT	GO:0016021~integral component of membrane	47	20.79646017699115	0.5602105574449279	AT3G21190, AT3G26200, AT2G13610, AT4G30996, AT2G12400, AT3G61640, AT3G58790, AT2G37120, AT5G49280, AT1G29050, AT1G17620, AT4G14420, AT1G26730, AT1G53730, AT5G12970, AT5G53560, AT4G39900, AT1G23480, AT5G57500, AT3G17120, AT2G47380, AT1G07650, AT1G69700, AT1G76670, AT2G40150, AT3G15720, AT5G16190, AT1G66940, AT3G02880, AT3G24350, AT3G03050, AT3G24550, AT1G14040, AT1G34350, AT3G23300, AT1G24170, AT1G56720, AT1G32930, AT1G11730, AT4G39510, AT1G53440, AT2G44080, AT1G05320, AT4G18030, AT1G74380, AT1G78260, AT4G15780	216	5439	25147	1.0060306905545	1.0	1.0	0.9263157894736842

Annotation Cluster 22	Enrichment Score: 0.40351740574652467
Category	Term	Count	%	PValue	Genes	List Total	Pop Hits	Pop Total	Fold Enrichment	Bonferroni	Benjamini	FDR
UP_KEYWORDS	Lipid metabolism	6	2.6548672566371683	0.37158388683466137	AT5G13710, AT1G43800, AT5G45670, AT3G05020, AT3G04290, AT4G10955	224	476	26542	1.4935849339735894	1.0	1.0	0.961038961038961
UP_KEYWORDS	Lipid degradation	3	1.3274336283185841	0.3955966628183525	AT5G45670, AT3G04290, AT4G10955	224	162	26542	2.1942791005291005	1.0	1.0	0.961038961038961
GOTERM_BP_DIRECT	GO:0016042~lipid catabolic process	3	1.3274336283185841	0.4189269407054158	AT5G45670, AT3G04290, AT4G10955	163	163	18499	2.0887876848959315	1.0	1.0	1.0

Annotation Cluster 23	Enrichment Score: 0.30397486591810374
Category	Term	Count	%	PValue	Genes	List Total	Pop Hits	Pop Total	Fold Enrichment	Bonferroni	Benjamini	FDR
KEGG_PATHWAY	ath01130:Biosynthesis of antibiotics	7	3.0973451327433628	0.26807668903505066	AT5G13710, AT5G60340, AT5G43330, AT2G45290, AT1G79530, AT3G61610, AT4G17260	48	439	4727	1.5702828397873956	0.9999992039303562	1.0	1.0
KEGG_PATHWAY	ath01110:Biosynthesis of secondary metabolites	11	4.867256637168142	0.5763861883280683	AT5G13710, AT2G19590, AT5G60340, AT5G43330, AT2G45290, AT1G79530, AT3G61610, AT4G17260, AT1G79460, AT3G25900, AT2G21590	48	1019	4727	1.063072456656853	1.0	1.0	1.0
KEGG_PATHWAY	ath01100:Metabolic pathways	17	7.52212389380531	0.7926889163918989	AT5G26667, AT5G43330, AT1G15120, AT4G23710, AT3G61610, AT3G25900, AT5G13710, AT2G19590, AT5G60340, AT5G39320, AT2G45290, AT1G79530, AT3G29360, AT4G17260, AT1G79460, AT3G15720, AT2G21590	48	1833	4727	0.9133365157301329	1.0	1.0	1.0

Annotation Cluster 24	Enrichment Score: 0.2685817601565773
Category	Term	Count	%	PValue	Genes	List Total	Pop Hits	Pop Total	Fold Enrichment	Bonferroni	Benjamini	FDR
UP_KEYWORDS	Cell division	3	1.3274336283185841	0.46163796674644586	AT4G05190, AT5G65420, AT2G20635	224	185	26542	1.921476833976834	1.0	1.0	0.961038961038961
GOTERM_BP_DIRECT	GO:0051301~cell division	3	1.3274336283185841	0.5682332665285279	AT4G05190, AT5G65420, AT2G20635	163	218	18499	1.5617999662295265	1.0	1.0	1.0
UP_KEYWORDS	Cell cycle	3	1.3274336283185841	0.5962474636367244	AT4G05190, AT5G65420, AT2G20635	224	238	26542	1.4935849339735894	1.0	1.0	0.961038961038961

Annotation Cluster 25	Enrichment Score: 0.2062786973458119
Category	Term	Count	%	PValue	Genes	List Total	Pop Hits	Pop Total	Fold Enrichment	Bonferroni	Benjamini	FDR
GOTERM_BP_DIRECT	GO:0007169~transmembrane receptor protein tyrosine kinase signaling pathway	3	1.3274336283185841	0.3154053917120939	AT1G53730, AT3G02880, AT1G07650	163	130	18499	2.6190184049079757	1.0	1.0	1.0
UP_SEQ_FEATURE	repeat:LRR 4	4	1.7699115044247788	0.3341179564932699	AT1G53730, AT3G02880, AT1G53440, AT1G07650	85	217	8938	1.938303063160748	1.0	1.0	1.0
GOTERM_MF_DIRECT	GO:0004674~protein serine/threonine kinase activity	9	3.982300884955752	0.3795337006487064	AT1G53730, AT3G02880, AT1G53440, AT3G24550, AT5G63650, AT1G68330, AT1G07650, AT2G20635, AT1G56720	156	804	18171	1.3038892078071183	1.0	1.0	1.0
INTERPRO	IPR001245:Serine-threonine/tyrosine-protein kinase catalytic domain	5	2.2123893805309733	0.3962567398722511	AT1G53730, AT1G53440, AT3G24550, AT5G40540, AT1G07650	187	379	22105	1.5594796325822247	1.0	1.0	1.0
INTERPRO	IPR013320:Concanavalin A-like lectin/glucanase, subgroup	6	2.6548672566371683	0.40037563223930944	AT1G53730, AT1G53440, AT3G24550, AT1G11545, AT1G07650, AT3G23730	187	493	22105	1.4386436853922835	1.0	1.0	1.0
UP_SEQ_FEATURE	repeat:LRR 3	4	1.7699115044247788	0.4537384113241478	AT1G53730, AT3G02880, AT1G53440, AT1G07650	85	264	8938	1.5932263814616754	1.0	1.0	1.0
UP_SEQ_FEATURE	repeat:LRR 5	3	1.3274336283185841	0.5013823875477537	AT3G02880, AT1G53440, AT1G07650	85	178	8938	1.7722405816259086	1.0	1.0	1.0
UP_KEYWORDS	Kinase	12	5.3097345132743365	0.5183757725088329	AT5G26667, AT1G66940, AT1G53730, AT3G02880, AT5G60340, AT1G53440, AT3G24550, AT5G40540, AT5G63650, AT1G07650, AT2G20635, AT1G56720	224	1285	26542	1.1065314063368539	1.0	1.0	0.961038961038961
UP_SEQ_FEATURE	repeat:LRR 1	4	1.7699115044247788	0.5573854327694043	AT1G53730, AT3G02880, AT1G53440, AT1G07650	85	308	8938	1.3656226126814361	1.0	1.0	1.0
UP_SEQ_FEATURE	repeat:LRR 2	4	1.7699115044247788	0.5573854327694043	AT1G53730, AT3G02880, AT1G53440, AT1G07650	85	308	8938	1.3656226126814361	1.0	1.0	1.0
UP_SEQ_FEATURE	domain:Protein kinase	5	2.2123893805309733	0.586018124529249	AT1G53730, AT3G02880, AT1G53440, AT5G63650, AT1G07650	85	433	8938	1.2142371960331475	1.0	1.0	1.0
GOTERM_MF_DIRECT	GO:0004672~protein kinase activity	5	2.2123893805309733	0.5917362109228237	AT1G53730, AT3G02880, AT1G53440, AT3G24550, AT1G07650	156	482	18171	1.2083067347590168	1.0	1.0	1.0
UP_SEQ_FEATURE	binding site:ATP	5	2.2123893805309733	0.6326127467843536	AT1G53730, AT3G02880, AT1G53440, AT5G63650, AT1G07650	85	459	8938	1.1454568755606818	1.0	1.0	1.0
INTERPRO	IPR000719:Protein kinase, catalytic domain	9	3.982300884955752	0.6339420542415045	AT1G53730, AT3G02880, AT1G53440, AT3G24550, AT5G40540, AT5G63650, AT1G07650, AT2G20635, AT1G56720	187	1023	22105	1.0399579719917826	1.0	1.0	1.0
GOTERM_BP_DIRECT	GO:0006468~protein phosphorylation	8	3.5398230088495577	0.6440508269136923	AT1G53730, AT3G02880, AT1G53440, AT3G24550, AT5G40540, AT5G63650, AT1G07650, AT2G20635	163	870	18499	1.0435935406529864	1.0	1.0	1.0
INTERPRO	IPR017441:Protein kinase, ATP binding site	6	2.6548672566371683	0.669613532004189	AT1G53730, AT3G24550, AT5G40540, AT5G63650, AT1G07650, AT1G56720	187	671	22105	1.0570064633359102	1.0	1.0	1.0
INTERPRO	IPR011009:Protein kinase-like domain	9	3.982300884955752	0.6802912493769934	AT1G53730, AT3G02880, AT1G53440, AT3G24550, AT5G40540, AT5G63650, AT1G07650, AT2G20635, AT1G56720	187	1067	22105	0.9970731071673791	1.0	1.0	1.0
UP_SEQ_FEATURE	topological domain:Cytoplasmic	6	2.6548672566371683	0.724261941627891	AT1G53730, AT3G24350, AT1G53440, AT1G07650, AT1G74380, AT4G15780	85	637	8938	0.9904515652414811	1.0	1.0	1.0
UP_KEYWORDS	Serine/threonine-protein kinase	6	2.6548672566371683	0.7285559938536971	AT1G53440, AT3G24550, AT5G63650, AT1G07650, AT2G20635, AT1G56720	224	722	26542	0.984690344281757	1.0	1.0	0.961038961038961
UP_KEYWORDS	ATP-binding	15	6.637168141592921	0.745773706503912	AT5G26667, AT3G02880, AT2G13610, AT3G24550, AT5G63650, AT5G66310, AT2G20635, AT1G56720, AT4G05190, AT1G53730, AT5G60340, AT1G53440, AT2G28620, AT1G07650, AT2G21590	224	1919	26542	0.926193888185811	1.0	1.0	0.961038961038961
SMART	SM00220:S_TKc	6	2.6548672566371683	0.7551884125959887	AT1G53440, AT3G24550, AT5G63650, AT1G07650, AT2G20635, AT1G56720	66	803	8423	0.9535831540812861	1.0	1.0	1.0
UP_SEQ_FEATURE	nucleotide phosphate-binding region:ATP	7	3.0973451327433628	0.7618482671080099	AT5G26667, AT1G53730, AT3G02880, AT2G13610, AT1G53440, AT5G63650, AT1G07650	85	788	8938	0.9340997312630637	1.0	1.0	1.0
INTERPRO	IPR008271:Serine/threonine-protein kinase, active site	6	2.6548672566371683	0.8056310239049242	AT1G53440, AT3G24550, AT5G63650, AT1G07650, AT2G20635, AT1G56720	187	798	22105	0.8887861364641552	1.0	1.0	1.0
INTERPRO	IPR001611:Leucine-rich repeat	3	1.3274336283185841	0.8063665145157313	AT1G53730, AT3G02880, AT1G07650	187	358	22105	0.9905744928748546	1.0	1.0	1.0
UP_KEYWORDS	Leucine-rich repeat	4	1.7699115044247788	0.8496710965595591	AT1G53730, AT3G02880, AT1G53440, AT1G07650	224	557	26542	0.8509233136701718	1.0	1.0	0.961038961038961
UP_KEYWORDS	Receptor	4	1.7699115044247788	0.8522088005535822	AT1G53730, AT3G02880, AT1G53440, AT1G07650	224	560	26542	0.8463647959183672	1.0	1.0	0.961038961038961
GOTERM_MF_DIRECT	GO:0005524~ATP binding	17	7.52212389380531	0.8736953664899749	AT5G26667, AT3G02880, AT2G13610, AT3G24550, AT3G24530, AT5G63650, AT5G66310, AT2G20635, AT1G56720, AT4G05190, AT1G53730, AT5G60340, AT1G53440, AT5G40540, AT2G28620, AT1G07650, AT2G21590	156	2372	18171	0.8348115838630173	1.0	1.0	1.0
GOTERM_MF_DIRECT	GO:0016301~kinase activity	7	3.0973451327433628	0.8839918579787591	AT1G66940, AT3G02880, AT1G53440, AT5G40540, AT5G63650, AT1G07650, AT1G56720	156	1039	18171	0.7847597542015251	1.0	1.0	1.0
UP_SEQ_FEATURE	active site:Proton acceptor	4	1.7699115044247788	0.9002516320840629	AT5G43330, AT1G53440, AT5G63650, AT1G07650	85	554	8938	0.7592270121044807	1.0	1.0	1.0
UP_SEQ_FEATURE	topological domain:Extracellular	3	1.3274336283185841	0.9226814849331222	AT1G53730, AT1G53440, AT1G07650	85	438	8938	0.7202256244963738	1.0	1.0	1.0

Annotation Cluster 26	Enrichment Score: 0.1808611092322029
Category	Term	Count	%	PValue	Genes	List Total	Pop Hits	Pop Total	Fold Enrichment	Bonferroni	Benjamini	FDR
GOTERM_MF_DIRECT	GO:0019825~oxygen binding	3	1.3274336283185841	0.5958207866197678	AT4G39510, AT2G16060, AT3G26200	156	234	18171	1.4933431952662723	1.0	1.0	1.0
UP_KEYWORDS	Heme	4	1.7699115044247788	0.6388732008432947	AT4G39510, AT2G16060, AT5G53560, AT3G26200	224	390	26542	1.2152930402930402	1.0	1.0	0.961038961038961
GOTERM_MF_DIRECT	GO:0020037~heme binding	4	1.7699115044247788	0.6429902419575351	AT4G39510, AT2G16060, AT5G53560, AT3G26200	156	386	18171	1.2070546034276604	1.0	1.0	1.0
UP_KEYWORDS	Iron	6	2.6548672566371683	0.7723619307061499	AT4G39510, AT1G43800, AT2G19590, AT2G16060, AT5G53560, AT3G26200	224	764	26542	0.9305581525804039	1.0	1.0	0.961038961038961

Annotation Cluster 27	Enrichment Score: 0.11732511860927212
Category	Term	Count	%	PValue	Genes	List Total	Pop Hits	Pop Total	Fold Enrichment	Bonferroni	Benjamini	FDR
UP_SEQ_FEATURE	domain:Leucine-zipper	3	1.3274336283185841	0.10599633344257833	AT4G01120, AT1G69780, AT4G17460	85	59	8938	5.346759720837487	0.9999999999395699	1.0	1.0
GOTERM_MF_DIRECT	GO:0043565~sequence-specific DNA binding	6	2.6548672566371683	0.6883681263367782	AT4G01120, AT1G69780, AT5G28770, AT3G24550, AT4G17460, AT3G54810	156	676	18171	1.0338529813381885	1.0	1.0	1.0
UP_KEYWORDS	Nucleus	20	8.849557522123893	0.9798827669677038	AT4G25210, AT5G26667, AT4G01120, AT1G65620, AT2G37120, AT3G19130, AT2G20635, AT5G42060, AT1G69780, AT4G03190, AT4G12400, AT5G60340, AT5G28770, AT2G23930, AT2G44080, AT2G26990, AT1G04240, AT4G17460, AT3G48100, AT3G54810	224	3358	26542	0.7057240704500979	1.0	1.0	0.9798827669677038
GOTERM_BP_DIRECT	GO:0006355~regulation of transcription, DNA-templated	12	5.3097345132743365	0.9828766226730101	AT4G25210, AT4G01120, AT4G30180, AT3G02550, AT1G69780, AT5G06980, AT5G28770, AT1G04240, AT3G48100, AT2G37120, AT4G17460, AT2G45450	163	2119	18499	0.642703903044902	1.0	1.0	1.0
UP_KEYWORDS	Transcription regulation	10	4.424778761061947	0.9832645831005512	AT4G01120, AT1G69780, AT5G06980, AT5G28770, AT1G04240, AT3G48100, AT2G37120, AT4G17460, AT3G54810, AT2G45450	224	1922	26542	0.6164988107625985	1.0	1.0	0.9832645831005512
UP_KEYWORDS	Transcription	10	4.424778761061947	0.9867171714893749	AT4G01120, AT1G69780, AT5G06980, AT5G28770, AT1G04240, AT3G48100, AT2G37120, AT4G17460, AT3G54810, AT2G45450	224	1968	26542	0.6020887775842044	1.0	1.0	0.9867171714893749
GOTERM_BP_DIRECT	GO:0006351~transcription, DNA-templated	10	4.424778761061947	0.9875755828051659	AT4G01120, AT1G69780, AT5G06980, AT5G28770, AT3G24550, AT1G04240, AT3G48100, AT2G37120, AT4G17460, AT2G45450	163	1886	18499	0.6017539636586017	1.0	1.0	1.0
GOTERM_MF_DIRECT	GO:0003700~transcription factor activity, sequence-specific DNA binding	7	3.0973451327433628	0.9974354020132143	AT4G01120, AT4G30180, AT1G69780, AT5G28770, AT1G04240, AT4G17460, AT3G54810	156	1711	18171	0.47654318212471336	1.0	1.0	1.0
UP_KEYWORDS	DNA-binding	6	2.6548672566371683	0.9992488430648649	AT4G01120, AT1G69780, AT5G28770, AT2G37120, AT4G17460, AT3G54810	224	1756	26542	0.40486698665798887	1.0	1.0	0.9992488430648649
GOTERM_MF_DIRECT	GO:0003677~DNA binding	6	2.6548672566371683	0.9999360683370068	AT4G01120, AT1G69780, AT5G28770, AT2G37120, AT4G17460, AT5G42060	156	2047	18171	0.341418962083349	1.0	1.0	1.0

Annotation Cluster 28	Enrichment Score: 0.02830832864023505
Category	Term	Count	%	PValue	Genes	List Total	Pop Hits	Pop Total	Fold Enrichment	Bonferroni	Benjamini	FDR
GOTERM_CC_DIRECT	GO:0009536~plastid	3	1.3274336283185841	0.7339793159130672	AT2G45290, AT1G79530, AT1G79460	216	303	25147	1.1526861019435275	1.0	1.0	0.9263157894736842
GOTERM_CC_DIRECT	GO:0009570~chloroplast stroma	4	1.7699115044247788	0.9202374240404133	AT2G45290, AT1G79530, AT1G79460, AT5G66230	216	653	25147	0.7131472973739437	1.0	1.0	0.9263157894736842
UP_KEYWORDS	Chloroplast	7	3.0973451327433628	0.984292604951607	AT1G43800, AT3G05020, AT2G45290, AT3G02930, AT1G79530, AT1G79460, AT2G21590	224	1449	26542	0.572420634920635	1.0	1.0	0.984292604951607
UP_SEQ_FEATURE	transit peptide:Chloroplast	3	1.3274336283185841	0.98458153803281	AT3G05020, AT1G79460, AT2G21590	85	631	8938	0.4999347441036636	1.0	1.0	1.0
UP_KEYWORDS	Transit peptide	9	3.982300884955752	0.9846065032418662	AT1G43800, AT1G77750, AT3G05020, AT1G17560, AT2G45290, AT3G02930, AT1G79530, AT1G79460, AT2G21590	224	1780	26542	0.5991121589085072	1.0	1.0	0.9846065032418662
UP_KEYWORDS	Plastid	7	3.0973451327433628	0.9848141904578027	AT1G43800, AT3G05020, AT2G45290, AT3G02930, AT1G79530, AT1G79460, AT2G21590	224	1455	26542	0.5700601374570446	1.0	1.0	0.9848141904578027
GOTERM_CC_DIRECT	GO:0009507~chloroplast	20	8.849557522123893	0.9983092129906638	AT3G25150, AT4G25210, AT1G43800, AT3G25220, AT3G05020, AT5G22580, AT3G24530, AT1G17560, AT3G02930, AT3G55240, AT5G66230, AT1G77750, AT5G13100, AT3G44310, AT1G24020, AT2G22170, AT2G45290, AT1G79530, AT1G79460, AT2G21590	216	3855	25147	0.6040015372051688	1.0	1.0	0.9983092129906638
