# Supplementary material for: Oligosaccharide production and signaling correlate with delayed flowering in an Arabidopsis genotype grown and selected in high [CO2]
Source: PLoS One. 2023 Dec 28;18(12):e0287943. doi: 10.1371/journal.pone.0287943 (PMC10754469; doi:10.1371/journal.pone.0287943)
Supplement: S2 Table — Table S2a is an expanded version of Table 2 in the main text, including all Functional Annotation Clusters with Enrichment Scores greater than 1.3. Tables S2b-h are full functional annotation outputs from DAVID for each comparison. (ZIP) [file pone.0287943.s004.zip › S2h_Table.txt]

Current Gene List: RESULTS_forDAVID_SG_CO2_sig_effectN
Current Background: Arabidopsis thaliana
1017 DAVID IDs
Annotation Cluster 1	Enrichment Score: 82.03407729347131
Category	Term	Count	%	PValue	Genes	List Total	Pop Hits	Pop Total	Fold Enrichment	Bonferroni	Benjamini	FDR
UP_KEYWORDS	Chloroplast	253	24.87708948	6.62E-99	AT3G02690, AT1G08490, AT3G25690, AT2G30390, AT5G24300, AT1G20810, AT3G04870, AT1G59840, AT2G47390, AT1G08250, AT3G58010, AT2G30950, AT2G37220, AT1G76730, AT2G41040, AT5G05580, AT1G19150, AT1G26230, AT3G18110, AT2G24820, AT5G10490, AT1G23400, AT5G22800, AT4G38970, AT1G76050, AT3G04760, AT5G43750, AT5G49970, AT3G09650, AT5G66055, AT4G24460, AT4G39710, AT2G36390, AT1G70760, AT5G08740, AT5G04140, AT1…	1014	1449	26542	4.570332801	1.88E-96	1.88E-96	1.62E-96
UP_KEYWORDS	Plastid	253	24.87708948	1.73E-98	AT3G02690, AT1G08490, AT3G25690, AT2G30390, AT5G24300, AT1G20810, AT3G04870, AT1G59840, AT2G47390, AT1G08250, AT3G58010, AT2G30950, AT2G37220, AT1G76730, AT2G41040, AT5G05580, AT1G19150, AT1G26230, AT3G18110, AT2G24820, AT5G10490, AT1G23400, AT5G22800, AT4G38970, AT1G76050, AT3G04760, AT5G43750, AT5G49970, AT3G09650, AT5G66055, AT4G24460, AT4G39710, AT2G36390, AT1G70760, AT5G08740, AT5G04140, AT1…	1014	1455	26542	4.551486068	4.90E-96	2.45E-96	2.11E-96
UP_KEYWORDS	Transit peptide	260	25.5653884	5.95E-84	AT3G02690, AT1G08490, AT2G30390, AT5G24300, AT1G20810, AT3G04870, AT1G59840, AT2G47390, AT1G08250, AT3G58010, AT2G30950, AT2G37220, AT1G76730, AT2G41040, AT5G05580, AT1G19150, AT1G26230, AT3G18110, AT2G24820, AT5G10490, AT1G23400, AT5G22800, AT4G38970, AT1G76050, AT3G04760, AT5G43750, AT5G49970, AT3G09650, AT5G66055, AT4G24460, AT4G39710, AT2G36390, AT1G70760, AT5G08740, AT5G04140, AT1G54130, AT4…	1014	1780	26542	3.823393835	1.69E-81	5.63E-82	4.84E-82
UP_SEQ_FEATURE	transit peptide:Chloroplast	118	11.6027532	1.08E-49	AT1G08490, AT2G30390, AT5G24300, AT1G20810, AT1G68830, AT1G08250, AT3G58010, AT2G30950, AT3G54050, AT2G37220, AT2G41040, AT4G37000, AT5G05580, AT1G79600, AT3G15360, AT3G18110, AT1G76450, AT1G23400, AT4G38970, AT1G76050, AT3G04760, AT2G39930, AT3G09650, AT1G10500, AT4G25270, AT5G66055, AT4G31390, AT4G39710, AT4G38460, AT5G04140, AT1G52590, AT3G52720, AT1G44575, AT5G58560, AT1G56190, AT3G47060, AT1…	358	631	8938	4.668850543	8.48E-47	8.49E-47	8.44E-47
Annotation Cluster 2	Enrichment Score: 5.4201824131696865
Category	Term	Count	%	PValue	Genes	List Total	Pop Hits	Pop Total	Fold Enrichment	Bonferroni	Benjamini	FDR
KEGG_PATHWAY	ath00710:Carbon fixation in photosynthetic organisms	17	1.671583088	3.09E-08	AT1G32060, AT5G44520, AT2G42600, AT3G54050, AT3G60750, AT5G64380, AT1G70580, AT2G21330, AT3G12780, AT5G09660, AT5G61410, AT1G43670, AT1G42970, AT1G23310, AT2G01290, AT1G56190, AT4G38970	211	69	4727	5.519541177	2.99E-06	1.96E-06	1.83E-06
KEGG_PATHWAY	ath01130:Biosynthesis of antibiotics	46	4.523107178	4.03E-08	AT3G49360, AT5G22620, AT5G51820, AT1G08250, AT3G52990, AT5G47840, AT1G70730, AT3G60750, AT3G54050, AT5G24160, AT1G68010, AT5G64380, AT4G37760, AT5G08570, AT5G60600, AT2G21330, AT4G39800, AT5G09660, AT5G61410, AT1G43670, AT1G54220, AT4G36810, AT3G48000, AT1G44820, AT4G38970, AT1G20630, AT2G26080, AT1G63970, AT5G44520, AT5G62790, AT5G66530, AT5G24150, AT2G13360, AT1G70580, AT4G38220, AT4G38460, AT3…	211	439	4727	2.347450582	3.91E-06	1.96E-06	1.83E-06
KEGG_PATHWAY	ath01200:Carbon metabolism	31	3.048180924	1.05E-06	AT1G32060, AT3G49360, AT5G22620, AT3G52990, AT3G60750, AT3G54050, AT1G68010, AT5G64380, AT4G37560, AT5G08570, AT2G21330, AT5G09660, AT5G61410, AT1G43670, AT1G54220, AT4G38970, AT1G20630, AT2G26080, AT5G44520, AT2G42600, AT2G13360, AT1G70580, AT3G12780, AT3G08590, AT4G37930, AT1G42970, AT3G14420, AT1G23310, AT4G33010, AT2G01290, AT1G56190	211	262	4727	2.650718136	1.02E-04	3.39E-05	3.18E-05
KEGG_PATHWAY	ath01110:Biosynthesis of secondary metabolites	73	7.177974435	9.29E-06	AT2G30390, AT4G00240, AT5G24300, AT3G04870, AT3G25770, AT1G08250, AT3G52990, AT3G54050, AT4G37760, AT4G37000, AT5G08570, AT5G60600, AT5G61410, AT3G61220, AT5G09660, AT1G54220, AT3G48000, AT1G44820, AT4G34890, AT4G38970, AT2G26080, AT5G44520, AT5G58800, AT5G66530, AT2G13360, AT4G38220, AT4G38460, AT4G14910, AT2G36390, AT3G12780, AT3G46970, AT1G07420, AT4G12290, AT4G37930, AT4G15440, AT4G33010, AT5…	211	1019	4727	1.604914213	9.00E-04	2.25E-04	2.11E-04
KEGG_PATHWAY	ath01100:Metabolic pathways	111	10.91445428	2.98E-05	AT1G08490, AT4G00240, AT2G30390, AT5G24300, AT3G04870, AT3G25570, AT1G08250, AT3G54050, AT5G15950, AT4G37760, AT1G76730, AT5G08570, AT2G20860, AT5G09660, AT4G34890, AT4G38970, AT3G05970, AT5G49970, AT2G13360, AT4G38220, AT1G10900, AT4G38460, AT4G14910, AT2G36390, AT3G12780, AT1G07420, AT4G14070, AT4G16130, AT1G44575, AT4G12290, AT4G37930, AT1G56190, AT1G32060, AT3G02470, AT3G49360, AT5G22620, AT5…	211	1833	4727	1.35663701	0.002886529	4.82E-04	4.52E-04
KEGG_PATHWAY	ath01230:Biosynthesis of amino acids	21	2.064896755	0.008339451	AT5G22620, AT5G44520, AT1G08250, AT3G52990, AT3G60750, AT4G29840, AT1G70580, AT5G08570, AT4G38220, AT2G21330, AT3G12780, AT4G14910, AT5G61410, AT3G08590, AT4G37930, AT4G33510, AT1G23310, AT1G44820, AT2G01290, AT1G56190, AT4G38970	211	254	4727	1.852203605	0.556172199	0.057780482	0.054206432
Annotation Cluster 3	Enrichment Score: 4.916209992538107
Category	Term	Count	%	PValue	Genes	List Total	Pop Hits	Pop Total	Fold Enrichment	Bonferroni	Benjamini	FDR
UP_KEYWORDS	Metalloprotease	16	1.573254671	3.08E-10	AT5G42270, AT1G05140, AT1G63770, AT3G27110, AT2G30950, AT1G10600, AT2G32480, AT3G19170, AT5G42390, AT5G58870, AT1G50250, AT5G65620, AT1G06430, AT5G05740, AT5G53170, AT3G47060	1014	50	26542	8.37617357	8.76E-08	1.25E-08	1.08E-08
GOTERM_MF_DIRECT	GO:0004176~ATP-dependent peptidase activity	13	1.27826942	2.04E-09	AT5G50920, AT5G42270, AT1G35340, AT2G30950, AT1G18660, AT1G19740, AT5G47040, AT5G58870, AT1G50250, AT1G06430, AT1G75460, AT5G53170, AT3G47060	770	31	18171	9.896229577	1.34E-06	1.34E-06	1.31E-06
UP_SEQ_FEATURE	transit peptide:Thylakoid	16	1.573254671	2.18E-09	AT5G42270, AT1G77090, AT1G20810, AT5G23120, AT1G08550, AT1G12250, AT2G30950, AT1G49380, AT5G58870, AT1G18170, AT3G27925, AT1G50250, AT5G39830, AT1G06430, AT1G76450, AT3G47060	358	55	8938	7.26297613	1.71E-06	8.58E-07	8.54E-07
GOTERM_MF_DIRECT	GO:0008237~metallopeptidase activity	14	1.376597837	1.03E-08	AT5G42270, AT1G63770, AT2G30950, AT1G10600, AT3G19170, AT4G38220, AT5G56650, AT5G58870, AT1G50250, AT5G43600, AT1G06430, AT5G05740, AT5G53170, AT3G47060	770	42	18171	7.866233766	6.79E-06	3.39E-06	3.32E-06
GOTERM_MF_DIRECT	GO:0004222~metalloendopeptidase activity	14	1.376597837	1.05E-07	AT5G42270, AT1G05140, AT3G27110, AT2G30950, AT2G32480, AT3G19170, AT5G42390, AT5G58870, AT1G50250, AT5G65620, AT1G06430, AT5G05740, AT5G53170, AT3G47060	770	50	18171	6.607636364	6.90E-05	2.30E-05	2.25E-05
INTERPRO	IPR005936:Peptidase, FtsH	7	0.688298918	1.84E-06	AT5G42270, AT5G58870, AT1G50250, AT2G30950, AT1G06430, AT5G53170, AT3G47060	910	11	22105	15.45804196	0.002143506	0.001072903	0.001064621
UP_SEQ_FEATURE	metal ion-binding site:Zinc; catalytic	8	0.786627335	5.08E-06	AT5G42270, AT5G58870, AT1G50250, AT2G30950, AT1G06430, AT3G19170, AT5G53170, AT3G47060	358	19	8938	10.51220229	0.003998893	0.001337328	0.001330548
GOTERM_BP_DIRECT	GO:0010304~PSII associated light-harvesting complex II catabolic process	6	0.589970501	5.61E-06	AT5G42270, AT1G50250, AT2G30950, AT1G06430, AT4G13250, AT5G53170	755	8	18499	18.37649007	0.00516046	0.001724602	0.001672228
GOTERM_BP_DIRECT	GO:0006508~proteolysis	43	4.228121927	7.91E-06	AT3G26085, AT5G42270, AT1G05140, AT4G16190, AT3G27110, AT2G30950, AT5G46390, AT1G19740, AT3G19170, AT5G42390, AT5G56650, AT5G58870, AT5G39830, AT1G49970, AT5G43600, AT2G24280, AT1G75460, AT5G05740, AT3G10410, AT2G03140, AT3G05350, AT1G35340, AT1G09130, AT1G63770, AT3G18490, AT4G36190, AT1G18660, AT3G25740, AT2G32480, AT1G73990, AT4G33490, AT4G38220, AT3G27925, AT3G14067, AT1G50250, AT5G65620, AT1…	755	500	18499	2.107170861	0.007267867	0.001823595	0.001768214
INTERPRO	IPR000642:Peptidase M41	7	0.688298918	1.73E-05	AT5G42270, AT5G58870, AT1G50250, AT2G30950, AT1G06430, AT5G53170, AT3G47060	910	15	22105	11.33589744	0.019968664	0.006723519	0.006671623
UP_KEYWORDS	Protease	41	4.031465093	2.79E-05	AT3G26085, AT5G42270, AT1G05140, AT2G47390, AT4G16190, AT3G27110, AT2G30950, AT5G46390, AT1G19740, AT3G19170, AT5G42390, AT5G47040, AT5G58870, AT5G39830, AT1G75460, AT5G05740, AT3G10410, AT1G35340, AT1G09130, AT1G63770, AT3G18490, AT4G36190, AT3G25740, AT1G10600, AT2G32480, AT1G73990, AT4G33490, AT3G27925, AT3G14067, AT5G38510, AT1G50250, AT1G28320, AT5G65620, AT1G14270, AT1G06430, AT1G47128, AT3…	1014	523	26542	2.052002368	0.007884086	5.28E-04	4.53E-04
GOTERM_BP_DIRECT	GO:0010206~photosystem II repair	6	0.589970501	1.63E-04	AT5G42270, AT3G27925, AT5G39830, AT1G50250, AT2G30950, AT1G06430	755	14	18499	10.50085147	0.139903841	0.011455419	0.011107532
GOTERM_BP_DIRECT	GO:0010205~photoinhibition	4	0.393313668	0.017536498	AT5G42270, AT1G50250, AT2G30950, AT1G06430	755	14	18499	7.000567644	0.999999918	0.305068894	0.295804329
INTERPRO	IPR003959:ATPase, AAA-type, core	11	1.081612586	0.021336067	AT5G50920, AT5G42270, AT5G58870, AT1G50250, AT2G30950, AT1G06430, AT3G10420, AT1G73170, AT5G47040, AT5G53170, AT3G47060	910	116	22105	2.303476696	1	0.499197847	0.495344691
INTERPRO	IPR011546:Peptidase M41, FtsH extracellular	3	0.294985251	0.030910296	AT5G58870, AT1G06430, AT3G47060	910	7	22105	10.41051805	1	0.667433438	0.662281722
INTERPRO	IPR003960:ATPase, AAA-type, conserved site	7	0.688298918	0.053698196	AT5G42270, AT5G58870, AT1G50250, AT2G30950, AT1G06430, AT5G53170, AT3G47060	910	66	22105	2.576340326	1	0.948668129	0.941345647
GOTERM_MF_DIRECT	GO:0016887~ATPase activity	16	1.573254671	0.088145852	AT5G50920, AT5G42270, AT2G30950, AT2G18960, AT1G65070, AT5G58870, AT1G50250, AT2G01320, AT4G37270, AT5G64840, AT5G10470, AT1G06430, AT3G10350, AT5G57350, AT5G53170, AT3G47060	770	241	18171	1.566718758	1	0.992863956	0.971707038
Annotation Cluster 4	Enrichment Score: 4.549826755152212
Category	Term	Count	%	PValue	Genes	List Total	Pop Hits	Pop Total	Fold Enrichment	Bonferroni	Benjamini	FDR
GOTERM_MF_DIRECT	GO:0004176~ATP-dependent peptidase activity	13	1.27826942	2.04E-09	AT5G50920, AT5G42270, AT1G35340, AT2G30950, AT1G18660, AT1G19740, AT5G47040, AT5G58870, AT1G50250, AT1G06430, AT1G75460, AT5G53170, AT3G47060	770	31	18171	9.896229577	1.34E-06	1.34E-06	1.31E-06
SMART	SM00464:LON	5	0.491642085	1.45E-04	AT1G35340, AT1G18660, AT1G75460, AT1G19740, AT5G47040	288	9	8423	16.24807099	0.023401552	0.011838998	0.011693735
INTERPRO	IPR003111:Peptidase S16, lon N-terminal	5	0.491642085	3.03E-04	AT1G35340, AT1G18660, AT1G75460, AT1G19740, AT5G47040	910	9	22105	13.495116	0.297867935	0.039286683	0.038983441
INTERPRO	IPR015947:PUA-like domain	7	0.688298918	0.007041877	AT1G35340, AT1G18660, AT1G75460, AT1G19740, AT5G04940, AT5G47040, AT4G13460	910	42	22105	4.048534799	0.999736083	0.356992549	0.354237031
Annotation Cluster 5	Enrichment Score: 4.209428014720795
Category	Term	Count	%	PValue	Genes	List Total	Pop Hits	Pop Total	Fold Enrichment	Bonferroni	Benjamini	FDR
UP_KEYWORDS	Membrane	308	30.28515241	5.66E-06	AT3G02690, AT5G23575, AT3G25690, AT4G00240, AT2G30390, AT3G07100, AT1G59840, AT2G30950, AT1G23090, AT5G42090, AT4G37760, AT5G05580, AT1G19150, AT5G13640, AT2G24820, AT5G45800, AT3G48200, AT5G10490, AT5G52450, AT3G63160, AT5G43745, AT3G05970, AT1G60160, AT5G43750, AT1G58520, AT5G19500, AT1G49470, AT4G24460, AT5G62810, AT1G70760, AT5G08740, AT4G28270, AT3G44990, AT4G17340, AT1G14270, AT1G80310, AT3…	1014	6456	26542	1.24877123	0.001607009	1.34E-04	1.15E-04
UP_KEYWORDS	Transmembrane	262	25.76204523	7.15E-05	AT3G02690, AT5G23575, AT1G59840, AT2G30950, AT1G23090, AT5G42090, AT4G37760, AT5G05580, AT1G19150, AT5G13640, AT2G24820, AT5G45800, AT3G48200, AT5G10490, AT5G52450, AT3G63160, AT5G43745, AT1G60160, AT5G43750, AT1G58520, AT5G19500, AT1G49470, AT4G24460, AT5G62810, AT1G70760, AT4G28270, AT4G17340, AT1G14270, AT1G80310, AT3G04090, AT4G16130, AT2G43235, AT2G03330, AT1G44575, AT3G51510, AT5G58560, AT5…	1014	5535	26542	1.239022965	0.020094432	0.001127686	9.69E-04
UP_KEYWORDS	Transmembrane helix	260	25.5653884	9.34E-05	AT3G02690, AT5G23575, AT1G59840, AT2G30950, AT1G23090, AT5G42090, AT4G37760, AT5G05580, AT1G19150, AT5G13640, AT2G24820, AT5G45800, AT3G48200, AT5G10490, AT5G52450, AT3G63160, AT5G43745, AT1G60160, AT5G43750, AT1G58520, AT5G19500, AT1G49470, AT4G24460, AT5G62810, AT1G70760, AT4G28270, AT4G17340, AT1G14270, AT1G80310, AT3G04090, AT4G16130, AT2G43235, AT2G03330, AT1G44575, AT3G51510, AT5G58560, AT5…	1014	5505	26542	1.2362654	0.026183369	0.001396369	0.001199698
GOTERM_CC_DIRECT	GO:0016021~integral component of membrane	255	25.07374631	3.84E-04	AT3G02690, AT5G23575, AT1G59840, AT2G30950, AT5G42090, AT4G37760, AT5G05580, AT1G19150, AT5G13640, AT2G24820, AT5G45800, AT3G48200, AT5G10490, AT5G52450, AT3G63160, AT5G43745, AT1G60160, AT5G43750, AT1G58520, AT5G19500, AT1G49470, AT4G24460, AT5G62810, AT1G70760, AT1G52870, AT4G28270, AT4G17340, AT1G14270, AT1G80310, AT3G04090, AT4G16130, AT2G43235, AT2G03330, AT1G44575, AT3G51510, AT5G58560, AT5…	974	5439	25147	1.210454158	0.066488132	0.003821577	0.003437284
Annotation Cluster 6	Enrichment Score: 3.227577488876148
Category	Term	Count	%	PValue	Genes	List Total	Pop Hits	Pop Total	Fold Enrichment	Bonferroni	Benjamini	FDR
GOTERM_MF_DIRECT	GO:0015079~potassium ion transmembrane transporter activity	8	0.786627335	3.20E-05	AT4G04850, AT1G01790, AT2G30070, AT1G60160, AT3G02050, AT4G00630, AT2G40540, AT4G23640	770	23	18171	8.20824393	0.02080541	0.005256139	0.005144136
GOTERM_BP_DIRECT	GO:0071805~potassium ion transmembrane transport	8	0.786627335	4.50E-04	AT2G30070, AT1G60160, AT3G02050, AT2G40540, AT4G22200, AT5G46240, AT4G23640, AT5G27150	755	35	18499	5.600454115	0.339773909	0.027671965	0.026831602
UP_KEYWORDS	Potassium	12	1.179941003	9.92E-04	AT4G04850, AT1G01790, AT2G30070, AT1G60160, AT5G49970, AT3G02050, AT4G00630, AT2G40540, AT4G22200, AT5G46240, AT4G23640, AT4G35000	1014	95	26542	3.306384304	0.245695267	0.010839189	0.009312543
GOTERM_BP_DIRECT	GO:0006813~potassium ion transport	10	0.983284169	0.001224174	AT4G04850, AT1G01790, AT2G30070, AT1G60160, AT3G02050, AT4G00630, AT2G40540, AT5G46240, AT4G23640, AT5G02940	755	65	18499	3.769536424	0.676766289	0.062704902	0.060800632
INTERPRO	IPR003855:K+ potassium transporter	5	0.491642085	0.001507998	AT2G30070, AT1G60160, AT3G02050, AT2G40540, AT4G23640	910	13	22105	9.342772612	0.827895422	0.146527156	0.145396157
UP_KEYWORDS	Potassium transport	10	0.983284169	0.001633344	AT4G04850, AT1G01790, AT2G30070, AT1G60160, AT3G02050, AT4G00630, AT2G40540, AT4G22200, AT5G46240, AT4G23640	1014	72	26542	3.635492001	0.371392892	0.015995504	0.013742616
Annotation Cluster 7	Enrichment Score: 2.8760548747843853
Category	Term	Count	%	PValue	Genes	List Total	Pop Hits	Pop Total	Fold Enrichment	Bonferroni	Benjamini	FDR
UP_KEYWORDS	Iron-sulfur	16	1.573254671	3.25E-05	AT4G25650, AT5G50210, AT5G49940, AT1G10500, AT3G24430, AT1G05900, AT5G60600, AT2G04700, AT2G20860, AT5G04140, AT2G24820, AT4G15690, AT2G29630, AT4G15680, AT4G34890, AT1G04620	1014	115	26542	3.641814596	0.009189188	5.77E-04	4.96E-04
GOTERM_MF_DIRECT	GO:0051539~4 iron, 4 sulfur cluster binding	10	0.983284169	0.001419972	AT5G03900, AT1G05900, AT5G60600, AT2G04700, AT2G20860, AT5G08410, AT5G50210, AT5G23440, AT1G10500, AT2G29630	770	64	18171	3.687297078	0.606858181	0.08481108	0.083003842
UP_KEYWORDS	4Fe-4S	6	0.589970501	0.051003578	AT1G05900, AT5G60600, AT2G04700, AT2G20860, AT5G50210, AT2G29630	1014	53	26542	2.963268952	0.999999651	0.237459282	0.204014312
Annotation Cluster 8	Enrichment Score: 2.795105323954065
Category	Term	Count	%	PValue	Genes	List Total	Pop Hits	Pop Total	Fold Enrichment	Bonferroni	Benjamini	FDR
GOTERM_BP_DIRECT	GO:0019252~starch biosynthetic process	10	0.983284169	3.57E-06	AT5G51820, AT5G24300, AT2G39930, AT2G36390, AT5G04360, AT5G48300, AT1G70730, AT1G11720, AT4G18240, AT1G03310	755	32	18499	7.656870861	0.003284383	0.001644891	0.001594938
GOTERM_BP_DIRECT	GO:0005978~glycogen biosynthetic process	4	0.393313668	0.011261033	AT5G51820, AT2G36390, AT5G48300, AT1G70730	755	12	18499	8.167328918	0.999970807	0.220907924	0.214199224
KEGG_PATHWAY	ath00500:Starch and sucrose metabolism	10	0.983284169	0.102487185	AT5G51820, AT5G24300, AT2G36390, AT5G48300, AT3G46970, AT1G70730, AT1G76130, AT5G20280, AT5G11720, AT4G00490	211	125	4727	1.792227488	0.999972142	0.576855552	0.541173765
Annotation Cluster 9	Enrichment Score: 2.6608927576479995
Category	Term	Count	%	PValue	Genes	List Total	Pop Hits	Pop Total	Fold Enrichment	Bonferroni	Benjamini	FDR
GOTERM_CC_DIRECT	GO:0010598~NAD(P)H dehydrogenase complex (plastoquinone)	6	0.589970501	8.52E-05	AT4G09350, AT5G21430, AT1G74880, AT1G15980, AT1G70760, AT5G58260	974	13	25147	11.91612699	0.015137385	8.97E-04	8.07E-04
UP_KEYWORDS	Quinone	6	0.589970501	7.70E-04	AT4G09350, AT5G21430, AT1G74880, AT1G70760, AT5G58260, AT4G35760	1014	20	26542	7.852662722	0.196507496	0.008748127	0.007515996
GOTERM_MF_DIRECT	GO:0048038~quinone binding	8	0.786627335	8.02E-04	AT4G09350, AT5G21430, AT1G74880, AT1G70760, AT1G67840, AT4G12290, AT5G58260, AT4G35760	770	37	18171	5.102421902	0.409666683	0.063371038	0.062020666
UP_KEYWORDS	Plastoquinone	5	0.491642085	0.00516734	AT4G09350, AT5G21430, AT1G74880, AT1G70760, AT5G58260	1014	19	26542	6.888300633	0.77037997	0.041825967	0.035934986
GOTERM_BP_DIRECT	GO:0010258~NADH dehydrogenase complex (plastoquinone) assembly	3	0.294985251	0.009423657	AT1G74880, AT1G70760, AT5G58260	755	4	18499	18.37649007	0.999838307	0.197898504	0.191888571
GOTERM_MF_DIRECT	GO:0016655~oxidoreductase activity, acting on NAD(P)H, quinone or similar compound as acceptor	3	0.294985251	0.042267429	AT1G74880, AT1G70760, AT5G58260	770	8	18171	8.849512987	1	0.645807001	0.632045513
Annotation Cluster 10	Enrichment Score: 2.6519108157401945
Category	Term	Count	%	PValue	Genes	List Total	Pop Hits	Pop Total	Fold Enrichment	Bonferroni	Benjamini	FDR
GOTERM_BP_DIRECT	GO:0016117~carotenoid biosynthetic process	8	0.786627335	1.29E-04	AT1G63970, AT3G11945, AT4G14210, AT3G04870, AT1G31800, AT1G57770, AT5G17230, AT4G36810	755	29	18499	6.75916876	0.112364116	0.011455419	0.011107532
KEGG_PATHWAY	ath00906:Carotenoid biosynthesis	6	0.589970501	0.00818749	AT4G14210, AT3G04870, AT1G31800, AT2G29090, AT1G08550, AT5G17230	211	29	4727	4.63507109	0.549526281	0.057780482	0.054206432
UP_KEYWORDS	Carotenoid biosynthesis	5	0.491642085	0.010462191	AT4G14210, AT3G04870, AT1G31800, AT5G17230, AT4G36810	1014	23	26542	5.690335306	0.949557154	0.067528685	0.058017602
Annotation Cluster 11	Enrichment Score: 2.4909787986926415
Category	Term	Count	%	PValue	Genes	List Total	Pop Hits	Pop Total	Fold Enrichment	Bonferroni	Benjamini	FDR
SMART	SM00228:PDZ	5	0.491642085	1.45E-04	AT3G27925, AT5G39830, AT1G05140, AT5G46390, AT2G32480	288	9	8423	16.24807099	0.023401552	0.011838998	0.011693735
INTERPRO	IPR001478:PDZ domain	5	0.491642085	0.00812649	AT3G27925, AT5G39830, AT1G05140, AT5G46390, AT2G32480	910	20	22105	6.072802198	0.999926203	0.359169899	0.356397576
GOTERM_MF_DIRECT	GO:0008236~serine-type peptidase activity	6	0.589970501	0.028510397	AT3G27925, AT5G39830, AT2G47390, AT5G46390, AT4G36190, AT5G47040	770	41	18171	3.453468483	0.999999994	0.492929756	0.482425925
Annotation Cluster 12	Enrichment Score: 2.4346550378597325
Category	Term	Count	%	PValue	Genes	List Total	Pop Hits	Pop Total	Fold Enrichment	Bonferroni	Benjamini	FDR
GOTERM_BP_DIRECT	GO:0019252~starch biosynthetic process	10	0.983284169	3.57E-06	AT5G51820, AT5G24300, AT2G39930, AT2G36390, AT5G04360, AT5G48300, AT1G70730, AT1G11720, AT4G18240, AT1G03310	755	32	18499	7.656870861	0.003284383	0.001644891	0.001594938
UP_KEYWORDS	Starch biosynthesis	7	0.688298918	7.03E-06	AT5G24300, AT2G39930, AT5G04360, AT5G48300, AT1G11720, AT4G18240, AT1G03310	1014	14	26542	13.0877712	0.001993821	1.52E-04	1.30E-04
INTERPRO	IPR015902:Glycoside hydrolase, family 13	6	0.589970501	4.37E-05	AT2G39930, AT2G36390, AT5G04360, AT5G01260, AT1G76130, AT1G03310	910	11	22105	13.24975025	0.049655471	0.010185917	0.010107295
GOTERM_BP_DIRECT	GO:0010021~amylopectin biosynthetic process	5	0.491642085	8.68E-05	AT5G24300, AT2G39930, AT2G36390, AT1G11720, AT1G03310	755	7	18499	17.50141911	0.076950189	0.010008575	0.009704627
INTERPRO	IPR004193:Glycoside hydrolase, family 13, N-terminal	4	0.393313668	0.00126263	AT2G39930, AT2G36390, AT5G04360, AT1G03310	910	6	22105	16.19413919	0.770799306	0.133838822	0.132805761
INTERPRO	IPR013783:Immunoglobulin-like fold	7	0.688298918	0.002778368	AT2G39930, AT2G36390, AT5G04360, AT5G01260, AT1G07110, AT5G26570, AT1G03310	910	35	22105	4.858241758	0.960995793	0.231398361	0.229612267
SMART	SM00642:Aamy	4	0.393313668	0.002822535	AT2G39930, AT2G36390, AT1G76130, AT1G03310	288	9	8423	12.99845679	0.369173106	0.11501832	0.113607052
GOTERM_MF_DIRECT	GO:0004556~alpha-amylase activity	4	0.393313668	0.0036036	AT2G39930, AT5G04360, AT1G76130, AT1G03310	770	8	18171	11.79935065	0.906691242	0.148738324	0.145568862
INTERPRO	IPR013780:Glycosyl hydrolase, family 13, all-beta	5	0.491642085	0.004402413	AT2G39930, AT2G36390, AT1G76130, AT5G14950, AT1G03310	910	17	22105	7.144473174	0.994168877	0.287363576	0.285145503
INTERPRO	IPR006047:Glycosyl hydrolase, family 13, catalytic domain	4	0.393313668	0.004832688	AT2G39930, AT2G36390, AT1G76130, AT1G03310	910	9	22105	10.7960928	0.996477465	0.287363576	0.285145503
INTERPRO	IPR013781:Glycoside hydrolase, catalytic domain	11	1.081612586	0.189548345	AT3G06510, AT4G27820, AT2G39930, AT2G36390, AT1G09010, AT5G04360, AT3G54440, AT2G32290, AT1G76130, AT1G03310, AT4G00490	910	176	22105	1.518200549	1	1	0.993133047
INTERPRO	IPR017853:Glycoside hydrolase, superfamily	12	1.179941003	0.247728896	AT3G06510, AT4G27820, AT2G39930, AT2G36390, AT1G09010, AT5G04360, AT3G54440, AT2G32290, AT1G76130, AT1G03310, AT5G11720, AT4G00490	910	210	22105	1.388069074	1	1	0.993133047
UP_KEYWORDS	Glycosidase	16	1.573254671	0.300856081	AT3G24180, AT3G06510, AT4G27820, AT5G22510, AT2G39930, AT1G56560, AT1G09010, AT3G54440, AT2G32290, AT5G14950, AT5G11720, AT4G00490, AT1G05900, AT5G04360, AT3G44990, AT1G76130	1014	337	26542	1.242755723	1	0.837677716	0.719694939
INTERPRO	IPR014756:Immunoglobulin E-set	4	0.393313668	0.327414919	AT2G39930, AT2G36390, AT5G04360, AT1G03310	910	49	22105	1.98295582	1	1	0.993133047
GOTERM_MF_DIRECT	GO:0004553~hydrolase activity, hydrolyzing O-glycosyl compounds	8	0.786627335	0.904607482	AT3G06510, AT4G27820, AT2G39930, AT2G36390, AT1G09010, AT3G54440, AT1G03310, AT5G11720	770	248	18171	0.761248429	1	1	0.980182927
Annotation Cluster 13	Enrichment Score: 2.3505095224626316
Category	Term	Count	%	PValue	Genes	List Total	Pop Hits	Pop Total	Fold Enrichment	Bonferroni	Benjamini	FDR
KEGG_PATHWAY	ath00010:Glycolysis / Gluconeogenesis	16	1.573254671	1.19E-04	AT5G22620, AT5G51820, AT3G52990, AT1G70730, AT3G54050, AT5G66530, AT5G64380, AT5G08570, AT2G21330, AT3G12780, AT1G43670, AT1G54220, AT3G08590, AT3G48000, AT1G56190, AT4G38970	211	113	4727	3.17208405	0.011446768	0.001644586	0.001542859
GOTERM_BP_DIRECT	GO:0006096~glycolytic process	9	0.884955752	0.008111833	AT5G08570, AT2G21330, AT3G12780, AT1G54220, AT3G52990, AT3G08590, AT1G42970, AT1G56190, AT4G38970	755	71	18499	3.105885645	0.999452205	0.197898504	0.191888571
UP_KEYWORDS	Glycolysis	6	0.589970501	0.092250661	AT5G08570, AT2G21330, AT1G54220, AT3G52990, AT3G08590, AT4G38970	1014	63	26542	2.492908801	1	0.358892983	0.308344676
Annotation Cluster 14	Enrichment Score: 2.295602050081982
Category	Term	Count	%	PValue	Genes	List Total	Pop Hits	Pop Total	Fold Enrichment	Bonferroni	Benjamini	FDR
GOTERM_BP_DIRECT	GO:0009107~lipoate biosynthetic process	4	0.393313668	0.002087002	AT2G20860, AT5G08410, AT5G23440, AT1G04640	755	7	18499	14.00113529	0.854303056	0.087464356	0.084808171
GOTERM_BP_DIRECT	GO:0009249~protein lipoylation	4	0.393313668	0.003238359	AT2G20860, AT5G08410, AT5G23440, AT1G04640	755	8	18499	12.25099338	0.949743342	0.107013167	0.103763309
INTERPRO	IPR003698:Lipoyl synthase	3	0.294985251	0.009589352	AT2G20860, AT5G08410, AT5G23440	910	4	22105	18.21840659	0.999986798	0.359169899	0.356397576
GOTERM_MF_DIRECT	GO:0016992~lipoate synthase activity	3	0.294985251	0.010138055	AT2G20860, AT5G08410, AT5G23440	770	4	18171	17.69902597	0.998762541	0.266428085	0.260750774
Annotation Cluster 15	Enrichment Score: 2.2386695600212057
Category	Term	Count	%	PValue	Genes	List Total	Pop Hits	Pop Total	Fold Enrichment	Bonferroni	Benjamini	FDR
UP_KEYWORDS	Starch biosynthesis	7	0.688298918	7.03E-06	AT5G24300, AT2G39930, AT5G04360, AT5G48300, AT1G11720, AT4G18240, AT1G03310	1014	14	26542	13.0877712	0.001993821	1.52E-04	1.30E-04
GOTERM_MF_DIRECT	GO:0033201~alpha-1,4-glucan synthase activity	3	0.294985251	0.010138055	AT5G24300, AT1G11720, AT4G18240	770	4	18171	17.69902597	0.998762541	0.266428085	0.260750774
UP_KEYWORDS	Amyloplast	4	0.393313668	0.011899225	AT5G24300, AT2G36390, AT1G11720, AT4G18240	1014	13	26542	8.054013048	0.966614941	0.075097331	0.064520242
GOTERM_CC_DIRECT	GO:0009501~amyloplast	4	0.393313668	0.015270445	AT5G24300, AT2G36390, AT1G11720, AT4G18240	974	14	25147	7.376650044	0.936358836	0.101237395	0.091057099
INTERPRO	IPR011835:Glycogen/starch synthase, ADP-glucose type	3	0.294985251	0.015548084	AT5G24300, AT1G11720, AT4G18240	910	5	22105	14.57472527	0.999999988	0.442172348	0.438759354
GOTERM_MF_DIRECT	GO:0009011~starch synthase activity	3	0.294985251	0.016424644	AT5G24300, AT1G11720, AT4G18240	770	5	18171	14.15922078	0.99998118	0.343807687	0.336481496
GOTERM_MF_DIRECT	GO:0004373~glycogen (starch) synthase activity	3	0.294985251	0.016424644	AT5G24300, AT1G11720, AT4G18240	770	5	18171	14.15922078	0.99998118	0.343807687	0.336481496
INTERPRO	IPR013534:Starch synthase, catalytic domain	3	0.294985251	0.022690811	AT5G24300, AT1G11720, AT4G18240	910	6	22105	12.1456044	1	0.499197847	0.495344691
Annotation Cluster 16	Enrichment Score: 2.2315417430573805
Category	Term	Count	%	PValue	Genes	List Total	Pop Hits	Pop Total	Fold Enrichment	Bonferroni	Benjamini	FDR
INTERPRO	IPR023753:Pyridine nucleotide-disulphide oxidoreductase, FAD/NAD(P)-binding domain	16	1.573254671	2.31E-04	AT3G04870, AT1G57770, AT5G67290, AT5G24155, AT1G12140, AT3G54660, AT3G27820, AT5G24160, AT5G24150, AT2G35660, AT4G37760, AT4G14210, AT5G54770, AT5G11330, AT5G08740, AT1G62600	910	127	22105	3.060309769	0.235984125	0.033641956	0.033382284
UP_KEYWORDS	Flavoprotein	20	1.966568338	0.001262392	AT5G24850, AT5G66190, AT5G49970, AT1G12140, AT5G49740, AT3G54660, AT3G27820, AT5G24160, AT5G58800, AT5G24150, AT4G37760, AT5G06580, AT5G08740, AT5G04140, AT3G14420, AT1G62600, AT4G34890, AT1G04620, AT5G57360, AT5G58140	1014	228	26542	2.296100211	0.301448088	0.013278492	0.011408282
UP_KEYWORDS	FAD	15	1.474926254	0.018585692	AT5G24850, AT5G66190, AT1G12140, AT5G49740, AT3G54660, AT3G27820, AT5G24160, AT5G24150, AT4G37760, AT5G06580, AT5G08740, AT5G04140, AT1G62600, AT4G34890, AT1G04620	1014	196	26542	2.003230286	0.99514625	0.101506471	0.087209785
GOTERM_MF_DIRECT	GO:0050660~flavin adenine dinucleotide binding	9	0.884955752	0.2188706	AT4G37760, AT5G06580, AT1G12140, AT3G54660, AT3G27820, AT5G24160, AT5G24150, AT1G62600, AT4G34890	770	136	18171	1.561678762	1	1	0.980182927
Annotation Cluster 17	Enrichment Score: 2.1099196850318185
Category	Term	Count	%	PValue	Genes	List Total	Pop Hits	Pop Total	Fold Enrichment	Bonferroni	Benjamini	FDR
GOTERM_MF_DIRECT	GO:2001070~starch binding	5	0.491642085	5.45E-04	AT5G01260, AT1G11720, AT1G07110, AT5G26570, AT3G10940	770	10	18171	11.79935065	0.300920204	0.051127553	0.050038077
INTERPRO	IPR013783:Immunoglobulin-like fold	7	0.688298918	0.002778368	AT2G39930, AT2G36390, AT5G04360, AT5G01260, AT1G07110, AT5G26570, AT1G03310	910	35	22105	4.858241758	0.960995793	0.231398361	0.229612267
SMART	SM01065:SM01065	3	0.294985251	0.010807294	AT5G01260, AT1G07110, AT5G26570	288	5	8423	17.54791667	0.829867386	0.352317783	0.347994865
INTERPRO	IPR002044:Carbohydrate binding module family 20	3	0.294985251	0.015548084	AT5G01260, AT1G07110, AT5G26570	910	5	22105	14.57472527	0.999999988	0.442172348	0.438759354
INTERPRO	IPR013784:Carbohydrate-binding-like fold	3	0.294985251	0.110925216	AT5G01260, AT1G07110, AT5G26570	910	14	22105	5.205259027	1	1	0.993133047
Annotation Cluster 18	Enrichment Score: 2.0859434588104575
Category	Term	Count	%	PValue	Genes	List Total	Pop Hits	Pop Total	Fold Enrichment	Bonferroni	Benjamini	FDR
UP_KEYWORDS	Iron-sulfur	16	1.573254671	3.25E-05	AT4G25650, AT5G50210, AT5G49940, AT1G10500, AT3G24430, AT1G05900, AT5G60600, AT2G04700, AT2G20860, AT5G04140, AT2G24820, AT4G15690, AT2G29630, AT4G15680, AT4G34890, AT1G04620	1014	115	26542	3.641814596	0.009189188	5.77E-04	4.96E-04
GOTERM_MF_DIRECT	GO:0051537~2 iron, 2 sulfur cluster binding	9	0.884955752	0.003622242	AT4G25650, AT5G03900, AT2G24820, AT5G49940, AT1G10500, AT1G71500, AT4G15690, AT4G15680, AT4G34890	770	60	18171	3.539805195	0.907831215	0.148738324	0.145568862
UP_KEYWORDS	2Fe-2S	6	0.589970501	0.047624621	AT4G25650, AT2G24820, AT5G49940, AT4G15690, AT4G15680, AT4G34890	1014	52	26542	3.020254893	0.999999042	0.225423208	0.19367346
GOTERM_MF_DIRECT	GO:0009055~electron carrier activity	7	0.688298918	0.808094794	AT4G25650, AT4G10000, AT2G04700, AT4G15690, AT5G03880, AT4G15680, AT4G34890	770	187	18171	0.883373845	1	1	0.980182927
Annotation Cluster 19	Enrichment Score: 2.012780513533999
Category	Term	Count	%	PValue	Genes	List Total	Pop Hits	Pop Total	Fold Enrichment	Bonferroni	Benjamini	FDR
GOTERM_BP_DIRECT	GO:0043171~peptide catabolic process	5	0.491642085	0.003365924	AT4G38220, AT5G56650, AT1G63770, AT1G44820, AT4G38225	755	16	18499	7.656870861	0.955337295	0.107013167	0.103763309
GOTERM_MF_DIRECT	GO:0070573~metallodipeptidase activity	4	0.393313668	0.01247254	AT4G38220, AT5G56650, AT1G44820, AT4G38225	770	12	18171	7.866233766	0.999737692	0.303498481	0.297031238
INTERPRO	IPR011650:Peptidase M20, dimerisation domain	4	0.393313668	0.014551554	AT4G38220, AT5G56650, AT5G43600, AT1G44820	910	13	22105	7.47421809	0.999999962	0.442172348	0.438759354
INTERPRO	IPR002933:Peptidase M20	4	0.393313668	0.014551554	AT4G38220, AT5G56650, AT5G43600, AT1G44820	910	13	22105	7.47421809	0.999999962	0.442172348	0.438759354
Annotation Cluster 20	Enrichment Score: 2.011956905861278
Category	Term	Count	%	PValue	Genes	List Total	Pop Hits	Pop Total	Fold Enrichment	Bonferroni	Benjamini	FDR
UP_SEQ_FEATURE	metal ion-binding site:Magnesium 3	4	0.393313668	0.008207091	AT4G38460, AT1G43670, AT3G54050, AT4G36810	358	11	8938	9.078720163	0.998487319	0.642841157	0.63958214
UP_SEQ_FEATURE	metal ion-binding site:Magnesium 1	6	0.589970501	0.010591806	AT1G31190, AT4G38460, AT1G43670, AT3G54050, AT4G36810, AT2G18230	358	34	8938	4.405849491	0.999773068	0.642841157	0.63958214
UP_SEQ_FEATURE	metal ion-binding site:Magnesium 2	6	0.589970501	0.010591806	AT1G31190, AT4G38460, AT1G43670, AT3G54050, AT4G36810, AT2G18230	358	34	8938	4.405849491	0.999773068	0.642841157	0.63958214
Annotation Cluster 21	Enrichment Score: 1.996918514396283
Category	Term	Count	%	PValue	Genes	List Total	Pop Hits	Pop Total	Fold Enrichment	Bonferroni	Benjamini	FDR
GOTERM_CC_DIRECT	GO:0005778~peroxisomal membrane	8	0.786627335	0.001210985	AT2G45740, AT1G79810, AT5G62810, AT3G47430, AT3G27820, AT5G56290, AT2G42770, AT4G35000	974	43	25147	4.803400029	0.194987616	0.010322203	0.009284216
UP_KEYWORDS	Peroxisome biogenesis	5	0.491642085	0.01838975	AT2G45740, AT1G79810, AT5G62810, AT3G47430, AT5G56290	1014	27	26542	4.847322668	0.994863113	0.101506471	0.087209785
GOTERM_BP_DIRECT	GO:0007031~peroxisome organization	4	0.393313668	0.04587013	AT2G45740, AT1G79810, AT5G62810, AT3G47430	755	20	18499	4.900397351	1	0.579346025	0.561752002
Annotation Cluster 22	Enrichment Score: 1.9600456359813458
Category	Term	Count	%	PValue	Genes	List Total	Pop Hits	Pop Total	Fold Enrichment	Bonferroni	Benjamini	FDR
GOTERM_BP_DIRECT	GO:0006000~fructose metabolic process	4	0.393313668	6.34E-04	AT1G43670, AT3G54050, AT1G07110, AT5G64380	755	5	18499	19.6015894	0.442810666	0.034392043	0.033347599
GOTERM_BP_DIRECT	GO:0006001~fructose catabolic process	3	0.294985251	0.004842629	AT1G43670, AT3G54050, AT5G64380	755	3	18499	24.50198675	0.988618316	0.131320702	0.127332655
PIR_SUPERFAMILY	PIRSF000904:fructose-1,6-bisphosphatase/sedoheptulose-1,7-bisphosphatase	3	0.294985251	0.005661555	AT1G43670, AT3G54050, AT5G64380	62	3	1373	22.14516129	0.272359373	0.158523553	0.158523553
PIR_SUPERFAMILY	PIRSF500210:fructose-1,6-bisphosphatase [Parent=PIRSF000904]	3	0.294985251	0.005661555	AT1G43670, AT3G54050, AT5G64380	62	3	1373	22.14516129	0.272359373	0.158523553	0.158523553
GOTERM_BP_DIRECT	GO:0005986~sucrose biosynthetic process	5	0.491642085	0.007873189	AT2G35840, AT1G43670, AT3G54050, AT5G20280, AT5G64380	755	20	18499	6.125496689	0.999316174	0.197898504	0.191888571
GOTERM_BP_DIRECT	GO:0030388~fructose 1,6-bisphosphate metabolic process	3	0.294985251	0.009423657	AT1G43670, AT3G54050, AT5G64380	755	4	18499	18.37649007	0.999838307	0.197898504	0.191888571
INTERPRO	IPR000146:Fructose-1,6-bisphosphatase class 1/Sedoheputulose-1,7-bisphosphatase	3	0.294985251	0.009589352	AT1G43670, AT3G54050, AT5G64380	910	4	22105	18.21840659	0.999986798	0.359169899	0.356397576
GOTERM_MF_DIRECT	GO:0042132~fructose 1,6-bisphosphate 1-phosphatase activity	3	0.294985251	0.010138055	AT1G43670, AT3G54050, AT5G64380	770	4	18171	17.69902597	0.998762541	0.266428085	0.260750774
GOTERM_BP_DIRECT	GO:0006002~fructose 6-phosphate metabolic process	4	0.393313668	0.025400097	AT1G43670, AT3G54050, AT1G07110, AT5G64380	755	16	18499	6.125496689	1	0.382941794	0.371312325
GOTERM_BP_DIRECT	GO:0006094~gluconeogenesis	3	0.294985251	0.109277922	AT1G43670, AT3G54050, AT5G64380	755	14	18499	5.250425733	1	0.957629968	0.92854793
KEGG_PATHWAY	ath00051:Fructose and mannose metabolism	6	0.589970501	0.13960066	AT2G21330, AT1G43670, AT3G54050, AT1G07110, AT5G64380, AT4G38970	211	62	4727	2.168017123	0.999999537	0.644822098	0.604936195
Annotation Cluster 23	Enrichment Score: 1.9053448679451888
Category	Term	Count	%	PValue	Genes	List Total	Pop Hits	Pop Total	Fold Enrichment	Bonferroni	Benjamini	FDR
UP_KEYWORDS	Schiff base	6	0.589970501	3.38E-04	AT3G02470, AT2G21330, AT3G25570, AT5G15950, AT5G01410, AT4G38970	1014	17	26542	9.238426732	0.091566443	0.004174665	0.003586684
UP_KEYWORDS	Pyruvate	9	0.884955752	7.42E-04	AT3G02470, AT5G08570, AT3G06483, AT2G43180, AT3G25570, AT3G52990, AT1G79230, AT5G15950, AT1G68010	1014	52	26542	4.53038234	0.189992115	0.008748127	0.007515996
UP_KEYWORDS	Spermidine biosynthesis	4	0.393313668	0.002687467	AT3G02470, AT3G25570, AT1G23820, AT5G15950	1014	8	26542	13.0877712	0.534325386	0.024620668	0.021152968
GOTERM_BP_DIRECT	GO:0008295~spermidine biosynthetic process	4	0.393313668	0.003238359	AT3G02470, AT3G25570, AT1G23820, AT5G15950	755	8	18499	12.25099338	0.949743342	0.107013167	0.103763309
UP_KEYWORDS	Polyamine biosynthesis	4	0.393313668	0.009417255	AT3G02470, AT3G25570, AT1G23820, AT5G15950	1014	12	26542	8.725180802	0.931926905	0.064392207	0.055322882
GOTERM_BP_DIRECT	GO:0006557~S-adenosylmethioninamine biosynthetic process	3	0.294985251	0.009423657	AT3G02470, AT3G25570, AT5G15950	755	4	18499	18.37649007	0.999838307	0.197898504	0.191888571
INTERPRO	IPR016067:S-adenosylmethionine decarboxylase, core	3	0.294985251	0.009589352	AT3G02470, AT3G25570, AT5G15950	910	4	22105	18.21840659	0.999986798	0.359169899	0.356397576
INTERPRO	IPR018166:S-adenosylmethionine decarboxylase, conserved site	3	0.294985251	0.009589352	AT3G02470, AT3G25570, AT5G15950	910	4	22105	18.21840659	0.999986798	0.359169899	0.356397576
INTERPRO	IPR018167:S-adenosylmethionine decarboxylase subgroup	3	0.294985251	0.009589352	AT3G02470, AT3G25570, AT5G15950	910	4	22105	18.21840659	0.999986798	0.359169899	0.356397576
INTERPRO	IPR001985:S-adenosylmethionine decarboxylase	3	0.294985251	0.009589352	AT3G02470, AT3G25570, AT5G15950	910	4	22105	18.21840659	0.999986798	0.359169899	0.356397576
GOTERM_MF_DIRECT	GO:0004014~adenosylmethionine decarboxylase activity	3	0.294985251	0.010138055	AT3G02470, AT3G25570, AT5G15950	770	4	18171	17.69902597	0.998762541	0.266428085	0.260750774
PIR_SUPERFAMILY	PIRSF001355:S-adenosylmethionine decarboxylase, eukaryotic type	3	0.294985251	0.01099928	AT3G02470, AT3G25570, AT5G15950	62	4	1373	16.60887097	0.461717794	0.205319902	0.205319902
GOTERM_BP_DIRECT	GO:0006597~spermine biosynthetic process	3	0.294985251	0.015283344	AT3G02470, AT3G25570, AT5G15950	755	5	18499	14.70119205	0.999999319	0.28089935	0.272368784
UP_KEYWORDS	Zymogen	8	0.786627335	0.059200106	AT3G02470, AT3G14067, AT3G25570, AT4G16190, AT1G47128, AT5G15950, AT3G10410, AT5G59130	1014	91	26542	2.301146585	0.99999997	0.266870317	0.229282948
KEGG_PATHWAY	ath00330:Arginine and proline metabolism	5	0.491642085	0.207911062	AT3G02470, AT3G25570, AT1G23820, AT3G48000, AT5G15950	211	53	4727	2.113475811	1	0.806694919	0.756796264
KEGG_PATHWAY	ath00270:Cysteine and methionine metabolism	7	0.688298918	0.276222517	AT3G02470, AT5G09660, AT3G25570, AT5G53850, AT1G23820, AT1G79230, AT5G15950	211	99	4727	1.584039447	1	0.893119471	0.837874967
UP_KEYWORDS	Decarboxylase	3	0.294985251	0.428481625	AT3G02470, AT3G25570, AT5G15950	1014	38	26542	2.06649019	1	1	0.862190813
Annotation Cluster 24	Enrichment Score: 1.8860913969043962
Category	Term	Count	%	PValue	Genes	List Total	Pop Hits	Pop Total	Fold Enrichment	Bonferroni	Benjamini	FDR
UP_KEYWORDS	ATP-binding	94	9.24287119	0.010444805	AT1G13640, AT1G68830, AT2G30950, AT4G02260, AT1G76730, AT5G58870, AT1G26230, AT1G79600, AT5G64840, AT4G33520, AT5G58270, AT1G07110, AT4G33240, AT5G22800, AT3G05970, AT5G50920, AT5G24850, AT1G12680, AT4G24740, AT3G02060, AT3G24430, AT1G65250, AT1G71810, AT4G20140, AT2G23200, AT4G31390, AT1G10900, AT1G50250, AT1G72300, AT3G12780, AT1G48210, AT1G48650, AT3G14720, AT4G16130, AT1G54130, AT3G51630, AT3…	1014	1919	26542	1.282178732	0.94930483	0.067528685	0.058017602
GOTERM_MF_DIRECT	GO:0005524~ATP binding	123	12.09439528	0.011745581	AT2G30390, AT1G68830, AT2G30950, AT4G02260, AT1G76730, AT1G26230, AT1G79600, AT5G58950, AT5G64840, AT5G45800, AT5G58270, AT3G10350, AT5G22800, AT2G22360, AT3G05970, AT2G26280, AT4G24740, AT1G80030, AT3G02060, AT4G20140, AT4G31390, AT2G23200, AT1G10900, AT1G72300, AT3G12780, AT1G48650, AT3G14720, AT1G54130, AT4G16130, AT3G51630, AT1G79570, AT2G46340, AT5G57350, AT1G56190, AT4G13020, AT3G47060, AT1…	770	2372	18171	1.223710059	0.999574619	0.296801805	0.290477262
UP_SEQ_FEATURE	nucleotide phosphate-binding region:ATP	45	4.424778761	0.013734218	AT5G42270, AT5G20320, AT5G26742, AT1G68830, AT5G47840, AT2G30950, AT1G70610, AT5G47040, AT1G53510, AT5G58870, AT1G79600, AT5G65710, AT2G01320, AT5G64840, AT5G10470, AT5G58270, AT5G05200, AT5G03910, AT1G12680, AT4G24740, AT4G21210, AT2G33170, AT5G63120, AT5G47010, AT4G25450, AT1G71810, AT4G20140, AT2G23200, AT4G31390, AT5G53890, AT1G50250, AT3G63110, AT1G72300, AT3G14720, AT1G06430, AT1G54350, AT3…	358	788	8938	1.425750787	0.999981497	0.738620175	0.734875586
UP_KEYWORDS	Nucleotide-binding	105	10.32448378	0.016945548	AT1G68830, AT2G30950, AT4G02260, AT1G76730, AT1G26230, AT1G79600, AT5G64840, AT5G58270, AT5G22800, AT3G05970, AT4G24740, AT5G49970, AT3G02060, AT3G09650, AT4G20140, AT4G31390, AT2G23200, AT1G10900, AT1G72300, AT3G12780, AT1G48650, AT3G14720, AT1G54130, AT4G16130, AT3G51630, AT2G46340, AT5G57350, AT1G56190, AT4G13020, AT3G47060, AT1G32060, AT1G62750, AT5G42270, AT5G01920, AT5G20320, AT5G47840, AT2…	1014	2221	26542	1.23747499	0.99220114	0.098215014	0.084381913
Annotation Cluster 25	Enrichment Score: 1.7263141150956303
Category	Term	Count	%	PValue	Genes	List Total	Pop Hits	Pop Total	Fold Enrichment	Bonferroni	Benjamini	FDR
GOTERM_MF_DIRECT	GO:0015386~potassium:proton antiporter activity	6	0.589970501	3.96E-04	AT4G04850, AT1G01790, AT4G00630, AT3G05030, AT3G19490, AT5G27150	770	16	18171	8.849512987	0.22928355	0.043397188	0.042472439
INTERPRO	IPR003148:Regulator of K+ conductance, N-terminal	3	0.294985251	0.004929049	AT4G04850, AT1G01790, AT4G00630	910	3	22105	24.29120879	0.996853557	0.287363576	0.285145503
UP_KEYWORDS	Antiport	6	0.589970501	0.0784718	AT4G04850, AT1G01790, AT4G00630, AT3G05030, AT3G19490, AT5G27150	1014	60	26542	2.617554241	1	0.332626736	0.2857779
INTERPRO	IPR006153:Cation/H+ exchanger	5	0.491642085	0.086792788	AT4G04850, AT1G01790, AT4G00630, AT3G05030, AT5G27150	910	41	22105	2.962342536	1	1	0.993133047
GOTERM_MF_DIRECT	GO:0015299~solute:proton antiporter activity	3	0.294985251	0.175558366	AT4G04850, AT1G01790, AT4G00630	770	18	18171	3.933116883	1	1	0.980182927
Annotation Cluster 26	Enrichment Score: 1.726236545203986
Category	Term	Count	%	PValue	Genes	List Total	Pop Hits	Pop Total	Fold Enrichment	Bonferroni	Benjamini	FDR
INTERPRO	IPR005841:Alpha-D-phosphohexomutase superfamily	3	0.294985251	0.015548084	AT5G51820, AT5G17530, AT1G70730	910	5	22105	14.57472527	0.999999988	0.442172348	0.438759354
INTERPRO	IPR005843:Alpha-D-phosphohexomutase, C-terminal	3	0.294985251	0.015548084	AT5G51820, AT5G17530, AT1G70730	910	5	22105	14.57472527	0.999999988	0.442172348	0.438759354
INTERPRO	IPR005845:Alpha-D-phosphohexomutase, alpha/beta/alpha domain II	3	0.294985251	0.015548084	AT5G51820, AT5G17530, AT1G70730	910	5	22105	14.57472527	0.999999988	0.442172348	0.438759354
INTERPRO	IPR016055:Alpha-D-phosphohexomutase, alpha/beta/alpha I/II/III	3	0.294985251	0.022690811	AT5G51820, AT5G17530, AT1G70730	910	6	22105	12.1456044	1	0.499197847	0.495344691
INTERPRO	IPR005844:Alpha-D-phosphohexomutase, alpha/beta/alpha domain I	3	0.294985251	0.022690811	AT5G51820, AT5G17530, AT1G70730	910	6	22105	12.1456044	1	0.499197847	0.495344691
INTERPRO	IPR005846:Alpha-D-phosphohexomutase, alpha/beta/alpha domain III	3	0.294985251	0.022690811	AT5G51820, AT5G17530, AT1G70730	910	6	22105	12.1456044	1	0.499197847	0.495344691
Annotation Cluster 27	Enrichment Score: 1.596304855862514
Category	Term	Count	%	PValue	Genes	List Total	Pop Hits	Pop Total	Fold Enrichment	Bonferroni	Benjamini	FDR
UP_KEYWORDS	Redox-active center	13	1.27826942	0.002308702	AT4G03520, AT3G54660, AT5G42980, AT3G27820, AT1G50320, AT2G04700, AT3G15360, AT1G53670, AT4G15690, AT1G03680, AT4G15680, AT4G35760, AT4G37200	1014	121	26542	2.812248358	0.48129987	0.02185571	0.018777441
GOTERM_BP_DIRECT	GO:0034599~cellular response to oxidative stress	9	0.884955752	0.004323725	AT1G50320, AT4G03520, AT3G15360, AT5G42980, AT4G32320, AT1G03680, AT4G25130, AT4G35000, AT4G37200	755	64	18499	3.445591887	0.981594712	0.124577317	0.120794058
GOTERM_MF_DIRECT	GO:0008047~enzyme activator activity	5	0.491642085	0.004872541	AT1G50320, AT4G03520, AT3G15360, AT5G50210, AT1G03680	770	17	18171	6.9407945	0.959606401	0.177847744	0.17405799
GOTERM_MF_DIRECT	GO:0047134~protein-disulfide reductase activity	6	0.589970501	0.006834121	AT1G50320, AT4G03520, AT3G15360, AT5G42980, AT1G03680, AT4G37200	770	29	18171	4.882489924	0.988951169	0.224500886	0.219717002
GOTERM_BP_DIRECT	GO:0045454~cell redox homeostasis	14	1.376597837	0.010955473	AT4G03520, AT3G54660, AT5G42980, AT1G56500, AT1G50320, AT4G10000, AT3G15360, AT4G15690, AT5G03880, AT1G03680, AT5G54290, AT4G15680, AT4G34120, AT4G37200	755	155	18499	2.213082675	0.999961184	0.21958579	0.212917241
INTERPRO	IPR012336:Thioredoxin-like fold	19	1.868239921	0.014960259	AT4G03520, AT5G44000, AT4G03200, AT5G42980, AT2G37240, AT3G55040, AT1G56500, AT1G50320, AT4G10000, AT3G15360, AT5G65840, AT3G17670, AT4G15690, AT5G03880, AT1G03680, AT2G29450, AT4G15680, AT4G35760, AT4G37200	910	249	22105	1.853546052	0.999999977	0.442172348	0.438759354
GOTERM_MF_DIRECT	GO:0004791~thioredoxin-disulfide reductase activity	7	0.688298918	0.01674558	AT1G50320, AT4G03520, AT3G54660, AT3G15360, AT5G42980, AT1G03680, AT4G37200	770	49	18171	3.371243043	0.999984812	0.343807687	0.336481496
INTERPRO	IPR005746:Thioredoxin	6	0.589970501	0.017026074	AT1G50320, AT4G03520, AT3G15360, AT5G42980, AT1G03680, AT4G37200	910	37	22105	3.939114939	0.999999998	0.472676249	0.469027804
GOTERM_BP_DIRECT	GO:0006662~glycerol ether metabolic process	6	0.589970501	0.018299067	AT1G50320, AT4G03520, AT3G15360, AT5G42980, AT1G03680, AT4G37200	755	38	18499	3.868734751	0.99999996	0.312439621	0.302951217
GOTERM_BP_DIRECT	GO:0043085~positive regulation of catalytic activity	4	0.393313668	0.021268689	AT1G50320, AT4G03520, AT3G15360, AT1G03680	755	15	18499	6.533863135	0.999999998	0.350173776	0.339539431
GOTERM_MF_DIRECT	GO:0016671~oxidoreductase activity, acting on a sulfur group of donors, disulfide as acceptor	6	0.589970501	0.037293695	AT1G50320, AT4G03520, AT3G15360, AT5G42980, AT1G03680, AT4G37200	770	44	18171	3.218004723	1	0.597608718	0.584874286
GOTERM_MF_DIRECT	GO:0015035~protein disulfide oxidoreductase activity	9	0.884955752	0.038789386	AT1G50320, AT4G03520, AT4G10000, AT3G15360, AT5G42980, AT4G15690, AT1G03680, AT4G15680, AT4G37200	770	91	18171	2.333937491	1	0.606776818	0.593847023
UP_SEQ_FEATURE	domain:Thioredoxin	5	0.491642085	0.053961286	AT1G50320, AT4G03520, AT3G15360, AT5G42980, AT1G03680	358	36	8938	3.467566729	1	1	0.996192893
GOTERM_BP_DIRECT	GO:0000103~sulfate assimilation	6	0.589970501	0.055882826	AT1G50320, AT4G03520, AT3G15360, AT5G42980, AT1G03680, AT4G37200	755	51	18499	2.882586677	1	0.652202101	0.632395529
GOTERM_CC_DIRECT	GO:0005623~cell	12	1.179941003	0.126629055	AT1G50320, AT3G25690, AT4G03520, AT3G54660, AT3G15360, AT5G10470, AT5G42980, AT1G03680, AT5G54290, AT3G09390, AT4G15680, AT4G34120	974	192	25147	1.613642197	1	0.708331277	0.637102433
INTERPRO	IPR013766:Thioredoxin domain	7	0.688298918	0.142677766	AT1G50320, AT4G03520, AT3G15360, AT5G42980, AT1G03680, AT1G56500, AT4G37200	910	86	22105	1.977191413	1	1	0.993133047
INTERPRO	IPR017937:Thioredoxin, conserved site	4	0.393313668	0.152812771	AT4G03520, AT3G15360, AT5G42980, AT1G03680	910	33	22105	2.944388944	1	1	0.993133047
UP_KEYWORDS	Electron transport	11	1.081612586	0.253708859	AT1G50320, AT4G03520, AT5G66190, AT5G49740, AT3G15360, AT1G53670, AT5G42980, AT1G03680, AT5G54290, AT4G22890, AT4G37200	1014	204	26542	1.411426306	1	0.750555376	0.644843351
Annotation Cluster 28	Enrichment Score: 1.5881480215960155
Category	Term	Count	%	PValue	Genes	List Total	Pop Hits	Pop Total	Fold Enrichment	Bonferroni	Benjamini	FDR
GOTERM_BP_DIRECT	GO:0006631~fatty acid metabolic process	8	0.786627335	0.009837456	AT3G05970, AT1G73680, AT1G08550, AT1G55320, AT5G23050, AT4G15440, AT2G17650, AT4G32770	755	59	18499	3.322303289	0.999890001	0.20155854	0.195437456
INTERPRO	IPR000873:AMP-dependent synthetase/ligase	7	0.688298918	0.00985715	AT3G05970, AT1G55320, AT5G23050, AT3G16910, AT4G14070, AT3G48990, AT2G17650	910	45	22105	3.778632479	0.999990368	0.359169899	0.356397576
INTERPRO	IPR020845:AMP-binding, conserved site	6	0.589970501	0.021034459	AT3G05970, AT1G55320, AT5G23050, AT4G14070, AT3G48990, AT2G17650	910	39	22105	3.737109045	1	0.499197847	0.495344691
UP_KEYWORDS	Fatty acid metabolism	8	0.786627335	0.217691974	AT3G05970, AT5G05580, AT1G73680, AT1G55320, AT5G23050, AT3G16910, AT4G14070, AT2G17650	1014	128	26542	1.6359714	1	0.679390336	0.583701556
Annotation Cluster 29	Enrichment Score: 1.5776685507897619
Category	Term	Count	%	PValue	Genes	List Total	Pop Hits	Pop Total	Fold Enrichment	Bonferroni	Benjamini	FDR
UP_KEYWORDS	Amino-acid transport	7	0.688298918	0.009522791	AT1G58030, AT4G38250, AT2G36590, AT5G65990, AT2G01170, AT3G03720, AT1G05940	1014	48	26542	3.817266601	0.933955867	0.064392207	0.055322882
INTERPRO	IPR002293:Amino acid/polyamine transporter I	4	0.393313668	0.021779791	AT1G58030, AT2G01170, AT3G03720, AT1G05940	910	15	22105	6.477655678	1	0.499197847	0.495344691
GOTERM_MF_DIRECT	GO:0015179~L-amino acid transmembrane transporter activity	3	0.294985251	0.089161299	AT1G58030, AT3G03720, AT1G05940	770	12	18171	5.899675325	1	0.992863956	0.971707038
Annotation Cluster 30	Enrichment Score: 1.5087881122222009
Category	Term	Count	%	PValue	Genes	List Total	Pop Hits	Pop Total	Fold Enrichment	Bonferroni	Benjamini	FDR
UP_KEYWORDS	Chromophore	7	0.688298918	0.008603528	AT5G24850, AT1G19150, AT2G40100, AT1G76570, AT4G18130, AT5G58140, AT5G57360	1014	47	26542	3.898485039	0.914048623	0.062651331	0.0538272
GOTERM_BP_DIRECT	GO:0018298~protein-chromophore linkage	7	0.688298918	0.00944418	AT5G24850, AT1G19150, AT2G40100, AT1G76570, AT4G18130, AT5G58140, AT5G57360	755	45	18499	3.811420162	0.999841366	0.197898504	0.191888571
UP_KEYWORDS	Photoreceptor protein	4	0.393313668	0.021401824	AT5G24850, AT4G18130, AT5G58140, AT5G57360	1014	16	26542	6.543885602	0.997853899	0.112557739	0.096704536
UP_KEYWORDS	Sensory transduction	4	0.393313668	0.03403578	AT5G24850, AT4G18130, AT5G58140, AT5G57360	1014	19	26542	5.510640507	0.999946428	0.163833245	0.14075814
GOTERM_MF_DIRECT	GO:0009881~photoreceptor activity	3	0.294985251	0.089161299	AT5G24850, AT4G18130, AT5G57360	770	12	18171	5.899675325	1	0.992863956	0.971707038
INTERPRO	IPR000014:PAS domain	3	0.294985251	0.167829237	AT4G18130, AT5G58140, AT5G57360	910	18	22105	4.048534799	1	1	0.993133047
Annotation Cluster 31	Enrichment Score: 1.4875633760466094
Category	Term	Count	%	PValue	Genes	List Total	Pop Hits	Pop Total	Fold Enrichment	Bonferroni	Benjamini	FDR
GOTERM_MF_DIRECT	GO:0031072~heat shock protein binding	6	0.589970501	0.002387219	AT2G34860, AT5G43260, AT5G06130, AT1G80030, AT3G17670, AT2G22360	770	23	18171	6.156182947	0.792012565	0.117036519	0.11454259
INTERPRO	IPR001305:Heat shock protein DnaJ, cysteine-rich domain	4	0.393313668	0.046907104	AT2G34860, AT5G43260, AT1G80030, AT2G22360	910	20	22105	4.858241758	1	0.868153708	0.861452693
GOTERM_MF_DIRECT	GO:0051082~unfolded protein binding	6	0.589970501	0.307736545	AT2G34860, AT5G43260, AT5G06130, AT1G80030, AT3G17670, AT2G22360	770	87	18171	1.627496641	1	1	0.980182927
Annotation Cluster 32	Enrichment Score: 1.4048972839341656
Category	Term	Count	%	PValue	Genes	List Total	Pop Hits	Pop Total	Fold Enrichment	Bonferroni	Benjamini	FDR
GOTERM_MF_DIRECT	GO:0015297~antiporter activity	11	1.081612586	0.004686515	AT1G58030, AT4G25640, AT2G21340, AT1G51340, AT2G38330, AT3G19490, AT5G52450, AT2G01170, AT1G33080, AT3G03720, AT1G05940	770	90	18171	2.884285714	0.954328369	0.177847744	0.17405799
GOTERM_BP_DIRECT	GO:0006855~drug transmembrane transport	7	0.688298918	0.065410477	AT4G25640, AT2G21340, AT1G51340, AT2G47800, AT2G38330, AT5G52450, AT1G33080	755	70	18499	2.450198675	1	0.693200688	0.67214904
INTERPRO	IPR002528:Multi antimicrobial extrusion protein	6	0.589970501	0.084484237	AT4G25640, AT2G21340, AT1G51340, AT2G38330, AT5G52450, AT1G33080	910	57	22105	2.556969346	1	1	0.993133047
GOTERM_MF_DIRECT	GO:0015238~drug transmembrane transporter activity	6	0.589970501	0.092712407	AT4G25640, AT2G21340, AT1G51340, AT2G38330, AT5G52450, AT1G33080	770	57	18171	2.484073821	1	1	0.980182927
Annotation Cluster 33	Enrichment Score: 1.3812619001828441
Category	Term	Count	%	PValue	Genes	List Total	Pop Hits	Pop Total	Fold Enrichment	Bonferroni	Benjamini	FDR
GOTERM_BP_DIRECT	GO:0008299~isoprenoid biosynthetic process	5	0.491642085	0.02278652	AT5G60600, AT5G62790, AT4G36810, AT5G20280, AT4G34100	755	27	18499	4.537404955	0.999999999	0.362227086	0.351226698
UP_KEYWORDS	Isoprene biosynthesis	5	0.491642085	0.029262617	AT1G63970, AT5G60600, AT5G17230, AT5G62790, AT4G36810	1014	31	26542	4.221861678	0.999782781	0.143285919	0.123104804
GOTERM_BP_DIRECT	GO:0019288~isopentenyl diphosphate biosynthetic process, methylerythritol 4-phosphate pathway	3	0.294985251	0.039453038	AT1G63970, AT5G60600, AT5G62790	755	8	18499	9.188245033	1	0.517333755	0.501622969
KEGG_PATHWAY	ath00900:Terpenoid backbone biosynthesis	6	0.589970501	0.113469929	AT1G63970, AT5G60600, AT4G38460, AT5G62790, AT4G36810, AT5G58560	211	58	4727	2.317535545	0.999991561	0.576855552	0.541173765
Annotation Cluster 34	Enrichment Score: 1.2646124720214051
Category	Term	Count	%	PValue	Genes	List Total	Pop Hits	Pop Total	Fold Enrichment	Bonferroni	Benjamini	FDR
UP_SEQ_FEATURE	metal ion-binding site:Iron	10	0.983284169	0.026996961	AT1G48120, AT4G03080, AT3G07130, AT3G63520, AT3G21360, AT3G10150, AT1G10500, AT1G06650, AT2G16430, AT1G08420	358	107	8938	2.33331593	1	1	0.996192893
INTERPRO	IPR004843:Metallophosphoesterase domain	7	0.688298918	0.057024529	AT1G48120, AT4G03080, AT3G09970, AT3G07130, AT3G10150, AT2G16430, AT1G08420	910	67	22105	2.537887486	1	0.977802953	0.970255589
GOTERM_MF_DIRECT	GO:0004722~protein serine/threonine phosphatase activity	11	1.081612586	0.104420553	AT1G48120, AT2G30170, AT3G51370, AT4G27800, AT4G03080, AT3G09970, AT3G07130, AT3G10150, AT2G16430, AT4G33500, AT1G08420	770	150	18171	1.730571429	1	1	0.980182927
Annotation Cluster 35	Enrichment Score: 1.256825635486068
Category	Term	Count	%	PValue	Genes	List Total	Pop Hits	Pop Total	Fold Enrichment	Bonferroni	Benjamini	FDR
KEGG_PATHWAY	ath00630:Glyoxylate and dicarboxylate metabolism	12	1.179941003	3.63E-04	AT2G26080, AT1G70580, AT4G37560, AT5G09660, AT5G04140, AT4G37930, AT1G68010, AT3G14420, AT1G23310, AT4G33010, AT2G13360, AT1G20630	211	74	4727	3.632893557	0.034567924	0.004396644	0.004124687
KEGG_PATHWAY	ath00260:Glycine, serine and threonine metabolism	11	1.081612586	0.00115639	AT2G26080, AT1G70580, AT5G22620, AT3G08590, AT4G37930, AT1G68010, AT4G12290, AT1G23310, AT4G33010, AT4G29840, AT2G13360	211	72	4727	3.422656661	0.106165568	0.011216981	0.010523147
GOTERM_BP_DIRECT	GO:0009853~photorespiration	7	0.688298918	0.015537817	AT1G70580, AT1G32080, AT5G04140, AT4G37930, AT1G68010, AT1G23310, AT2G13360	755	50	18499	3.430278146	0.999999464	0.28089935	0.272368784
UP_KEYWORDS	Pyridoxal phosphate	11	1.081612586	0.01853119	AT2G26080, AT1G08490, AT1G70580, AT5G60540, AT3G46970, AT4G37930, AT1G23310, AT4G33010, AT5G01410, AT4G29840, AT2G13360	1014	122	26542	2.360089889	0.995069094	0.101506471	0.087209785
GOTERM_BP_DIRECT	GO:0019464~glycine decarboxylation via glycine cleavage system	3	0.294985251	0.022310121	AT2G26080, AT4G37930, AT4G33010	755	6	18499	12.25099338	0.999999999	0.360875992	0.349916634
GOTERM_MF_DIRECT	GO:0008453~alanine-glyoxylate transaminase activity	3	0.294985251	0.023951091	AT1G70580, AT1G23310, AT2G13360	770	6	18171	11.79935065	0.999999879	0.437107418	0.427793105
INTERPRO	IPR015421:Pyridoxal phosphate-dependent transferase, major region, subdomain 1	8	0.786627335	0.084574659	AT2G26080, AT1G08490, AT5G49810, AT1G70580, AT4G37930, AT1G23310, AT4G33010, AT2G13360	910	92	22105	2.112279025	1	1	0.993133047
INTERPRO	IPR015424:Pyridoxal phosphate-dependent transferase	8	0.786627335	0.084574659	AT2G26080, AT1G08490, AT5G49810, AT1G70580, AT4G37930, AT1G23310, AT4G33010, AT2G13360	910	92	22105	2.112279025	1	1	0.993133047
INTERPRO	IPR015422:Pyridoxal phosphate-dependent transferase, major region, subdomain 2	6	0.589970501	0.174216795	AT1G08490, AT5G49810, AT1G70580, AT4G37930, AT1G23310, AT2G13360	910	72	22105	2.024267399	1	1	0.993133047
GOTERM_MF_DIRECT	GO:0030170~pyridoxal phosphate binding	7	0.688298918	0.344875649	AT1G08490, AT5G49810, AT1G70580, AT3G46970, AT4G37930, AT1G23310, AT4G29840	770	113	18171	1.461866452	1	1	0.980182927
GOTERM_BP_DIRECT	GO:0009058~biosynthetic process	6	0.589970501	0.410687915	AT1G32060, AT5G49810, AT1G70580, AT1G74020, AT3G51420, AT1G23310	755	103	18499	1.427300199	1	1	0.970684039
INTERPRO	IPR004839:Aminotransferase, class I/classII	3	0.294985251	0.507084527	AT5G49810, AT1G70580, AT1G23310	910	41	22105	1.777405521	1	1	0.993133047
KEGG_PATHWAY	ath00250:Alanine, aspartate and glutamate metabolism	3	0.294985251	0.636587795	AT1G70580, AT1G23310, AT2G13360	211	48	4727	1.400177725	1	1	0.947916667
UP_KEYWORDS	Aminotransferase	3	0.294985251	0.690387788	AT1G70580, AT1G23310, AT2G13360	1014	62	26542	1.266558504	1	1	0.862190813
Annotation Cluster 36	Enrichment Score: 1.23343825225215
Category	Term	Count	%	PValue	Genes	List Total	Pop Hits	Pop Total	Fold Enrichment	Bonferroni	Benjamini	FDR
GOTERM_MF_DIRECT	GO:0015386~potassium:proton antiporter activity	6	0.589970501	3.96E-04	AT4G04850, AT1G01790, AT4G00630, AT3G05030, AT3G19490, AT5G27150	770	16	18171	8.849512987	0.22928355	0.043397188	0.042472439
UP_KEYWORDS	Antiport	6	0.589970501	0.0784718	AT4G04850, AT1G01790, AT4G00630, AT3G05030, AT3G19490, AT5G27150	1014	60	26542	2.617554241	1	0.332626736	0.2857779
GOTERM_BP_DIRECT	GO:0006814~sodium ion transport	4	0.393313668	0.130888721	AT3G05030, AT3G19490, AT3G25410, AT5G27150	755	31	18499	3.161546678	1	1	0.970684039
UP_KEYWORDS	Sodium transport	3	0.294985251	0.149063188	AT3G05030, AT3G19490, AT5G27150	1014	18	26542	4.362590401	1	0.522641299	0.449029849
UP_KEYWORDS	Sodium	3	0.294985251	0.149063188	AT3G05030, AT3G19490, AT5G27150	1014	18	26542	4.362590401	1	0.522641299	0.449029849
GOTERM_MF_DIRECT	GO:0015385~sodium:proton antiporter activity	3	0.294985251	0.439507574	AT3G05030, AT3G19490, AT5G27150	770	35	18171	2.022745826	1	1	0.980182927
Annotation Cluster 37	Enrichment Score: 1.2283820195854702
Category	Term	Count	%	PValue	Genes	List Total	Pop Hits	Pop Total	Fold Enrichment	Bonferroni	Benjamini	FDR
INTERPRO	IPR023214:HAD-like domain	17	1.671583088	6.69E-04	AT2G35840, AT4G06599, AT2G39920, AT1G80660, AT5G53850, AT2G18960, AT1G56500, AT4G11570, AT4G33140, AT5G10460, AT5G01270, AT4G37270, AT1G26130, AT3G48420, AT4G33520, AT3G10970, AT5G57350	910	155	22105	2.664197093	0.541818634	0.078022902	0.077420666
UP_SEQ_FEATURE	active site:4-aspartylphosphate intermediate	7	0.688298918	0.014042209	AT4G37270, AT1G80660, AT1G26130, AT4G33520, AT3G52720, AT2G18960, AT5G57350	358	50	8938	3.495307263	0.999985534	0.738620175	0.734875586
UP_SEQ_FEATURE	metal ion-binding site:Magnesium	10	0.983284169	0.018219768	AT5G51820, AT3G18500, AT4G37270, AT1G80660, AT1G26130, AT4G33520, AT1G70730, AT3G52720, AT2G18960, AT5G57350	358	100	8938	2.496648045	0.99999949	0.845611591	0.841324587
GOTERM_BP_DIRECT	GO:0006754~ATP biosynthetic process	4	0.393313668	0.021268689	AT4G04640, AT1G80660, AT2G18960, AT5G57350	755	15	18499	6.533863135	0.999999998	0.350173776	0.339539431
GOTERM_BP_DIRECT	GO:0051453~regulation of intracellular pH	5	0.491642085	0.025750967	AT1G80660, AT3G05030, AT2G18960, AT5G27150, AT5G57350	755	28	18499	4.375354778	1	0.382941794	0.371312325
INTERPRO	IPR018303:P-type ATPase, phosphorylation site	6	0.589970501	0.042964516	AT4G37270, AT1G80660, AT1G26130, AT4G33520, AT2G18960, AT5G57350	910	47	22105	3.101005378	1	0.849095357	0.842541448
INTERPRO	IPR023299:P-type ATPase, cytoplasmic domain N	6	0.589970501	0.046403102	AT4G37270, AT1G80660, AT1G26130, AT4G33520, AT2G18960, AT5G57350	910	48	22105	3.036401099	1	0.868153708	0.861452693
INTERPRO	IPR001757:Cation-transporting P-type ATPase	6	0.589970501	0.046403102	AT4G37270, AT1G80660, AT1G26130, AT4G33520, AT2G18960, AT5G57350	910	48	22105	3.036401099	1	0.868153708	0.861452693
INTERPRO	IPR008250:P-type ATPase, A domain	6	0.589970501	0.046403102	AT4G37270, AT1G80660, AT1G26130, AT4G33520, AT2G18960, AT5G57350	910	48	22105	3.036401099	1	0.868153708	0.861452693
UP_SEQ_FEATURE	region of interest:Interaction with 14-3-3 proteins	3	0.294985251	0.057909663	AT1G80660, AT2G18960, AT5G57350	358	10	8938	7.489944134	1	1	0.996192893
INTERPRO	IPR006534:H+ transporting P-type ATPase, subfamily IIIA	3	0.294985251	0.07264134	AT1G80660, AT2G18960, AT5G57350	910	11	22105	6.624875125	1	1	0.993133047
GOTERM_BP_DIRECT	GO:0015992~proton transport	4	0.393313668	0.087599973	AT4G32260, AT4G00630, AT1G80660, AT2G18960	755	26	18499	3.769536424	1	0.841324744	0.815774752
INTERPRO	IPR023298:P-type ATPase, transmembrane domain	4	0.393313668	0.106221629	AT4G37270, AT1G80660, AT2G18960, AT5G57350	910	28	22105	3.470172684	1	1	0.993133047
GOTERM_MF_DIRECT	GO:0008553~hydrogen-exporting ATPase activity, phosphorylative mechanism	3	0.294985251	0.116372004	AT1G80660, AT2G18960, AT5G57350	770	14	18171	5.056864564	1	1	0.980182927
UP_KEYWORDS	Hydrogen ion transport	6	0.589970501	0.140285823	AT4G32260, AT4G04640, AT4G26710, AT1G80660, AT2G18960, AT5G57350	1014	72	26542	2.181295201	1	0.51741784	0.444542088
SMART	SM00831:SM00831	3	0.294985251	0.208864121	AT1G80660, AT2G18960, AT5G57350	288	25	8423	3.509583333	1	1	0.99382716
INTERPRO	IPR004014:Cation-transporting P-type ATPase, N-terminal	3	0.294985251	0.305560435	AT1G80660, AT2G18960, AT5G57350	910	27	22105	2.699023199	1	1	0.993133047
GOTERM_BP_DIRECT	GO:0015991~ATP hydrolysis coupled proton transport	3	0.294985251	0.475871417	AT4G26710, AT2G18960, AT5G57350	755	39	18499	1.884768212	1	1	0.970684039
KEGG_PATHWAY	ath00190:Oxidative phosphorylation	8	0.786627335	0.586124504	AT4G32260, AT4G04640, AT4G26710, AT1G01050, AT1G80660, AT2G18960, AT5G57350, AT2G18230	211	162	4727	1.106313264	1	1	0.947916667
Annotation Cluster 38	Enrichment Score: 1.1708654125006608
Category	Term	Count	%	PValue	Genes	List Total	Pop Hits	Pop Total	Fold Enrichment	Bonferroni	Benjamini	FDR
GOTERM_CC_DIRECT	GO:0009523~photosystem II	7	0.688298918	0.004116031	AT2G21970, AT1G19150, AT5G23120, AT4G34190, AT2G40100, AT1G76570, AT1G44575	974	40	25147	4.518198152	0.522069482	0.032033455	0.028812214
UP_KEYWORDS	Chromophore	7	0.688298918	0.008603528	AT5G24850, AT1G19150, AT2G40100, AT1G76570, AT4G18130, AT5G58140, AT5G57360	1014	47	26542	3.898485039	0.914048623	0.062651331	0.0538272
GOTERM_BP_DIRECT	GO:0018298~protein-chromophore linkage	7	0.688298918	0.00944418	AT5G24850, AT1G19150, AT2G40100, AT1G76570, AT4G18130, AT5G58140, AT5G57360	755	45	18499	3.811420162	0.999841366	0.197898504	0.191888571
UP_KEYWORDS	Photosystem II	7	0.688298918	0.016549598	AT2G21970, AT1G19150, AT5G23120, AT4G34190, AT2G40100, AT1G76570, AT1G44575	1014	54	26542	3.393125867	0.99125622	0.098215014	0.084381913
INTERPRO	IPR023329:Chlorophyll a/b binding protein domain	5	0.491642085	0.018043127	AT1G19150, AT1G34000, AT2G40100, AT1G76570, AT1G44575	910	25	22105	4.858241758	0.999999999	0.489262461	0.485485992
GOTERM_MF_DIRECT	GO:0016168~chlorophyll binding	6	0.589970501	0.019022852	AT2G21970, AT1G19150, AT4G34190, AT2G40100, AT1G76570, AT1G44575	770	37	18171	3.826816427	0.99999669	0.378727681	0.370657381
UP_KEYWORDS	Photosynthesis	10	0.983284169	0.02909678	AT1G32060, AT2G21970, AT1G19150, AT5G66190, AT5G23120, AT2G42600, AT4G34190, AT2G40100, AT1G76570, AT1G44575	1014	113	26542	2.316419682	0.999771983	0.143285919	0.123104804
GOTERM_BP_DIRECT	GO:0009637~response to blue light	6	0.589970501	0.059849203	AT1G19150, AT1G22770, AT2G40100, AT1G76570, AT2G46340, AT5G58140	755	52	18499	2.827152318	1	0.67567033	0.655151058
GOTERM_BP_DIRECT	GO:0009765~photosynthesis, light harvesting	3	0.294985251	0.096172004	AT2G21970, AT1G19150, AT2G40100	755	13	18499	5.654304636	1	0.904801916	0.8773242
INTERPRO	IPR022796:Chlorophyll A-B binding protein	4	0.393313668	0.097681631	AT1G19150, AT2G40100, AT1G76570, AT1G44575	910	27	22105	3.598697599	1	1	0.993133047
GOTERM_CC_DIRECT	GO:0030076~light-harvesting complex	3	0.294985251	0.18013299	AT1G19150, AT2G40100, AT1G76570	974	20	25147	3.872741273	1	0.871454197	0.783821931
INTERPRO	IPR001344:Chlorophyll A-B binding protein, plant	3	0.294985251	0.197832249	AT1G19150, AT2G40100, AT1G76570	910	20	22105	3.643681319	1	1	0.993133047
GOTERM_MF_DIRECT	GO:0031409~pigment binding	3	0.294985251	0.222407883	AT1G19150, AT2G40100, AT1G76570	770	21	18171	3.371243043	1	1	0.980182927
GOTERM_BP_DIRECT	GO:0009768~photosynthesis, light harvesting in photosystem I	3	0.294985251	0.225423698	AT1G19150, AT2G40100, AT1G76570	755	22	18499	3.341180012	1	1	0.970684039
KEGG_PATHWAY	ath00196:Photosynthesis - antenna proteins	3	0.294985251	0.255598919	AT1G19150, AT2G40100, AT1G76570	211	22	4727	3.054933218	1	0.885467682	0.830696485
UP_KEYWORDS	Chlorophyll	3	0.294985251	0.332567811	AT1G19150, AT2G40100, AT1G76570	1014	31	26542	2.533117007	1	0.899516745	0.772824246
GOTERM_CC_DIRECT	GO:0009522~photosystem I	3	0.294985251	0.380923282	AT1G19150, AT2G40100, AT1G76570	974	34	25147	2.278083102	1	1	0.904494382
UP_KEYWORDS	Photosystem I	3	0.294985251	0.467354664	AT1G19150, AT2G40100, AT1G76570	1014	41	26542	1.915283591	1	1	0.862190813
Annotation Cluster 39	Enrichment Score: 1.162245934325126
Category	Term	Count	%	PValue	Genes	List Total	Pop Hits	Pop Total	Fold Enrichment	Bonferroni	Benjamini	FDR
UP_SEQ_FEATURE	domain:ABC transmembrane type-1	5	0.491642085	6.61E-04	AT5G03910, AT1G54350, AT1G70610, AT5G58270, AT4G25450	358	11	8938	11.3484002	0.405903848	0.086867113	0.086426722
SMART	SM00382:AAA	23	2.261553589	0.001171016	AT5G03910, AT5G50920, AT5G42270, AT5G40060, AT3G55320, AT2G30950, AT1G70610, AT1G69550, AT2G34660, AT4G25450, AT5G47040, AT5G58870, AT1G50250, AT2G47800, AT2G01320, AT5G64840, AT1G06430, AT5G58270, AT1G54350, AT3G10420, AT1G73170, AT5G53170, AT3G47060	288	317	8423	2.12198782	0.173857044	0.063625201	0.062844524
INTERPRO	IPR011527:ABC transporter, transmembrane domain, type 1	8	0.786627335	0.002561805	AT5G03910, AT2G47800, AT3G55320, AT1G54350, AT1G70610, AT5G58270, AT2G34660, AT4G25450	910	46	22105	4.224558051	0.949757648	0.229774174	0.228000617
INTERPRO	IPR003593:AAA+ ATPase domain	23	2.261553589	0.013021182	AT5G03910, AT5G50920, AT5G42270, AT5G40060, AT3G55320, AT2G30950, AT1G70610, AT1G69550, AT2G34660, AT4G25450, AT5G47040, AT5G58870, AT1G50250, AT2G47800, AT2G01320, AT5G64840, AT1G06430, AT5G58270, AT1G54350, AT3G10420, AT1G73170, AT5G53170, AT3G47060	910	319	22105	1.751403769	0.999999769	0.442172348	0.438759354
INTERPRO	IPR017871:ABC transporter, conserved site	9	0.884955752	0.035598239	AT5G03910, AT2G47800, AT2G01320, AT5G64840, AT1G54350, AT1G70610, AT5G58270, AT2G34660, AT4G25450	910	92	22105	2.376313903	1	0.754682661	0.748857494
INTERPRO	IPR003439:ABC transporter-like	10	0.983284169	0.056894751	AT5G03910, AT2G47800, AT3G55320, AT2G01320, AT5G64840, AT1G54350, AT1G70610, AT5G58270, AT2G34660, AT4G25450	910	119	22105	2.04127805	1	0.977802953	0.970255589
GOTERM_MF_DIRECT	GO:0042626~ATPase activity, coupled to transmembrane movement of substances	9	0.884955752	0.080385498	AT5G03910, AT2G47800, AT3G55320, AT2G01320, AT1G54350, AT1G70610, AT5G58270, AT2G34660, AT4G25450	770	106	18171	2.003663318	1	0.984548508	0.963568784
UP_SEQ_FEATURE	domain:ABC transporter	6	0.589970501	0.095669136	AT5G03910, AT2G01320, AT1G54350, AT1G70610, AT5G58270, AT4G25450	358	61	8938	2.455719388	1	1	0.996192893
COG_ONTOLOGY	Defense mechanisms	7	0.688298918	0.105397713	AT2G21340, AT2G47800, AT3G55320, AT1G70610, AT1G33080, AT2G34660, AT4G25450	161	53	2589	2.123872026	0.964608406	0.991019417	0.991019417
UP_SEQ_FEATURE	domain:ABC transporter 1	4	0.393313668	0.431801202	AT2G47800, AT3G55320, AT5G64840, AT2G34660	358	60	8938	1.66443203	1	1	0.996192893
UP_SEQ_FEATURE	domain:ABC transporter 2	4	0.393313668	0.431801202	AT2G47800, AT3G55320, AT5G64840, AT2G34660	358	60	8938	1.66443203	1	1	0.996192893
INTERPRO	IPR027417:P-loop containing nucleoside triphosphate hydrolase	48	4.719764012	0.433347067	AT1G32060, AT1G62750, AT5G42270, AT5G20320, AT5G26742, AT3G55320, AT1G03160, AT5G47840, AT2G30950, AT1G70610, AT2G18760, AT4G02120, AT5G47040, AT5G58870, AT2G47800, AT5G57960, AT2G01320, AT5G08650, AT5G64840, AT5G10470, AT2G01440, AT3G10350, AT5G58270, AT1G07110, AT5G50920, AT5G40060, AT5G03910, AT3G02060, AT3G54280, AT3G24430, AT1G69550, AT5G63120, AT5G47010, AT2G34660, AT4G25450, AT1G65070, AT1…	910	1097	22105	1.06287878	1	1	0.993133047
UP_SEQ_FEATURE	domain:ABC transmembrane type-1 1	3	0.294985251	0.438323318	AT2G47800, AT3G55320, AT2G34660	358	37	8938	2.024309225	1	1	0.996192893
UP_SEQ_FEATURE	domain:ABC transmembrane type-1 2	3	0.294985251	0.438323318	AT2G47800, AT3G55320, AT2G34660	358	37	8938	2.024309225	1	1	0.996192893
UP_SEQ_FEATURE	nucleotide phosphate-binding region:ATP 1	3	0.294985251	0.620941961	AT2G47800, AT3G55320, AT2G34660	358	52	8938	1.440373872	1	1	0.996192893
UP_SEQ_FEATURE	nucleotide phosphate-binding region:ATP 2	3	0.294985251	0.620941961	AT2G47800, AT3G55320, AT2G34660	358	52	8938	1.440373872	1	1	0.996192893
Annotation Cluster 40	Enrichment Score: 1.0478616249269814
Category	Term	Count	%	PValue	Genes	List Total	Pop Hits	Pop Total	Fold Enrichment	Bonferroni	Benjamini	FDR
GOTERM_BP_DIRECT	GO:0061077~chaperone-mediated protein folding	5	0.491642085	0.039838066	AT4G39710, AT1G18170, AT1G20810, AT5G19855, AT4G19830	755	32	18499	3.82843543	1	0.517333755	0.501622969
GOTERM_BP_DIRECT	GO:0018208~peptidyl-proline modification	4	0.393313668	0.065185883	AT4G39710, AT1G18170, AT1G20810, AT4G19830	755	23	18499	4.261215088	1	0.693200688	0.67214904
INTERPRO	IPR023566:Peptidyl-prolyl cis-trans isomerase, FKBP-type	4	0.393313668	0.066605234	AT4G39710, AT1G18170, AT1G20810, AT4G19830	910	23	22105	4.224558051	1	1	0.993133047
INTERPRO	IPR001179:Peptidyl-prolyl cis-trans isomerase, FKBP-type, domain	4	0.393313668	0.066605234	AT4G39710, AT1G18170, AT1G20810, AT4G19830	910	23	22105	4.224558051	1	1	0.993133047
UP_SEQ_FEATURE	domain:PPIase FKBP-type	3	0.294985251	0.068954679	AT4G39710, AT1G18170, AT1G20810	358	11	8938	6.809040122	1	1	0.996192893
GOTERM_MF_DIRECT	GO:0005528~FK506 binding	4	0.393313668	0.079036444	AT4G39710, AT1G18170, AT1G20810, AT4G19830	770	24	18171	3.933116883	1	0.984548508	0.963568784
GOTERM_BP_DIRECT	GO:0000413~protein peptidyl-prolyl isomerization	5	0.491642085	0.123788987	AT4G39710, AT1G18170, AT1G20810, AT4G19830, AT4G38740	755	47	18499	2.606594336	1	0.975499535	0.94587482
UP_KEYWORDS	Rotamase	5	0.491642085	0.172476692	AT4G39710, AT1G18170, AT1G20810, AT4G19830, AT4G38740	1014	57	26542	2.296100211	1	0.569574191	0.489352474
GOTERM_MF_DIRECT	GO:0003755~peptidyl-prolyl cis-trans isomerase activity	5	0.491642085	0.276677161	AT4G39710, AT1G18170, AT1G20810, AT4G19830, AT4G38740	770	63	18171	1.872912801	1	1	0.980182927
Annotation Cluster 41	Enrichment Score: 1.0470677814300788
Category	Term	Count	%	PValue	Genes	List Total	Pop Hits	Pop Total	Fold Enrichment	Bonferroni	Benjamini	FDR
INTERPRO	IPR013698:Squalene epoxidase	3	0.294985251	0.022690811	AT4G37760, AT5G24160, AT5G24150	910	6	22105	12.1456044	1	0.499197847	0.495344691
GOTERM_MF_DIRECT	GO:0004506~squalene monooxygenase activity	3	0.294985251	0.023951091	AT4G37760, AT5G24160, AT5G24150	770	6	18171	11.79935065	0.999999879	0.437107418	0.427793105
GOTERM_BP_DIRECT	GO:0016126~sterol biosynthetic process	5	0.491642085	0.084608997	AT4G37760, AT5G24155, AT1G07420, AT5G24160, AT5G24150	755	41	18499	2.988047165	1	0.829888244	0.804685565
KEGG_PATHWAY	ath00100:Steroid biosynthesis	4	0.393313668	0.190403546	AT4G37760, AT1G07420, AT5G24160, AT5G24150	211	34	4727	2.635628659	0.999999999	0.806694919	0.756796264
GOTERM_MF_DIRECT	GO:0050660~flavin adenine dinucleotide binding	9	0.884955752	0.2188706	AT4G37760, AT5G06580, AT1G12140, AT3G54660, AT3G27820, AT5G24160, AT5G24150, AT1G62600, AT4G34890	770	136	18171	1.561678762	1	1	0.980182927
KEGG_PATHWAY	ath00909:Sesquiterpenoid and triterpenoid biosynthesis	3	0.294985251	0.272357271	AT4G37760, AT5G24160, AT5G24150	211	23	4727	2.922110035	1	0.893119471	0.837874967
Annotation Cluster 42	Enrichment Score: 1.0450017125406998
Category	Term	Count	%	PValue	Genes	List Total	Pop Hits	Pop Total	Fold Enrichment	Bonferroni	Benjamini	FDR
UP_KEYWORDS	Amino-acid transport	7	0.688298918	0.009522791	AT1G58030, AT4G38250, AT2G36590, AT5G65990, AT2G01170, AT3G03720, AT1G05940	1014	48	26542	3.817266601	0.933955867	0.064392207	0.055322882
GOTERM_BP_DIRECT	GO:0003333~amino acid transmembrane transport	5	0.491642085	0.109975294	AT4G38250, AT3G30390, AT5G19500, AT5G65990, AT2G01170	755	45	18499	2.722442973	1	0.957629968	0.92854793
GOTERM_BP_DIRECT	GO:0006865~amino acid transport	5	0.491642085	0.138295534	AT4G38250, AT3G30390, AT5G19500, AT2G36590, AT5G65990	755	49	18499	2.50020273	1	1	0.970684039
GOTERM_MF_DIRECT	GO:0015171~amino acid transmembrane transporter activity	6	0.589970501	0.1402163	AT4G38250, AT3G30390, AT2G36590, AT5G65990, AT2G01170, AT1G05940	770	65	18171	2.178341658	1	1	0.980182927
INTERPRO	IPR013057:Amino acid transporter, transmembrane	4	0.393313668	0.293308999	AT4G38250, AT3G30390, AT2G36590, AT5G65990	910	46	22105	2.112279025	1	1	0.993133047
Annotation Cluster 43	Enrichment Score: 1.0285239564176627
Category	Term	Count	%	PValue	Genes	List Total	Pop Hits	Pop Total	Fold Enrichment	Bonferroni	Benjamini	FDR
UP_KEYWORDS	Zinc	68	6.68633235	0.005301883	AT3G27110, AT1G10170, AT2G30950, AT2G39720, AT3G19170, AT5G58870, AT5G12350, AT3G10150, AT2G29630, AT1G44820, AT4G33240, AT4G39100, AT5G22800, AT2G22360, AT4G32600, AT5G42540, AT2G16430, AT1G66140, AT3G26730, AT4G11680, AT4G38220, AT3G58070, AT1G79810, AT5G58760, AT2G28810, AT1G50250, AT4G28270, AT1G04990, AT3G52720, AT4G34100, AT5G04940, AT3G47060, AT4G13460, AT5G42270, AT5G26742, AT3G30460, AT2…	1014	1274	26542	1.397124712	0.779032707	0.041825967	0.035934986
GOTERM_MF_DIRECT	GO:0008270~zinc ion binding	63	6.194690265	0.358625119	AT3G07100, AT1G10170, AT2G30950, AT2G39720, AT1G30860, AT3G19170, AT5G56650, AT5G58870, AT2G47700, AT5G12350, AT1G44820, AT4G33240, AT4G39100, AT5G22800, AT4G32600, AT5G43630, AT5G42540, AT1G18660, AT1G17210, AT1G66140, AT3G26730, AT5G27280, AT4G11680, AT4G38220, AT3G58070, AT1G79810, AT4G28270, AT3G52720, AT4G34100, AT4G38225, AT5G04940, AT3G47060, AT4G13460, AT3G48070, AT5G26742, AT3G30460, AT2…	770	1393	18171	1.067277948	1	1	0.980182927
UP_KEYWORDS	Zinc-finger	38	3.736479843	0.431874217	AT5G26742, AT3G30460, AT2G32950, AT1G10170, AT3G02830, AT2G39720, AT4G24470, AT5G06130, AT1G71980, AT5G35210, AT5G12350, AT4G33240, AT4G39100, AT4G14220, AT2G22360, AT2G34860, AT4G32600, AT5G42540, AT1G27360, AT1G66140, AT3G26730, AT5G15840, AT5G47010, AT5G67480, AT4G11680, AT4G34680, AT3G58070, AT1G79810, AT5G58760, AT2G28810, AT4G19700, AT4G28270, AT1G07640, AT1G04990, AT1G79110, AT4G34100, AT2…	1014	935	26542	1.063818836	1	1	0.862190813
Annotation Cluster 44	Enrichment Score: 1.0096771134450488
Category	Term	Count	%	PValue	Genes	List Total	Pop Hits	Pop Total	Fold Enrichment	Bonferroni	Benjamini	FDR
SMART	SM00271:DnaJ	8	0.786627335	0.049424417	AT1G77930, AT4G09350, AT5G12430, AT1G80030, AT5G23240, AT5G59610, AT3G05345, AT2G22360	288	98	8423	2.387471655	0.999741878	1	0.99382716
INTERPRO	IPR001623:DnaJ domain	9	0.884955752	0.109396908	AT1G77930, AT4G09350, AT5G21430, AT5G12430, AT1G80030, AT5G23240, AT5G59610, AT3G05345, AT2G22360	910	117	22105	1.868554522	1	1	0.993133047
INTERPRO	IPR018253:DnaJ domain, conserved site	5	0.491642085	0.172990422	AT1G77930, AT4G09350, AT5G12430, AT1G80030, AT2G22360	910	53	22105	2.291623471	1	1	0.993133047
Annotation Cluster 45	Enrichment Score: 0.8733299164888702
Category	Term	Count	%	PValue	Genes	List Total	Pop Hits	Pop Total	Fold Enrichment	Bonferroni	Benjamini	FDR
UP_SEQ_FEATURE	compositionally biased region:Poly-Asn	7	0.688298918	0.03913259	AT1G75410, AT4G00730, AT5G41410, AT4G32980, AT1G66140, AT5G11060, AT5G15840	358	63	8938	2.774053383	1	1	0.996192893
UP_SEQ_FEATURE	compositionally biased region:Poly-Gln	7	0.688298918	0.041791533	AT1G75410, AT4G00730, AT3G60240, AT5G41410, AT1G66140, AT5G11060, AT3G48590	358	64	8938	2.730708799	1	1	0.996192893
INTERPRO	IPR008422:Homeobox KN domain	4	0.393313668	0.053105388	AT1G75410, AT5G41410, AT4G32980, AT5G11060	910	21	22105	4.626896913	1	0.948668129	0.941345647
SMART	SM00574:POX	3	0.294985251	0.070469931	AT1G75410, AT5G41410, AT4G32980	288	13	8423	6.749198718	0.999993287	1	0.99382716
UP_SEQ_FEATURE	region of interest:BELL domain	3	0.294985251	0.092841825	AT1G75410, AT5G41410, AT4G32980	358	13	8938	5.761495488	1	1	0.996192893
UP_SEQ_FEATURE	region of interest:SR/KY domain	3	0.294985251	0.092841825	AT1G75410, AT5G41410, AT4G32980	358	13	8938	5.761495488	1	1	0.996192893
INTERPRO	IPR006563:POX	3	0.294985251	0.097644899	AT1G75410, AT5G41410, AT4G32980	910	13	22105	5.605663567	1	1	0.993133047
SMART	SM00389:HOX	6	0.589970501	0.210409815	AT1G75410, AT3G61150, AT4G00730, AT5G41410, AT4G32980, AT5G11060	288	93	8423	1.88687276	1	1	0.99382716
UP_SEQ_FEATURE	DNA-binding region:Homeobox	5	0.491642085	0.27883811	AT1G75410, AT3G61150, AT4G00730, AT5G41410, AT4G32980	358	67	8938	1.863170183	1	1	0.996192893
INTERPRO	IPR001356:Homeodomain	6	0.589970501	0.352444779	AT1G75410, AT3G61150, AT4G00730, AT5G41410, AT4G32980, AT5G11060	910	95	22105	1.534181608	1	1	0.993133047
UP_KEYWORDS	Homeobox	7	0.688298918	0.377107739	AT1G75410, AT3G61150, AT4G00730, AT1G58220, AT5G41410, AT4G32980, AT5G11060	1014	130	26542	1.409452283	1	0.973623617	0.83649353
INTERPRO	IPR009057:Homeodomain-like	15	1.474926254	0.824442028	AT1G32240, AT4G00730, AT1G58220, AT3G21430, AT1G75410, AT3G61150, AT5G29000, AT5G41410, AT1G79430, AT4G32980, AT3G46130, AT5G11060, AT5G58340, AT3G46590, AT4G38620	910	420	22105	0.867543171	1	1	0.993133047
Annotation Cluster 46	Enrichment Score: 0.8046535142955625
Category	Term	Count	%	PValue	Genes	List Total	Pop Hits	Pop Total	Fold Enrichment	Bonferroni	Benjamini	FDR
INTERPRO	IPR013094:Alpha/beta hydrolase fold-3	4	0.393313668	0.059675071	AT2G45600, AT5G27320, AT2G03550, AT3G48690	910	22	22105	4.416583417	1	1	0.993133047
GOTERM_BP_DIRECT	GO:0009056~catabolic process	4	0.393313668	0.065185883	AT2G45600, AT5G27320, AT2G03550, AT3G48690	755	23	18499	4.261215088	1	0.693200688	0.67214904
UP_KEYWORDS	Serine esterase	3	0.294985251	0.162595824	AT2G45600, AT2G03550, AT3G48690	1014	19	26542	4.13298038	1	0.54326134	0.466745659
GOTERM_MF_DIRECT	GO:0052689~carboxylic ester hydrolase activity	4	0.393313668	0.955718647	AT2G45600, AT1G29120, AT2G03550, AT3G48690	770	150	18171	0.629298701	1	1	0.980182927
Annotation Cluster 47	Enrichment Score: 0.7998689843364994
Category	Term	Count	%	PValue	Genes	List Total	Pop Hits	Pop Total	Fold Enrichment	Bonferroni	Benjamini	FDR
GOTERM_MF_DIRECT	GO:0004033~aldo-keto reductase (NADP) activity	3	0.294985251	0.076379839	AT5G53580, AT1G06690, AT2G27680	770	11	18171	6.436009445	1	0.984548508	0.963568784
INTERPRO	IPR023210:NADP-dependent oxidoreductase domain	3	0.294985251	0.228405814	AT5G53580, AT1G06690, AT2G27680	910	22	22105	3.312437562	1	1	0.993133047
INTERPRO	IPR001395:Aldo/keto reductase	3	0.294985251	0.228405814	AT5G53580, AT1G06690, AT2G27680	910	22	22105	3.312437562	1	1	0.993133047
Annotation Cluster 48	Enrichment Score: 0.7271552950913528
Category	Term	Count	%	PValue	Genes	List Total	Pop Hits	Pop Total	Fold Enrichment	Bonferroni	Benjamini	FDR
GOTERM_BP_DIRECT	GO:0009585~red, far-red light phototransduction	8	0.786627335	0.012778075	AT3G15354, AT1G22770, AT2G32950, AT2G25930, AT5G11260, AT4G18130, AT2G46340, AT4G38740	755	62	18499	3.161546678	0.999992913	0.245445515	0.237991638
UP_KEYWORDS	Phytochrome signaling pathway	6	0.589970501	0.025445013	AT3G15354, AT1G22770, AT2G32950, AT2G25930, AT5G11260, AT2G46340	1014	44	26542	3.569392146	0.999337779	0.131388794	0.11288333
SMART	SM00320:WD40	13	1.27826942	0.11094015	AT2G32950, AT5G66240, AT3G15880, AT1G54710, AT3G15354, AT5G58760, AT3G62770, AT4G29380, AT5G05570, AT3G13300, AT3G16830, AT2G46340, AT2G46560	288	237	8423	1.60423992	0.999999995	1	0.99382716
UP_SEQ_FEATURE	short sequence motif:DWD box	3	0.294985251	0.118700254	AT3G15354, AT5G58760, AT2G46340	358	15	8938	4.993296089	1	1	0.996192893
UP_KEYWORDS	WD repeat	10	0.983284169	0.131879261	AT3G15880, AT1G54710, AT4G31160, AT3G15354, AT5G58760, AT3G62770, AT2G32950, AT3G13300, AT3G16830, AT2G46340	1014	153	26542	1.710819765	1	0.492811976	0.423401839
INTERPRO	IPR015943:WD40/YVTN repeat-like-containing domain	16	1.573254671	0.162769187	AT2G32950, AT5G66240, AT3G15880, AT1G54710, AT1G21680, AT4G31160, AT3G15354, AT5G58760, AT1G21670, AT3G62770, AT4G29380, AT5G05570, AT3G13300, AT3G16830, AT2G46340, AT2G46560	910	275	22105	1.413306693	1	1	0.993133047
GOTERM_CC_DIRECT	GO:0080008~Cul4-RING E3 ubiquitin ligase complex	8	0.786627335	0.20510227	AT4G31160, AT3G15354, AT5G58760, AT4G29380, AT2G32950, AT2G46340, AT2G46560, AT5G66240	974	124	25147	1.665695171	1	0.941366828	0.846704242
INTERPRO	IPR017986:WD40-repeat-containing domain	14	1.376597837	0.25944488	AT2G32950, AT5G66240, AT3G15880, AT1G54710, AT4G31160, AT3G15354, AT5G58760, AT3G62770, AT4G29380, AT5G05570, AT3G13300, AT3G16830, AT2G46340, AT2G46560	910	257	22105	1.32325651	1	1	0.993133047
UP_SEQ_FEATURE	repeat:WD 5	4	0.393313668	0.267352057	AT3G15354, AT5G58760, AT2G32950, AT2G46340	358	45	8938	2.219242706	1	1	0.996192893
INTERPRO	IPR001680:WD40 repeat	13	1.27826942	0.273003279	AT2G32950, AT5G66240, AT3G15880, AT1G54710, AT3G15354, AT5G58760, AT3G62770, AT4G29380, AT5G05570, AT3G13300, AT3G16830, AT2G46340, AT2G46560	910	237	22105	1.332429174	1	1	0.993133047
UP_SEQ_FEATURE	repeat:WD 7	3	0.294985251	0.278637669	AT3G15354, AT2G32950, AT2G46340	358	26	8938	2.880747744	1	1	0.996192893
UP_SEQ_FEATURE	repeat:WD 4	4	0.393313668	0.333512713	AT3G15354, AT5G58760, AT2G32950, AT2G46340	358	51	8938	1.958155329	1	1	0.996192893
UP_SEQ_FEATURE	repeat:WD 3	4	0.393313668	0.344569745	AT3G15354, AT5G58760, AT2G32950, AT2G46340	358	52	8938	1.920498496	1	1	0.996192893
UP_SEQ_FEATURE	repeat:WD 1	4	0.393313668	0.355610949	AT3G15354, AT5G58760, AT2G32950, AT2G46340	358	53	8938	1.884262675	1	1	0.996192893
UP_SEQ_FEATURE	repeat:WD 2	4	0.393313668	0.355610949	AT3G15354, AT5G58760, AT2G32950, AT2G46340	358	53	8938	1.884262675	1	1	0.996192893
UP_SEQ_FEATURE	repeat:WD 6	3	0.294985251	0.410502921	AT3G15354, AT2G32950, AT2G46340	358	35	8938	2.139984038	1	1	0.996192893
INTERPRO	IPR019775:WD40 repeat, conserved site	6	0.589970501	0.732891974	AT3G15880, AT3G15354, AT5G58760, AT2G32950, AT3G16830, AT2G46340	910	148	22105	0.984778735	1	1	0.993133047
Annotation Cluster 49	Enrichment Score: 0.7172689044324486
Category	Term	Count	%	PValue	Genes	List Total	Pop Hits	Pop Total	Fold Enrichment	Bonferroni	Benjamini	FDR
GOTERM_BP_DIRECT	GO:0034220~ion transmembrane transport	4	0.393313668	0.104095738	AT2G45960, AT2G37170, AT4G17340, AT3G04090	755	28	18499	3.500283822	1	0.957629968	0.92854793
UP_SEQ_FEATURE	short sequence motif:NPA 1	4	0.393313668	0.162666399	AT2G45960, AT2G37170, AT4G17340, AT3G04090	358	35	8938	2.853312051	1	1	0.996192893
UP_SEQ_FEATURE	short sequence motif:NPA 2	4	0.393313668	0.162666399	AT2G45960, AT2G37170, AT4G17340, AT3G04090	358	35	8938	2.853312051	1	1	0.996192893
GOTERM_BP_DIRECT	GO:0009992~cellular water homeostasis	4	0.393313668	0.190398736	AT2G45960, AT2G37170, AT4G17340, AT3G04090	755	37	18499	2.648863433	1	1	0.970684039
INTERPRO	IPR000425:Major intrinsic protein	4	0.393313668	0.193846515	AT2G45960, AT2G37170, AT4G17340, AT3G04090	910	37	22105	2.626076626	1	1	0.993133047
GOTERM_MF_DIRECT	GO:0015254~glycerol channel activity	4	0.393313668	0.194265075	AT2G45960, AT2G37170, AT4G17340, AT3G04090	770	36	18171	2.622077922	1	1	0.980182927
INTERPRO	IPR023271:Aquaporin-like	4	0.393313668	0.20450266	AT2G45960, AT2G37170, AT4G17340, AT3G04090	910	38	22105	2.556969346	1	1	0.993133047
GOTERM_MF_DIRECT	GO:0015250~water channel activity	4	0.393313668	0.227608489	AT2G45960, AT2G37170, AT4G17340, AT3G04090	770	39	18171	2.42037962	1	1	0.980182927
INTERPRO	IPR022357:Major intrinsic protein, conserved site	3	0.294985251	0.38119483	AT2G45960, AT2G37170, AT4G17340	910	32	22105	2.277300824	1	1	0.993133047
Annotation Cluster 50	Enrichment Score: 0.7121479650925931
Category	Term	Count	%	PValue	Genes	List Total	Pop Hits	Pop Total	Fold Enrichment	Bonferroni	Benjamini	FDR
INTERPRO	IPR004843:Metallophosphoesterase domain	7	0.688298918	0.057024529	AT1G48120, AT4G03080, AT3G09970, AT3G07130, AT3G10150, AT2G16430, AT1G08420	910	67	22105	2.537887486	1	0.977802953	0.970255589
GOTERM_MF_DIRECT	GO:0003993~acid phosphatase activity	5	0.491642085	0.17706435	AT2G39920, AT3G07130, AT3G10150, AT2G16430, AT3G01310	770	52	18171	2.269105894	1	1	0.980182927
UP_SEQ_FEATURE	metal ion-binding site:Zinc	3	0.294985251	0.723374623	AT3G07130, AT3G10150, AT2G16430	358	63	8938	1.188880021	1	1	0.996192893
Annotation Cluster 51	Enrichment Score: 0.7119139005042378
Category	Term	Count	%	PValue	Genes	List Total	Pop Hits	Pop Total	Fold Enrichment	Bonferroni	Benjamini	FDR
SMART	SM00516:SEC14	4	0.393313668	0.115454058	AT1G19650, AT3G10210, AT1G14820, AT5G63060	288	35	8423	3.342460317	0.999999998	1	0.99382716
INTERPRO	IPR001251:CRAL-TRIO domain	4	0.393313668	0.172982099	AT1G19650, AT3G10210, AT1G14820, AT5G63060	910	35	22105	2.776138148	1	1	0.993133047
INTERPRO	IPR011074:CRAL/TRIO, N-terminal domain	3	0.294985251	0.366309291	AT1G19650, AT1G14820, AT5G63060	910	31	22105	2.350762141	1	1	0.993133047
Annotation Cluster 52	Enrichment Score: 0.7067349289614059
Category	Term	Count	%	PValue	Genes	List Total	Pop Hits	Pop Total	Fold Enrichment	Bonferroni	Benjamini	FDR
INTERPRO	IPR004843:Metallophosphoesterase domain	7	0.688298918	0.057024529	AT1G48120, AT4G03080, AT3G09970, AT3G07130, AT3G10150, AT2G16430, AT1G08420	910	67	22105	2.537887486	1	0.977802953	0.970255589
GOTERM_MF_DIRECT	GO:0004721~phosphoprotein phosphatase activity	6	0.589970501	0.109417854	AT1G48120, AT4G27800, AT4G03080, AT4G06599, AT4G21210, AT1G08420	770	60	18171	2.35987013	1	1	0.980182927
UP_KEYWORDS	Protein phosphatase	8	0.786627335	0.195992207	AT1G48120, AT2G30170, AT3G51370, AT4G27800, AT4G03080, AT4G06599, AT4G33500, AT1G08420	1014	124	26542	1.688744671	1	0.639790652	0.549679292
SMART	SM00156:PP2Ac	3	0.294985251	0.221509763	AT1G48120, AT4G03080, AT1G08420	288	26	8423	3.374599359	1	1	0.99382716
INTERPRO	IPR006186:Serine/threonine-specific protein phosphatase/bis(5-nucleosyl)-tetraphosphatase	3	0.294985251	0.290162005	AT1G48120, AT4G03080, AT1G08420	910	26	22105	2.802831784	1	1	0.993133047
UP_SEQ_FEATURE	metal ion-binding site:Manganese	3	0.294985251	0.731422487	AT1G48120, AT4G03080, AT1G08420	358	64	8938	1.170303771	1	1	0.996192893
Annotation Cluster 53	Enrichment Score: 0.6166289909480969
Category	Term	Count	%	PValue	Genes	List Total	Pop Hits	Pop Total	Fold Enrichment	Bonferroni	Benjamini	FDR
GOTERM_CC_DIRECT	GO:0031248~protein acetyltransferase complex	3	0.294985251	0.087987344	AT1G72030, AT1G24040, AT4G28030	974	13	25147	5.958063497	0.999999931	0.52499115	0.472198744
GOTERM_BP_DIRECT	GO:0006474~N-terminal protein amino acid acetylation	3	0.294985251	0.165490288	AT1G72030, AT1G24040, AT4G28030	755	18	18499	4.083664459	1	1	0.970684039
GOTERM_MF_DIRECT	GO:0004596~peptide alpha-N-acetyltransferase activity	3	0.294985251	0.191019499	AT1G72030, AT1G24040, AT4G28030	770	19	18171	3.726110731	1	1	0.980182927
INTERPRO	IPR016181:Acyl-CoA N-acyltransferase	4	0.393313668	0.3728058	AT1G72030, AT1G24040, AT4G28030, AT2G23390	910	53	22105	1.833298777	1	1	0.993133047
GOTERM_MF_DIRECT	GO:0008080~N-acetyltransferase activity	3	0.294985251	0.424874877	AT1G72030, AT1G24040, AT4G28030	770	34	18171	2.08223835	1	1	0.980182927
INTERPRO	IPR000182:GNAT domain	3	0.294985251	0.453118635	AT1G72030, AT1G24040, AT4G28030	910	37	22105	1.96955747	1	1	0.993133047
Annotation Cluster 54	Enrichment Score: 0.5885998730137996
Category	Term	Count	%	PValue	Genes	List Total	Pop Hits	Pop Total	Fold Enrichment	Bonferroni	Benjamini	FDR
UP_SEQ_FEATURE	repeat:LRR 16	6	0.589970501	0.035447629	AT5G53890, AT5G65710, AT1G72300, AT2G39940, AT2G33170, AT4G20140	358	46	8938	3.25649745	1	1	0.996192893
UP_SEQ_FEATURE	repeat:LRR 15	6	0.589970501	0.05179576	AT5G53890, AT5G65710, AT1G72300, AT2G39940, AT2G33170, AT4G20140	358	51	8938	2.937232994	1	1	0.996192893
SMART	SM00369:LRR_TYP	11	1.081612586	0.064969595	AT5G53890, AT5G65710, AT1G72300, AT4G13810, AT5G45800, AT4G03260, AT5G49660, AT2G33170, AT2G17440, AT5G56040, AT4G20140	288	170	8423	1.892422386	0.999982437	1	0.99382716
UP_SEQ_FEATURE	repeat:LRR 19	5	0.491642085	0.068744003	AT5G53890, AT5G65710, AT1G72300, AT2G33170, AT4G20140	358	39	8938	3.200830827	1	1	0.996192893
UP_SEQ_FEATURE	repeat:LRR 20	5	0.491642085	0.068744003	AT5G53890, AT5G65710, AT1G72300, AT2G33170, AT4G20140	358	39	8938	3.200830827	1	1	0.996192893
UP_SEQ_FEATURE	repeat:LRR 14	6	0.589970501	0.080967491	AT5G53890, AT5G65710, AT1G72300, AT2G39940, AT2G33170, AT4G20140	358	58	8938	2.582739357	1	1	0.996192893
UP_SEQ_FEATURE	repeat:LRR 13	6	0.589970501	0.09062611	AT5G53890, AT5G65710, AT1G72300, AT2G39940, AT2G33170, AT4G20140	358	60	8938	2.496648045	1	1	0.996192893
UP_SEQ_FEATURE	repeat:LRR 17	5	0.491642085	0.091338141	AT5G53890, AT5G65710, AT1G72300, AT2G33170, AT4G20140	358	43	8938	2.903079122	1	1	0.996192893
UP_SEQ_FEATURE	repeat:LRR 18	5	0.491642085	0.091338141	AT5G53890, AT5G65710, AT1G72300, AT2G33170, AT4G20140	358	43	8938	2.903079122	1	1	0.996192893
UP_SEQ_FEATURE	repeat:LRR 12	6	0.589970501	0.100852054	AT5G53890, AT5G65710, AT1G72300, AT2G39940, AT2G33170, AT4G20140	358	62	8938	2.416111011	1	1	0.996192893
UP_SEQ_FEATURE	repeat:LRR 11	6	0.589970501	0.140846923	AT5G53890, AT5G65710, AT1G72300, AT2G39940, AT2G33170, AT4G20140	358	69	8938	2.1709983	1	1	0.996192893
UP_SEQ_FEATURE	repeat:LRR 21	4	0.393313668	0.143452251	AT5G65710, AT1G72300, AT2G33170, AT4G20140	358	33	8938	3.026240054	1	1	0.996192893
INTERPRO	IPR003591:Leucine-rich repeat, typical subtype	11	1.081612586	0.163452725	AT5G53890, AT5G65710, AT1G72300, AT4G13810, AT5G45800, AT4G03260, AT5G49660, AT2G33170, AT2G17440, AT5G56040, AT4G20140	910	170	22105	1.571784098	1	1	0.993133047
UP_SEQ_FEATURE	repeat:LRR 10	6	0.589970501	0.186613815	AT5G53890, AT5G65710, AT1G72300, AT2G39940, AT2G33170, AT4G20140	358	76	8938	1.97103793	1	1	0.996192893
UP_SEQ_FEATURE	repeat:LRR 9	6	0.589970501	0.267237803	AT5G53890, AT5G65710, AT1G72300, AT2G39940, AT2G33170, AT4G20140	358	87	8938	1.721826238	1	1	0.996192893
UP_SEQ_FEATURE	repeat:LRR 22	3	0.294985251	0.278637669	AT1G72300, AT2G33170, AT4G20140	358	26	8938	2.880747744	1	1	0.996192893
UP_SEQ_FEATURE	repeat:LRR 8	6	0.589970501	0.314096629	AT5G53890, AT5G65710, AT1G72300, AT2G39940, AT2G33170, AT4G20140	358	93	8938	1.610740674	1	1	0.996192893
GOTERM_BP_DIRECT	GO:0007169~transmembrane receptor protein tyrosine kinase signaling pathway	7	0.688298918	0.437523956	AT3G03770, AT5G53890, AT5G65710, AT1G72300, AT5G45800, AT5G56040, AT4G20140	755	130	18499	1.319337748	1	1	0.970684039
UP_SEQ_FEATURE	repeat:LRR 7	6	0.589970501	0.449546731	AT5G53890, AT5G65710, AT1G72300, AT2G39940, AT2G33170, AT4G20140	358	110	8938	1.361808024	1	1	0.996192893
UP_SEQ_FEATURE	repeat:LRR 6	6	0.589970501	0.650949945	AT5G53890, AT5G65710, AT1G72300, AT2G39940, AT2G33170, AT4G20140	358	138	8938	1.08549915	1	1	0.996192893
UP_KEYWORDS	Receptor	20	1.966568338	0.732621473	AT1G66910, AT5G24850, AT3G03770, AT5G27320, AT5G49660, AT2G32390, AT2G33170, AT5G42090, AT4G20140, AT5G53890, AT5G06265, AT1G72300, AT4G13810, AT5G45800, AT5G56290, AT4G18130, AT2G41140, AT5G57360, AT5G56040, AT5G58140	1014	560	26542	0.9348408	1	1	0.862190813
INTERPRO	IPR013210:Leucine-rich repeat-containing N-terminal, type 2	8	0.786627335	0.760662601	AT5G53890, AT5G65710, AT1G72300, AT4G13810, AT5G49660, AT2G33170, AT5G56040, AT4G20140	910	209	22105	0.929807035	1	1	0.993133047
INTERPRO	IPR001611:Leucine-rich repeat	13	1.27826942	0.803818527	AT3G03770, AT4G03260, AT5G49660, AT1G69550, AT2G33170, AT2G17440, AT4G20140, AT5G53890, AT1G72300, AT5G65710, AT4G13810, AT5G45800, AT5G56040	910	358	22105	0.882083001	1	1	0.993133047
UP_SEQ_FEATURE	repeat:LRR 5	6	0.589970501	0.844936357	AT5G53890, AT5G65710, AT1G72300, AT2G39940, AT2G33170, AT4G20140	358	178	8938	0.841566757	1	1	0.996192893
UP_SEQ_FEATURE	repeat:LRR 4	6	0.589970501	0.938733233	AT5G53890, AT5G65710, AT1G72300, AT2G39940, AT2G33170, AT4G20140	358	217	8938	0.690317432	1	1	0.996192893
UP_SEQ_FEATURE	repeat:LRR 3	6	0.589970501	0.982495209	AT5G53890, AT5G65710, AT1G72300, AT2G39940, AT2G33170, AT4G20140	358	264	8938	0.56742001	1	1	0.996192893
UP_KEYWORDS	Leucine-rich repeat	13	1.27826942	0.990420903	AT3G03770, AT5G49660, AT1G69550, AT2G39940, AT2G33170, AT2G17440, AT4G20140, AT5G53890, AT1G72300, AT5G65710, AT4G13810, AT5G45800, AT5G56040	1014	557	26542	0.610919302	1	1	0.990420903
UP_SEQ_FEATURE	repeat:LRR 1	6	0.589970501	0.995103574	AT5G53890, AT5G65710, AT1G72300, AT2G39940, AT2G33170, AT4G20140	358	308	8938	0.486360009	1	1	0.996192893
UP_SEQ_FEATURE	repeat:LRR 2	6	0.589970501	0.995103574	AT5G53890, AT5G65710, AT1G72300, AT2G39940, AT2G33170, AT4G20140	358	308	8938	0.486360009	1	1	0.996192893
INTERPRO	IPR013320:Concanavalin A-like lectin/glucanase, subgroup	9	0.884955752	0.999518478	AT1G66910, AT2G23200, AT5G53890, AT1G72300, AT3G44990, AT5G45800, AT2G33170, AT2G41140, AT4G20140	910	493	22105	0.443450059	1	1	0.999518478
Annotation Cluster 55	Enrichment Score: 0.5587938887608193
Category	Term	Count	%	PValue	Genes	List Total	Pop Hits	Pop Total	Fold Enrichment	Bonferroni	Benjamini	FDR
UP_KEYWORDS	Ubl conjugation pathway	32	3.146509341	0.120795042	AT5G42990, AT2G32950, AT1G55000, AT1G10170, AT1G55860, AT2G39940, AT2G39720, AT3G07525, AT4G12560, AT4G31160, AT2G01620, AT5G03240, AT4G14220, AT5G57360, AT3G51770, AT1G12820, AT1G10600, AT4G04210, AT5G67480, AT4G11680, AT1G79810, AT3G15354, AT5G58760, AT4G19700, AT4G28270, AT3G14400, AT1G78100, AT1G79110, AT4G38600, AT4G34100, AT2G46340, AT3G49060	1014	650	26542	1.288642088	1	0.457410557	0.392986535
GOTERM_BP_DIRECT	GO:0016567~protein ubiquitination	21	2.064896755	0.389591038	AT1G15165, AT2G32950, AT3G51770, AT1G55000, AT1G10170, AT1G55860, AT1G12820, AT2G39940, AT4G15840, AT4G11680, AT4G12560, AT4G31160, AT5G58760, AT4G19700, AT2G01620, AT2G25320, AT1G78100, AT4G34100, AT3G49060, AT4G14220, AT5G57360	755	456	18499	1.128380969	1	1	0.970684039
GOTERM_MF_DIRECT	GO:0004842~ubiquitin-protein transferase activity	22	2.163225172	0.447672346	AT5G42990, AT1G15165, AT2G32950, AT5G49665, AT1G55860, AT1G12820, AT2G39940, AT5G60170, AT4G12560, AT1G79810, AT4G19700, AT3G45630, AT2G47700, AT4G28270, AT1G27340, AT2G25320, AT2G27950, AT4G38600, AT4G34100, AT3G49060, AT4G14220, AT5G57360	770	475	18171	1.092992481	1	1	0.980182927
Annotation Cluster 56	Enrichment Score: 0.5195832287742236
Category	Term	Count	%	PValue	Genes	List Total	Pop Hits	Pop Total	Fold Enrichment	Bonferroni	Benjamini	FDR
GOTERM_MF_DIRECT	GO:0035251~UDP-glucosyltransferase activity	4	0.393313668	0.079036444	AT5G03490, AT1G07250, AT1G05560, AT3G21750	770	24	18171	3.933116883	1	0.984548508	0.963568784
GOTERM_MF_DIRECT	GO:0008194~UDP-glycosyltransferase activity	8	0.786627335	0.136143113	AT5G03490, AT1G01390, AT1G05560, AT5G01220, AT4G15490, AT3G21760, AT4G15550, AT3G21750	770	101	18171	1.869204063	1	1	0.980182927
GOTERM_MF_DIRECT	GO:0080043~quercetin 3-O-glucosyltransferase activity	8	0.786627335	0.167836225	AT5G03490, AT1G01390, AT1G07250, AT1G05560, AT4G15490, AT3G21760, AT4G15550, AT3G21750	770	107	18171	1.764388882	1	1	0.980182927
INTERPRO	IPR002213:UDP-glucuronosyl/UDP-glucosyltransferase	8	0.786627335	0.20093123	AT5G03490, AT1G01390, AT1G07250, AT1G05560, AT4G15490, AT3G21760, AT4G15550, AT3G21750	910	116	22105	1.675255779	1	1	0.993133047
GOTERM_BP_DIRECT	GO:0009813~flavonoid biosynthetic process	9	0.884955752	0.239995264	AT4G25640, AT5G03490, AT1G01390, AT1G07250, AT1G05560, AT4G15490, AT3G21760, AT4G15550, AT4G16330	755	145	18499	1.520812971	1	1	0.970684039
GOTERM_MF_DIRECT	GO:0080044~quercetin 7-O-glucosyltransferase activity	7	0.688298918	0.285076409	AT5G03490, AT1G01390, AT1G07250, AT1G05560, AT4G15490, AT3G21760, AT4G15550	770	105	18171	1.573246753	1	1	0.980182927
GOTERM_BP_DIRECT	GO:0052696~flavonoid glucuronidation	7	0.688298918	0.306358482	AT5G03490, AT1G01390, AT1G07250, AT1G05560, AT4G15490, AT3G21760, AT4G15550	755	112	18499	1.531374172	1	1	0.970684039
GOTERM_MF_DIRECT	GO:0016758~transferase activity, transferring hexosyl groups	9	0.884955752	0.39213421	AT2G32430, AT5G03490, AT1G01390, AT1G07250, AT1G05560, AT4G15490, AT3G21760, AT4G15550, AT3G21750	770	164	18171	1.295050681	1	1	0.980182927
GOTERM_CC_DIRECT	GO:0043231~intracellular membrane-bounded organelle	9	0.884955752	0.43123612	AT5G03490, AT1G09010, AT3G54440, AT1G01390, AT1G07250, AT4G15490, AT3G21760, AT4G15550, AT5G57350	974	186	25147	1.249271378	1	1	0.904494382
UP_KEYWORDS	Glycosyltransferase	18	1.769911504	0.700001953	AT2G32430, AT5G24300, AT2G32530, AT1G07250, AT1G11720, AT1G55850, AT3G21760, AT5G20280, AT3G21750, AT5G03490, AT2G36390, AT3G46970, AT1G01390, AT1G05560, AT4G18240, AT5G01220, AT4G15490, AT4G15550	1014	493	26542	0.955699317	1	1	0.862190813
COG_ONTOLOGY	Carbohydrate transport and metabolism / Signal transduction mechanisms	4	0.393313668	0.758682829	AT1G07250, AT1G05560, AT4G15490, AT4G15550	161	63	2589	1.020999704	1	1	1
GOTERM_MF_DIRECT	GO:0016757~transferase activity, transferring glycosyl groups	18	1.769911504	0.852200549	AT3G06510, AT2G32430, AT5G24300, AT2G32530, AT1G07250, AT1G11720, AT1G55850, AT3G21760, AT5G20280, AT3G21750, AT5G03490, AT3G46970, AT1G01390, AT1G05560, AT4G18240, AT5G01220, AT4G15490, AT4G15550	770	499	18171	0.851255758	1	1	0.980182927
Annotation Cluster 57	Enrichment Score: 0.4999601764764326
Category	Term	Count	%	PValue	Genes	List Total	Pop Hits	Pop Total	Fold Enrichment	Bonferroni	Benjamini	FDR
UP_KEYWORDS	Ion channel	9	0.884955752	0.07337251	AT5G54250, AT1G51340, AT1G58520, AT2G48060, AT5G10490, AT2G32390, AT4G22200, AT5G46240, AT5G33280	1014	115	26542	2.04852071	1	0.320581429	0.275429115
SMART	SM00100:cNMP	3	0.294985251	0.285274234	AT5G54250, AT4G22200, AT5G46240	288	31	8423	2.83030914	1	1	0.99382716
UP_SEQ_FEATURE	nucleotide phosphate-binding region:cNMP	3	0.294985251	0.323469059	AT5G54250, AT4G22200, AT5G46240	358	29	8938	2.582739357	1	1	0.996192893
GOTERM_BP_DIRECT	GO:0042391~regulation of membrane potential	3	0.294985251	0.332243874	AT5G54250, AT4G22200, AT5G46240	755	29	18499	2.534688285	1	1	0.970684039
GOTERM_MF_DIRECT	GO:0030551~cyclic nucleotide binding	3	0.294985251	0.349005083	AT5G54250, AT4G22200, AT5G46240	770	29	18171	2.441244962	1	1	0.980182927
INTERPRO	IPR005821:Ion transport domain	3	0.294985251	0.351286665	AT5G54250, AT4G22200, AT5G46240	910	30	22105	2.429120879	1	1	0.993133047
INTERPRO	IPR000595:Cyclic nucleotide-binding domain	3	0.294985251	0.38119483	AT5G54250, AT4G22200, AT5G46240	910	32	22105	2.277300824	1	1	0.993133047
GOTERM_MF_DIRECT	GO:0005249~voltage-gated potassium channel activity	3	0.294985251	0.395030416	AT5G54250, AT4G22200, AT5G46240	770	32	18171	2.212378247	1	1	0.980182927
INTERPRO	IPR018490:Cyclic nucleotide-binding-like	3	0.294985251	0.395929157	AT5G54250, AT4G22200, AT5G46240	910	33	22105	2.208291708	1	1	0.993133047
INTERPRO	IPR014710:RmlC-like jelly roll fold	5	0.491642085	0.608729214	AT5G54250, AT4G17050, AT4G10300, AT4G22200, AT5G46240	910	102	22105	1.190745529	1	1	0.993133047
Annotation Cluster 58	Enrichment Score: 0.4695649990331827
Category	Term	Count	%	PValue	Genes	List Total	Pop Hits	Pop Total	Fold Enrichment	Bonferroni	Benjamini	FDR
GOTERM_BP_DIRECT	GO:0006749~glutathione metabolic process	5	0.491642085	0.245861229	AT4G10000, AT3G54660, AT3G55040, AT5G03880, AT2G29450	755	62	18499	1.975966674	1	1	0.970684039
INTERPRO	IPR004045:Glutathione S-transferase, N-terminal	5	0.491642085	0.259906414	AT5G44000, AT4G10000, AT3G55040, AT5G03880, AT2G29450	910	63	22105	1.927873714	1	1	0.993133047
GOTERM_MF_DIRECT	GO:0004364~glutathione transferase activity	5	0.491642085	0.267203885	AT5G44000, AT4G10000, AT3G55040, AT5G03880, AT2G29450	770	62	18171	1.903121072	1	1	0.980182927
INTERPRO	IPR010987:Glutathione S-transferase, C-terminal-like	3	0.294985251	0.775157923	AT5G44000, AT3G55040, AT2G29450	910	68	22105	1.071670976	1	1	0.993133047
Annotation Cluster 59	Enrichment Score: 0.46080205093284643
Category	Term	Count	%	PValue	Genes	List Total	Pop Hits	Pop Total	Fold Enrichment	Bonferroni	Benjamini	FDR
GOTERM_MF_DIRECT	GO:0004386~helicase activity	8	0.786627335	0.112219158	AT5G20320, AT5G26742, AT3G02060, AT1G48650, AT3G54280, AT5G63120, AT5G47010, AT2G18760	770	96	18171	1.966558442	1	1	0.980182927
SMART	SM00487:DEXDc	9	0.884955752	0.136033465	AT5G20320, AT5G26742, AT3G02060, AT1G79950, AT1G48650, AT3G54280, AT2G01440, AT5G63120, AT2G18760	288	149	8423	1.766568792	1	1	0.99382716
INTERPRO	IPR014001:Helicase, superfamily 1/2, ATP-binding domain	10	0.983284169	0.16568801	AT5G20320, AT5G26742, AT3G02060, AT1G79950, AT1G48650, AT3G54280, AT2G01440, AT5G63120, AT5G47010, AT2G18760	910	150	22105	1.619413919	1	1	0.993133047
SMART	SM00490:HELICc	8	0.786627335	0.220116226	AT5G20320, AT5G26742, AT3G02060, AT1G48650, AT3G54280, AT2G01440, AT5G63120, AT2G18760	288	144	8423	1.624807099	1	1	0.99382716
UP_KEYWORDS	Helicase	10	0.983284169	0.250738442	AT5G20320, AT5G26742, AT3G02060, AT1G79950, AT1G48650, AT3G54280, AT2G01440, AT5G63120, AT5G47010, AT2G18760	1014	180	26542	1.4541968	1	0.749575974	0.644001893
INTERPRO	IPR011545:DNA/RNA helicase, DEAD/DEAH box type, N-terminal	6	0.589970501	0.352444779	AT5G20320, AT5G26742, AT3G02060, AT1G48650, AT2G01440, AT5G63120	910	95	22105	1.534181608	1	1	0.993133047
INTERPRO	IPR001650:Helicase, C-terminal	8	0.786627335	0.394276088	AT5G20320, AT5G26742, AT3G02060, AT1G48650, AT3G54280, AT2G01440, AT5G63120, AT2G18760	910	146	22105	1.331025139	1	1	0.993133047
UP_SEQ_FEATURE	domain:Helicase ATP-binding	4	0.393313668	0.562819146	AT5G20320, AT5G26742, AT5G63120, AT5G47010	358	73	8938	1.368026326	1	1	0.996192893
GOTERM_MF_DIRECT	GO:0008026~ATP-dependent helicase activity	4	0.393313668	0.663876244	AT5G26742, AT3G02060, AT2G01440, AT5G63120	770	80	18171	1.179935065	1	1	0.980182927
GOTERM_MF_DIRECT	GO:0004004~ATP-dependent RNA helicase activity	4	0.393313668	0.71836046	AT5G26742, AT1G48650, AT2G01440, AT5G63120	770	87	18171	1.084997761	1	1	0.980182927
GOTERM_BP_DIRECT	GO:0010501~RNA secondary structure unwinding	3	0.294985251	0.725114993	AT5G26742, AT2G01440, AT5G63120	755	62	18499	1.185580004	1	1	0.970684039
UP_SEQ_FEATURE	domain:Helicase C-terminal	3	0.294985251	0.782351181	AT5G20320, AT5G26742, AT5G63120	358	71	8938	1.054921709	1	1	0.996192893
Annotation Cluster 60	Enrichment Score: 0.4570490133152337
Category	Term	Count	%	PValue	Genes	List Total	Pop Hits	Pop Total	Fold Enrichment	Bonferroni	Benjamini	FDR
SMART	SM00838:SM00838	3	0.294985251	0.043459312	AT1G62750, AT5G13650, AT5G08650	288	10	8423	8.773958333	0.999284414	1	0.99382716
INTERPRO	IPR009022:Elongation factor G, III-V domain	3	0.294985251	0.084861307	AT1G62750, AT5G13650, AT5G08650	910	12	22105	6.072802198	1	1	0.993133047
INTERPRO	IPR000640:Translation elongation factor EFG, V domain	3	0.294985251	0.084861307	AT1G62750, AT5G13650, AT5G08650	910	12	22105	6.072802198	1	1	0.993133047
GOTERM_MF_DIRECT	GO:0003746~translation elongation factor activity	5	0.491642085	0.248447042	AT1G62750, AT5G13650, AT5G25520, AT5G12120, AT5G08650	770	60	18171	1.966558442	1	1	0.980182927
INTERPRO	IPR009000:Translation elongation/initiation factor/Ribosomal, beta-barrel	4	0.393313668	0.270696645	AT1G62750, AT5G13650, AT5G08650, AT5G22800	910	44	22105	2.208291708	1	1	0.993133047
INTERPRO	IPR004161:Translation elongation factor EFTu/EF1A, domain 2	3	0.294985251	0.305560435	AT1G62750, AT5G13650, AT5G08650	910	27	22105	2.699023199	1	1	0.993133047
UP_KEYWORDS	Elongation factor	4	0.393313668	0.329576112	AT1G62750, AT5G13650, AT5G25520, AT5G12120	1014	53	26542	1.975512634	1	0.899516745	0.772824246
INTERPRO	IPR000795:Elongation factor, GTP-binding domain	3	0.294985251	0.351286665	AT1G62750, AT5G13650, AT5G08650	910	30	22105	2.429120879	1	1	0.993133047
UP_KEYWORDS	Protein biosynthesis	8	0.786627335	0.675001817	AT1G62750, AT5G13650, AT3G60240, AT5G25520, AT5G12120, AT5G08650, AT4G30690, AT5G22800	1014	206	26542	1.016525919	1	1	0.862190813
INTERPRO	IPR005225:Small GTP-binding protein domain	4	0.393313668	0.892383584	AT1G62750, AT5G13650, AT5G57960, AT5G08650	910	125	22105	0.777318681	1	1	0.993133047
GOTERM_MF_DIRECT	GO:0003924~GTPase activity	4	0.393313668	0.924377614	AT1G62750, AT5G13650, AT5G08650, AT1G03160	770	133	18171	0.709735377	1	1	0.980182927
UP_KEYWORDS	GTP-binding	5	0.491642085	0.976868625	AT1G62750, AT5G08650, AT1G03160, AT1G54130, AT4G02260	1014	229	26542	0.571518393	1	1	0.976868625
GOTERM_MF_DIRECT	GO:0005525~GTP binding	7	0.688298918	0.985912158	AT1G62750, AT5G13650, AT5G57960, AT5G08650, AT1G03160, AT1G54130, AT4G02260	770	292	18171	0.565722291	1	1	0.985912158
GOTERM_BP_DIRECT	GO:0006414~translational elongation	4	0.393313668	1	AT1G62750, AT5G13650, AT5G25520, AT5G12120	755	703	18499	0.139413865	1	1	1
Annotation Cluster 61	Enrichment Score: 0.40511758354243615
Category	Term	Count	%	PValue	Genes	List Total	Pop Hits	Pop Total	Fold Enrichment	Bonferroni	Benjamini	FDR
GOTERM_MF_DIRECT	GO:0004722~protein serine/threonine phosphatase activity	11	1.081612586	0.104420553	AT1G48120, AT2G30170, AT3G51370, AT4G27800, AT4G03080, AT3G09970, AT3G07130, AT3G10150, AT2G16430, AT4G33500, AT1G08420	770	150	18171	1.730571429	1	1	0.980182927
UP_KEYWORDS	Protein phosphatase	8	0.786627335	0.195992207	AT1G48120, AT2G30170, AT3G51370, AT4G27800, AT4G03080, AT4G06599, AT4G33500, AT1G08420	1014	124	26542	1.688744671	1	0.639790652	0.549679292
UP_SEQ_FEATURE	metal ion-binding site:Manganese 1	5	0.491642085	0.433716434	AT2G30170, AT3G51370, AT4G27800, AT3G08590, AT4G33500	358	84	8938	1.486100027	1	1	0.996192893
UP_SEQ_FEATURE	metal ion-binding site:Manganese 2	5	0.491642085	0.442691323	AT2G30170, AT3G51370, AT4G27800, AT3G08590, AT4G33500	358	85	8938	1.468616497	1	1	0.996192893
UP_KEYWORDS	Manganese	15	1.474926254	0.448253253	AT2G32430, AT2G30170, AT3G51370, AT4G27800, AT4G17050, AT3G05350, AT1G48120, AT5G56650, AT4G03080, AT4G14910, AT5G43600, AT3G08590, AT4G33500, AT1G08420, AT4G36760	1014	345	26542	1.138067061	1	1	0.862190813
SMART	SM00332:PP2Cc	4	0.393313668	0.52498227	AT2G30170, AT3G51370, AT4G27800, AT4G33500	288	81	8423	1.444272977	1	1	0.99382716
UP_SEQ_FEATURE	metal ion-binding site:Manganese 1; via carbonyl oxygen	4	0.393313668	0.599303972	AT2G30170, AT3G51370, AT4G27800, AT4G33500	358	77	8938	1.296960023	1	1	0.996192893
UP_SEQ_FEATURE	domain:PP2C-like	4	0.393313668	0.616783454	AT2G30170, AT3G51370, AT4G27800, AT4G33500	358	79	8938	1.264125592	1	1	0.996192893
INTERPRO	IPR001932:Protein phosphatase 2C (PP2C)-like	4	0.393313668	0.660940113	AT2G30170, AT3G51370, AT4G27800, AT4G33500	910	82	22105	1.184937014	1	1	0.993133047
Annotation Cluster 62	Enrichment Score: 0.3971134431875962
Category	Term	Count	%	PValue	Genes	List Total	Pop Hits	Pop Total	Fold Enrichment	Bonferroni	Benjamini	FDR
UP_SEQ_FEATURE	active site:Proton acceptor	31	3.048180924	0.053987208	AT1G68830, AT3G19170, AT1G53510, AT2G21330, AT1G79600, AT5G65710, AT3G61220, AT5G09660, AT5G05200, AT3G48000, AT4G13250, AT4G35000, AT4G38970, AT1G12680, AT4G24740, AT3G54660, AT2G33170, AT1G71810, AT4G20140, AT2G23200, AT4G31390, AT5G53890, AT1G72300, AT3G14720, AT4G32320, AT1G07440, AT3G51630, AT3G14420, AT2G46340, AT5G58140, AT4G13020	358	554	8938	1.397041325	1	1	0.996192893
UP_KEYWORDS	Kinase	60	5.899705015	0.08185657	AT1G13640, AT1G68830, AT3G52990, AT4G24810, AT4G02260, AT5G08570, AT1G79600, AT5G58950, AT5G45800, AT1G79640, AT1G07110, AT4G33240, AT1G12680, AT4G24740, AT1G71810, AT4G20140, AT2G23200, AT4G31390, AT1G10900, AT1G72300, AT3G13670, AT3G12780, AT1G48210, AT3G14720, AT4G16130, AT1G54130, AT3G51630, AT1G79570, AT5G58560, AT1G56190, AT4G13020, AT1G32060, AT1G66910, AT5G01920, AT1G67840, AT5G47840, AT5…	1014	1285	26542	1.222204315	1	0.333752326	0.286744957
UP_SEQ_FEATURE	domain:Protein kinase	22	2.163225172	0.206354194	AT1G12680, AT5G21222, AT4G24740, AT1G68830, AT2G33170, AT1G71810, AT4G20140, AT1G53510, AT2G23200, AT4G31390, AT3G15354, AT5G53890, AT1G79600, AT1G72300, AT5G65710, AT3G14720, AT3G51630, AT5G05200, AT2G46340, AT3G49060, AT4G13020, AT5G58140	358	433	8938	1.26850478	1	1	0.996192893
GOTERM_MF_DIRECT	GO:0004672~protein kinase activity	25	2.458210423	0.232428847	AT5G01920, AT2G30390, AT1G68830, AT4G24810, AT1G79600, AT3G19100, AT5G45800, AT3G24190, AT5G21222, AT3G03770, AT4G24740, AT4G21210, AT3G22750, AT2G33170, AT1G65190, AT1G71810, AT4G31390, AT3G15354, AT4G29380, AT5G57610, AT3G51630, AT1G79570, AT2G46340, AT3G49060, AT4G13020	770	482	18171	1.22399903	1	1	0.980182927
UP_SEQ_FEATURE	binding site:ATP	22	2.163225172	0.287859673	AT5G24850, AT1G12680, AT4G24740, AT1G68830, AT2G33170, AT1G71810, AT4G20140, AT1G53510, AT2G23200, AT4G31390, AT5G53890, AT1G79600, AT1G72300, AT5G65710, AT3G14720, AT3G51630, AT5G05200, AT2G46340, AT3G49060, AT1G56190, AT4G13020, AT5G58140	358	459	8938	1.196650479	1	1	0.996192893
SMART	SM00220:S_TKc	31	3.048180924	0.323440403	AT1G66910, AT5G01920, AT1G68830, AT5G49660, AT1G53510, AT5G65710, AT5G58950, AT3G19100, AT1G79640, AT4G19110, AT2G41140, AT1G12680, AT5G21222, AT4G24740, AT3G22750, AT2G33170, AT4G20140, AT2G23200, AT3G15354, AT5G53890, AT4G29380, AT3G13670, AT1G72300, AT5G57610, AT1G48210, AT3G14720, AT3G51630, AT1G79570, AT5G58140, AT4G13020, AT5G56040	288	803	8423	1.129068943	1	1	0.99382716
INTERPRO	IPR011009:Protein kinase-like domain	45	4.424778761	0.506963803	AT1G66910, AT5G01920, AT1G68830, AT4G24810, AT5G49660, AT2G39190, AT1G53510, AT1G79600, AT5G65710, AT5G58950, AT3G19100, AT5G45800, AT1G79640, AT5G05200, AT3G61080, AT4G19110, AT2G41140, AT3G24190, AT1G12680, AT5G21222, AT3G03770, AT4G24740, AT3G22750, AT2G33170, AT1G65250, AT1G65190, AT1G71810, AT4G20140, AT2G23200, AT4G31390, AT3G15354, AT5G53890, AT4G29380, AT3G13670, AT1G72300, AT5G57610, AT1…	910	1067	22105	1.024465225	1	1	0.993133047
INTERPRO	IPR000719:Protein kinase, catalytic domain	42	4.12979351	0.591572441	AT1G66910, AT5G01920, AT1G68830, AT4G24810, AT5G49660, AT1G53510, AT1G79600, AT5G65710, AT5G58950, AT3G19100, AT5G45800, AT1G79640, AT4G19110, AT2G41140, AT3G24190, AT1G12680, AT5G21222, AT3G03770, AT4G24740, AT3G22750, AT2G33170, AT1G65250, AT1G65190, AT1G71810, AT4G20140, AT2G23200, AT4G31390, AT3G15354, AT5G53890, AT4G29380, AT3G13670, AT1G72300, AT5G57610, AT1G48210, AT3G14720, AT3G51630, AT1…	910	1023	22105	0.99729303	1	1	0.993133047
GOTERM_BP_DIRECT	GO:0006468~protein phosphorylation	34	3.343166175	0.692132597	AT1G66910, AT5G01920, AT2G30390, AT1G68830, AT4G24810, AT4G11570, AT1G79600, AT5G65710, AT3G19100, AT5G45800, AT1G79640, AT4G19110, AT2G41140, AT3G24190, AT3G03770, AT3G22750, AT2G33170, AT1G65250, AT1G65190, AT1G71810, AT4G20140, AT2G23200, AT4G31390, AT5G53890, AT4G29380, AT1G72300, AT5G57610, AT1G48210, AT3G51630, AT1G79570, AT2G46340, AT3G49060, AT4G13020, AT5G56040	755	870	18499	0.957548908	1	1	0.970684039
UP_KEYWORDS	Serine/threonine-protein kinase	24	2.359882006	0.840531679	AT1G66910, AT5G01920, AT1G12680, AT4G24740, AT1G68830, AT4G21210, AT5G49660, AT2G33170, AT4G20140, AT1G53510, AT2G23200, AT5G53890, AT1G72300, AT5G65710, AT3G19100, AT1G48210, AT3G14720, AT1G79640, AT3G51630, AT4G19110, AT2G41140, AT4G13020, AT5G56040, AT5G58140	1014	722	26542	0.870101133	1	1	0.862190813
INTERPRO	IPR017441:Protein kinase, ATP binding site	22	2.163225172	0.924060239	AT1G66910, AT1G12680, AT1G68830, AT5G49660, AT4G20140, AT1G53510, AT2G23200, AT5G53890, AT1G72300, AT5G65710, AT3G13670, AT3G19100, AT5G57610, AT1G48210, AT3G14720, AT1G79640, AT1G79570, AT3G49060, AT4G19110, AT2G41140, AT5G56040, AT5G58140	910	671	22105	0.796433075	1	1	0.993133047
INTERPRO	IPR008271:Serine/threonine-protein kinase, active site	26	2.55653884	0.939269288	AT1G66910, AT5G01920, AT1G68830, AT5G49660, AT5G65710, AT5G58950, AT3G19100, AT4G19110, AT2G41140, AT1G12680, AT5G21222, AT4G24740, AT3G22750, AT2G33170, AT4G20140, AT2G23200, AT5G53890, AT4G29380, AT3G13670, AT1G72300, AT5G57610, AT1G48210, AT3G51630, AT5G58140, AT4G13020, AT5G56040	910	798	22105	0.791442893	1	1	0.993133047
GOTERM_MF_DIRECT	GO:0004674~protein serine/threonine kinase activity	27	2.654867257	0.941398788	AT1G66910, AT5G01920, AT1G68830, AT5G49660, AT5G65710, AT3G19100, AT5G45800, AT1G79640, AT4G19110, AT2G41140, AT3G03770, AT4G24740, AT4G03260, AT4G21210, AT2G33170, AT1G65250, AT1G65190, AT4G20140, AT2G23200, AT5G53890, AT4G29380, AT3G13670, AT1G72300, AT1G48210, AT3G51630, AT5G58140, AT5G56040	770	804	18171	0.7924937	1	1	0.980182927
GOTERM_MF_DIRECT	GO:0016301~kinase activity	33	3.244837758	0.979933585	AT1G66910, AT1G13640, AT5G01920, AT1G68830, AT1G67840, AT1G66970, AT3G52990, AT5G49660, AT4G02260, AT5G08570, AT5G65710, AT5G58950, AT3G19100, AT1G79640, AT5G05200, AT4G30310, AT3G61080, AT4G19110, AT2G41140, AT1G12680, AT4G24740, AT5G26570, AT3G22750, AT1G65250, AT2G23200, AT3G13670, AT1G48210, AT1G54130, AT5G58560, AT3G49060, AT5G58140, AT4G13020, AT5G56040	770	1039	18171	0.749525643	1	1	0.980182927
Annotation Cluster 63	Enrichment Score: 0.37310335740179223
Category	Term	Count	%	PValue	Genes	List Total	Pop Hits	Pop Total	Fold Enrichment	Bonferroni	Benjamini	FDR
INTERPRO	IPR001841:Zinc finger, RING-type	22	2.163225172	0.358504677	AT3G48070, AT3G30460, AT4G32600, AT2G32950, AT5G49665, AT1G10170, AT1G18660, AT3G26730, AT2G39720, AT1G30860, AT5G60170, AT4G11680, AT1G79810, AT1G71980, AT4G19700, AT3G45630, AT2G47700, AT4G28270, AT2G27950, AT1G79110, AT4G14220, AT4G31450	910	464	22105	1.151738348	1	1	0.993133047
GOTERM_MF_DIRECT	GO:0008270~zinc ion binding	63	6.194690265	0.358625119	AT3G07100, AT1G10170, AT2G30950, AT2G39720, AT1G30860, AT3G19170, AT5G56650, AT5G58870, AT2G47700, AT5G12350, AT1G44820, AT4G33240, AT4G39100, AT5G22800, AT4G32600, AT5G43630, AT5G42540, AT1G18660, AT1G17210, AT1G66140, AT3G26730, AT5G27280, AT4G11680, AT4G38220, AT3G58070, AT1G79810, AT4G28270, AT3G52720, AT4G34100, AT4G38225, AT5G04940, AT3G47060, AT4G13460, AT3G48070, AT5G26742, AT3G30460, AT2…	770	1393	18171	1.067277948	1	1	0.980182927
SMART	SM00184:RING	14	1.376597837	0.393410502	AT3G30460, AT4G32600, AT2G32950, AT5G49665, AT1G18660, AT3G26730, AT2G39720, AT1G30860, AT4G11680, AT1G71980, AT2G47700, AT4G28270, AT4G14220, AT4G31450	288	346	8423	1.183385517	1	1	0.99382716
INTERPRO	IPR013083:Zinc finger, RING/FYVE/PHD-type	28	2.753195674	0.636216737	AT3G48070, AT1G15165, AT3G30460, AT2G32950, AT5G49665, AT3G24740, AT2G39720, AT1G30860, AT1G71980, AT3G45630, AT2G47700, AT5G35210, AT5G12350, AT2G27950, AT4G33240, AT4G39100, AT4G14220, AT4G32600, AT1G18660, AT3G26730, AT5G60170, AT4G11680, AT1G79810, AT4G28270, AT4G34100, AT5G55390, AT3G49060, AT4G31450	910	691	22105	0.984303685	1	1	0.993133047
Annotation Cluster 64	Enrichment Score: 0.31819813676077
Category	Term	Count	%	PValue	Genes	List Total	Pop Hits	Pop Total	Fold Enrichment	Bonferroni	Benjamini	FDR
INTERPRO	IPR019734:Tetratricopeptide repeat	7	0.688298918	0.34277395	AT1G01320, AT3G26580, AT5G12430, AT1G02910, AT3G17670, AT3G51770, AT5G56290	910	116	22105	1.465848806	1	1	0.993133047
INTERPRO	IPR013026:Tetratricopeptide repeat-containing domain	7	0.688298918	0.423907553	AT1G01320, AT3G26580, AT1G07280, AT5G12430, AT1G02910, AT3G17670, AT5G56290	910	127	22105	1.338885524	1	1	0.993133047
SMART	SM00028:TPR	5	0.491642085	0.452875314	AT1G01320, AT5G12430, AT3G17670, AT3G51770, AT5G56290	288	101	8423	1.44784791	1	1	0.99382716
INTERPRO	IPR011990:Tetratricopeptide-like helical	20	1.966568338	0.810867402	AT3G26580, AT1G07280, AT5G21222, AT3G04760, AT5G42310, AT3G51770, AT5G48730, AT1G18660, AT2G38780, AT3G26630, AT4G25270, AT1G01320, AT5G12430, AT1G02910, AT3G17670, AT3G18110, AT4G34830, AT5G56290, AT5G02830, AT4G32340	910	549	22105	0.884925639	1	1	0.993133047
Annotation Cluster 65	Enrichment Score: 0.30430485676091185
Category	Term	Count	%	PValue	Genes	List Total	Pop Hits	Pop Total	Fold Enrichment	Bonferroni	Benjamini	FDR
INTERPRO	IPR015915:Kelch-type beta propeller	6	0.589970501	0.094656063	AT3G07720, AT4G03080, AT1G27340, AT3G24760, AT1G08420, AT5G57360	910	59	22105	2.470292419	1	1	0.993133047
UP_SEQ_FEATURE	repeat:Kelch 3	5	0.491642085	0.521144277	AT4G03080, AT1G27340, AT3G24760, AT1G08420, AT5G57360	358	94	8938	1.328004279	1	1	0.996192893
UP_SEQ_FEATURE	repeat:Kelch 1	5	0.491642085	0.833054445	AT4G03080, AT1G27340, AT3G24760, AT1G08420, AT5G57360	358	144	8938	0.866891682	1	1	0.996192893
UP_SEQ_FEATURE	repeat:Kelch 2	5	0.491642085	0.833054445	AT4G03080, AT1G27340, AT3G24760, AT1G08420, AT5G57360	358	144	8938	0.866891682	1	1	0.996192893
UP_KEYWORDS	Kelch repeat	5	0.491642085	0.879068125	AT4G03080, AT1G27340, AT3G24760, AT1G08420, AT5G57360	1014	165	26542	0.793198255	1	1	0.879068125
Annotation Cluster 66	Enrichment Score: 0.283409191477415
Category	Term	Count	%	PValue	Genes	List Total	Pop Hits	Pop Total	Fold Enrichment	Bonferroni	Benjamini	FDR
GOTERM_MF_DIRECT	GO:0051213~dioxygenase activity	6	0.589970501	0.366726194	AT3G20810, AT1G06645, AT1G73680, AT3G19000, AT1G04350, AT4G16330	770	94	18171	1.506300083	1	1	0.980182927
GOTERM_MF_DIRECT	GO:0016706~oxidoreductase activity, acting on paired donors, with incorporation or reduction of molecular oxygen, 2-oxoglutarate as one donor, and incorporation of one atom each of oxygen into both donors	4	0.393313668	0.378659863	AT3G19000, AT1G04350, AT1G06650, AT4G16330	770	52	18171	1.815284715	1	1	0.980182927
INTERPRO	IPR026992:Non-haem dioxygenase N-terminal domain	5	0.491642085	0.560589852	AT1G06645, AT3G19000, AT1G04350, AT1G06650, AT4G16330	910	96	22105	1.265167125	1	1	0.993133047
INTERPRO	IPR027443:Isopenicillin N synthase-like	5	0.491642085	0.646275696	AT1G06645, AT3G19000, AT1G04350, AT1G06650, AT4G16330	910	107	22105	1.135103215	1	1	0.993133047
INTERPRO	IPR005123:Oxoglutarate/iron-dependent dioxygenase	5	0.491642085	0.760851291	AT1G06645, AT3G19000, AT1G04350, AT1G06650, AT4G16330	910	125	22105	0.971648352	1	1	0.993133047
Annotation Cluster 67	Enrichment Score: 0.27679960374698986
Category	Term	Count	%	PValue	Genes	List Total	Pop Hits	Pop Total	Fold Enrichment	Bonferroni	Benjamini	FDR
INTERPRO	IPR013216:Methyltransferase type 11	4	0.393313668	0.20450266	AT2G41040, AT4G29590, AT3G01660, AT1G78140	910	38	22105	2.556969346	1	1	0.993133047
GOTERM_MF_DIRECT	GO:0008757~S-adenosylmethionine-dependent methyltransferase activity	7	0.688298918	0.360046452	AT2G41040, AT5G49810, AT4G29590, AT4G00750, AT5G42760, AT3G01660, AT1G78140	770	115	18171	1.436442688	1	1	0.980182927
UP_KEYWORDS	Methyltransferase	11	1.081612586	0.759470994	AT2G41040, AT5G49810, AT5G14260, AT4G29590, AT3G07670, AT4G00750, AT5G42760, AT5G50240, AT3G01660, AT5G04940, AT1G78140	1014	313	26542	0.919907241	1	1	0.862190813
GOTERM_BP_DIRECT	GO:0032259~methylation	8	0.786627335	0.765683414	AT2G41040, AT5G49810, AT4G29590, AT5G05570, AT4G00750, AT5G42760, AT3G01660, AT1G78140	755	212	18499	0.924603274	1	1	0.970684039
GOTERM_MF_DIRECT	GO:0008168~methyltransferase activity	4	0.393313668	0.964681727	AT2G41040, AT5G05570, AT5G42760, AT1G78140	770	157	18171	0.601240797	1	1	0.980182927
Annotation Cluster 68	Enrichment Score: 0.25065715514994863
Category	Term	Count	%	PValue	Genes	List Total	Pop Hits	Pop Total	Fold Enrichment	Bonferroni	Benjamini	FDR
INTERPRO	IPR020846:Major facilitator superfamily domain	13	1.27826942	0.225473003	AT5G26820, AT5G20380, AT5G17010, AT1G05030, AT5G14570, AT5G25040, AT4G22990, AT5G37310, AT3G46980, AT1G22710, AT4G34950, AT4G19450, AT5G59250	910	226	22105	1.397281922	1	1	0.993133047
GOTERM_MF_DIRECT	GO:0015144~carbohydrate transmembrane transporter activity	5	0.491642085	0.523428775	AT5G17010, AT1G05030, AT3G46980, AT1G22710, AT5G59250	770	89	18171	1.325769736	1	1	0.980182927
GOTERM_MF_DIRECT	GO:0022891~substrate-specific transmembrane transporter activity	3	0.294985251	0.548526135	AT5G17010, AT1G05030, AT5G59250	770	43	18171	1.646421021	1	1	0.980182927
GOTERM_MF_DIRECT	GO:0005351~sugar:proton symporter activity	5	0.491642085	0.583646324	AT5G17010, AT1G05030, AT3G46980, AT1G22710, AT5G59250	770	96	18171	1.229099026	1	1	0.980182927
INTERPRO	IPR003663:Sugar/inositol transporter	3	0.294985251	0.646837578	AT5G17010, AT1G05030, AT5G59250	910	53	22105	1.374974083	1	1	0.993133047
INTERPRO	IPR005829:Sugar transporter, conserved site	3	0.294985251	0.685873617	AT5G17010, AT1G05030, AT5G59250	910	57	22105	1.278484673	1	1	0.993133047
UP_KEYWORDS	Sugar transport	5	0.491642085	0.741081021	AT5G17010, AT1G05030, AT3G48740, AT1G22710, AT5G59250	1014	131	26542	0.999066504	1	1	0.862190813
INTERPRO	IPR005828:General substrate transporter	3	0.294985251	0.795313777	AT5G17010, AT1G05030, AT5G59250	910	71	22105	1.026389104	1	1	0.993133047
Annotation Cluster 69	Enrichment Score: 0.22583750135149172
Category	Term	Count	%	PValue	Genes	List Total	Pop Hits	Pop Total	Fold Enrichment	Bonferroni	Benjamini	FDR
GOTERM_BP_DIRECT	GO:0044550~secondary metabolite biosynthetic process	9	0.884955752	0.239995264	AT1G64950, AT4G37330, AT4G12310, AT4G12320, AT5G11330, AT3G61880, AT5G24160, AT2G35660, AT2G46660	755	145	18499	1.520812971	1	1	0.970684039
UP_KEYWORDS	Monooxygenase	14	1.376597837	0.286448726	AT1G64950, AT1G12140, AT2G29090, AT5G24150, AT2G35660, AT4G37330, AT4G12310, AT1G31800, AT4G12320, AT3G14660, AT3G61880, AT1G07420, AT1G62600, AT2G46660	1014	283	26542	1.294903158	1	0.821731698	0.70599484
GOTERM_MF_DIRECT	GO:0005506~iron ion binding	15	1.474926254	0.562561023	AT1G64950, AT2G29090, AT4G25910, AT5G49940, AT4G37330, AT4G12310, AT1G31800, AT4G12320, AT5G60600, AT3G14660, AT3G61880, AT1G07420, AT4G15440, AT2G46660, AT4G34890	770	336	18171	1.053513451	1	1	0.980182927
GOTERM_MF_DIRECT	GO:0020037~heme binding	17	1.671583088	0.570354295	AT1G58030, AT1G64950, AT2G29090, AT5G20140, AT1G17100, AT4G37330, AT4G12310, AT1G73680, AT1G31800, AT4G12320, AT3G14660, AT3G61880, AT4G32320, AT4G15440, AT2G46660, AT4G35000, AT1G20630	770	386	18171	1.039321042	1	1	0.980182927
UP_KEYWORDS	Heme	15	1.474926254	0.630600705	AT1G64950, AT5G49740, AT2G29090, AT4G37330, AT4G12310, AT1G73680, AT1G31800, AT4G12320, AT3G14660, AT3G61880, AT4G32320, AT4G15440, AT2G46660, AT4G35000, AT1G20630	1014	390	26542	1.006751631	1	1	0.862190813
INTERPRO	IPR001128:Cytochrome P450	10	0.983284169	0.699877762	AT1G64950, AT4G37330, AT4G12310, AT4G12320, AT1G31800, AT3G14660, AT2G29090, AT3G61880, AT4G15440, AT2G46660	910	249	22105	0.975550554	1	1	0.993133047
INTERPRO	IPR002401:Cytochrome P450, E-class, group I	9	0.884955752	0.733719377	AT1G64950, AT4G37330, AT4G12310, AT4G12320, AT1G31800, AT3G14660, AT2G29090, AT3G61880, AT2G46660	910	230	22105	0.950525561	1	1	0.993133047
GOTERM_MF_DIRECT	GO:0016709~oxidoreductase activity, acting on paired donors, with incorporation or reduction of molecular oxygen, NAD(P)H as one donor, and incorporation of one atom of oxygen	6	0.589970501	0.760902329	AT1G64950, AT4G37330, AT4G12310, AT4G12320, AT3G61880, AT2G46660	770	149	18171	0.950283274	1	1	0.980182927
GOTERM_MF_DIRECT	GO:0019825~oxygen binding	9	0.884955752	0.778452596	AT1G64950, AT4G37330, AT4G12310, AT4G12320, AT1G31800, AT3G14660, AT2G29090, AT3G61880, AT2G46660	770	234	18171	0.907642358	1	1	0.980182927
INTERPRO	IPR017972:Cytochrome P450, conserved site	8	0.786627335	0.829064481	AT1G64950, AT4G37330, AT4G12310, AT4G12320, AT1G31800, AT2G29090, AT3G61880, AT2G46660	910	227	22105	0.856077843	1	1	0.993133047
COG_ONTOLOGY	Secondary metabolites biosynthesis, transport, and catabolism	13	1.27826942	0.934905111	AT1G64950, AT1G57770, AT2G29090, AT4G37330, AT4G12310, AT1G31800, AT4G12320, AT3G14660, AT3G63520, AT3G61880, AT4G12290, AT4G15440, AT2G46660	161	276	2589	0.757426411	1	1	1
Annotation Cluster 70	Enrichment Score: 0.1384626783204634
Category	Term	Count	%	PValue	Genes	List Total	Pop Hits	Pop Total	Fold Enrichment	Bonferroni	Benjamini	FDR
GOTERM_BP_DIRECT	GO:0043161~proteasome-mediated ubiquitin-dependent protein catabolic process	11	1.081612586	0.599833224	AT4G11680, AT5G42990, AT3G30460, AT4G32600, AT4G19700, AT3G51770, AT1G79110, AT2G39720, AT4G04210, AT5G67480, AT4G14220	755	256	18499	1.052819743	1	1	0.970684039
GOTERM_BP_DIRECT	GO:0000209~protein polyubiquitination	5	0.491642085	0.694685917	AT5G42990, AT3G30460, AT1G35340, AT2G39720, AT4G14220	755	115	18499	1.065303772	1	1	0.970684039
GOTERM_MF_DIRECT	GO:0061630~ubiquitin protein ligase activity	8	0.786627335	0.922131703	AT4G11680, AT5G42990, AT3G30460, AT4G32600, AT2G32950, AT1G35340, AT2G39720, AT4G14220	770	257	18171	0.734589924	1	1	0.980182927
Annotation Cluster 71	Enrichment Score: 0.12101949813375353
Category	Term	Count	%	PValue	Genes	List Total	Pop Hits	Pop Total	Fold Enrichment	Bonferroni	Benjamini	FDR
GOTERM_BP_DIRECT	GO:0042744~hydrogen peroxide catabolic process	5	0.491642085	0.493689392	AT1G58030, AT4G32320, AT3G27820, AT4G35000, AT1G20630	755	89	18499	1.37651611	1	1	0.970684039
UP_KEYWORDS	Hydrogen peroxide	3	0.294985251	0.825464261	AT4G32320, AT4G35000, AT1G20630	1014	82	26542	0.957641795	1	1	0.862190813
UP_KEYWORDS	Peroxidase	4	0.393313668	0.867542797	AT1G73680, AT4G32320, AT4G35000, AT1G20630	1014	127	26542	0.824426532	1	1	0.867542797
UP_SEQ_FEATURE	metal ion-binding site:Iron (heme axial ligand)	5	0.491642085	0.927852686	AT1G58030, AT2G29090, AT4G32320, AT4G35000, AT1G20630	358	177	8938	0.705267809	1	1	0.996192893
Annotation Cluster 72	Enrichment Score: 0.11631352744311724
Category	Term	Count	%	PValue	Genes	List Total	Pop Hits	Pop Total	Fold Enrichment	Bonferroni	Benjamini	FDR
SMART	SM00225:BTB	3	0.294985251	0.593071348	AT4G15840, AT3G51770, AT5G67480	288	58	8423	1.512751437	1	1	0.99382716
INTERPRO	IPR000210:BTB/POZ-like	3	0.294985251	0.819692953	AT4G15840, AT3G51770, AT5G67480	910	75	22105	0.971648352	1	1	0.993133047
INTERPRO	IPR011333:BTB/POZ fold	3	0.294985251	0.921088315	AT4G15840, AT3G51770, AT5G67480	910	100	22105	0.728736264	1	1	0.993133047
Annotation Cluster 73	Enrichment Score: 0.1121868519355368
Category	Term	Count	%	PValue	Genes	List Total	Pop Hits	Pop Total	Fold Enrichment	Bonferroni	Benjamini	FDR
UP_SEQ_FEATURE	DNA-binding region:H-T-H motif	3	0.294985251	0.465414071	AT1G79430, AT3G46130, AT4G38620	358	39	8938	1.920498496	1	1	0.996192893
GOTERM_BP_DIRECT	GO:0009751~response to salicylic acid	6	0.589970501	0.762139439	AT1G58220, AT1G05560, AT3G46130, AT3G46590, AT5G67480, AT4G38620	755	155	18499	0.948464003	1	1	0.970684039
INTERPRO	IPR009057:Homeodomain-like	15	1.474926254	0.824442028	AT1G32240, AT4G00730, AT1G58220, AT3G21430, AT1G75410, AT3G61150, AT5G29000, AT5G41410, AT1G79430, AT4G32980, AT3G46130, AT5G11060, AT5G58340, AT3G46590, AT4G38620	910	420	22105	0.867543171	1	1	0.993133047
INTERPRO	IPR001005:SANT/Myb domain	9	0.884955752	0.891341444	AT1G32240, AT5G29000, AT1G58220, AT1G79430, AT3G46130, AT3G21430, AT5G58340, AT3G46590, AT4G38620	910	279	22105	0.78358738	1	1	0.993133047
SMART	SM00717:SANT	6	0.589970501	0.895857412	AT1G58220, AT3G46130, AT3G21430, AT5G58340, AT3G46590, AT4G38620	288	229	8423	0.766284571	1	1	0.99382716
INTERPRO	IPR017930:Myb domain	7	0.688298918	0.9089957	AT5G29000, AT1G58220, AT1G79430, AT3G46130, AT5G58340, AT3G46590, AT4G38620	910	227	22105	0.749068113	1	1	0.993133047
Annotation Cluster 74	Enrichment Score: 0.1116827563767506
Category	Term	Count	%	PValue	Genes	List Total	Pop Hits	Pop Total	Fold Enrichment	Bonferroni	Benjamini	FDR
SMART	SM00061:MATH	3	0.294985251	0.638276586	AT2G32880, AT2G25320, AT1G04300	288	63	8423	1.392691799	1	1	0.99382716
INTERPRO	IPR002083:MATH	3	0.294985251	0.807847541	AT2G32880, AT2G25320, AT1G04300	910	73	22105	0.998268854	1	1	0.993133047
INTERPRO	IPR008974:TRAF-like	3	0.294985251	0.896630299	AT2G32880, AT2G25320, AT1G04300	910	92	22105	0.792104634	1	1	0.993133047
Annotation Cluster 75	Enrichment Score: 0.09233549516510134
Category	Term	Count	%	PValue	Genes	List Total	Pop Hits	Pop Total	Fold Enrichment	Bonferroni	Benjamini	FDR
INTERPRO	IPR002487:Transcription factor, K-box	3	0.294985251	0.493919269	AT3G57230, AT5G15800, AT2G45660	910	40	22105	1.821840659	1	1	0.993133047
GOTERM_BP_DIRECT	GO:0000165~MAPK cascade	3	0.294985251	0.725114993	AT3G57230, AT5G15800, AT2G45660	755	62	18499	1.185580004	1	1	0.970684039
SMART	SM00432:MADS	3	0.294985251	0.864002886	AT3G57230, AT5G15800, AT2G45660	288	101	8423	0.868708746	1	1	0.99382716
INTERPRO	IPR002100:Transcription factor, MADS-box	3	0.294985251	0.942058363	AT3G57230, AT5G15800, AT2G45660	910	109	22105	0.66856538	1	1	0.993133047
GOTERM_BP_DIRECT	GO:0045944~positive regulation of transcription from RNA polymerase II promoter	3	0.294985251	0.963157723	AT3G57230, AT5G15800, AT2G45660	755	123	18499	0.597609433	1	1	0.970684039
GOTERM_MF_DIRECT	GO:0046983~protein dimerization activity	7	0.688298918	0.994566348	AT2G42280, AT5G46830, AT1G51140, AT3G57230, AT4G00050, AT5G15800, AT2G45660	770	325	18171	0.50827972	1	1	0.994566348
Annotation Cluster 76	Enrichment Score: 0.049837793646275726
Category	Term	Count	%	PValue	Genes	List Total	Pop Hits	Pop Total	Fold Enrichment	Bonferroni	Benjamini	FDR
GOTERM_MF_DIRECT	GO:0000166~nucleotide binding	20	1.966568338	0.730815474	AT4G26850, AT5G48545, AT3G09650, AT5G47620, AT4G21210, AT1G33980, AT3G21430, AT5G66240, AT5G60170, AT2G37220, AT1G29400, AT4G31160, AT5G58760, AT3G45630, AT5G05570, AT5G61960, AT4G33520, AT3G13300, AT2G46560, AT2G47310	770	504	18171	0.936456401	1	1	0.980182927
INTERPRO	IPR012677:Nucleotide-binding, alpha-beta plait	8	0.786627335	0.948654073	AT1G29400, AT3G45630, AT5G61960, AT5G47620, AT1G33980, AT2G47310, AT5G60170, AT2G37220	910	283	22105	0.68667728	1	1	0.993133047
INTERPRO	IPR000504:RNA recognition motif domain	7	0.688298918	0.951069462	AT1G29400, AT3G45630, AT5G61960, AT5G47620, AT2G47310, AT5G60170, AT2G37220	910	253	22105	0.672088781	1	1	0.993133047
SMART	SM00360:RRM	5	0.491642085	0.958343008	AT1G29400, AT5G61960, AT5G47620, AT2G47310, AT2G37220	288	231	8423	0.633041727	1	1	0.99382716
Annotation Cluster 77	Enrichment Score: 0.04122381040698118
Category	Term	Count	%	PValue	Genes	List Total	Pop Hits	Pop Total	Fold Enrichment	Bonferroni	Benjamini	FDR
UP_KEYWORDS	Transcription regulation	70	6.882989184	0.722277015	AT1G32240, AT2G48160, AT1G10170, AT1G69440, AT4G14605, AT2G22200, AT3G15880, AT1G50420, AT2G39250, AT5G13240, AT5G11260, AT1G43850, AT2G45160, AT4G39780, AT4G39100, AT4G26640, AT3G54220, AT1G75410, AT3G58070, AT3G61150, AT2G45850, AT5G13730, AT2G28810, AT5G01270, AT4G35270, AT1G51140, AT5G61960, AT5G41410, AT3G46130, AT4G38620, AT3G48590, AT3G09180, AT5G47640, AT5G52830, AT5G46830, AT3G60630, AT4…	1014	1922	26542	0.953323605	1	1	0.862190813
UP_KEYWORDS	Transcription	70	6.882989184	0.788957	AT1G32240, AT2G48160, AT1G10170, AT1G69440, AT4G14605, AT2G22200, AT3G15880, AT1G50420, AT2G39250, AT5G13240, AT5G11260, AT1G43850, AT2G45160, AT4G39780, AT4G39100, AT4G26640, AT3G54220, AT1G75410, AT3G58070, AT3G61150, AT2G45850, AT5G13730, AT2G28810, AT5G01270, AT4G35270, AT1G51140, AT5G61960, AT5G41410, AT3G46130, AT4G38620, AT3G48590, AT3G09180, AT5G47640, AT5G52830, AT5G46830, AT3G60630, AT4…	1014	1968	26542	0.931040634	1	1	0.862190813
GOTERM_BP_DIRECT	GO:0006355~regulation of transcription, DNA-templated	74	7.276302852	0.949887828	AT1G32240, AT1G58110, AT2G48160, AT1G10170, AT1G69440, AT4G14605, AT2G38950, AT3G19170, AT2G22200, AT3G15880, AT1G50420, AT2G39250, AT5G11260, AT1G43850, AT2G45160, AT4G39780, AT5G11060, AT4G39100, AT4G26640, AT5G43630, AT3G54220, AT1G66140, AT1G75410, AT3G58070, AT3G61150, AT2G45850, AT5G13730, AT2G28810, AT4G35270, AT1G51140, AT5G61960, AT5G41410, AT3G46130, AT3G48590, AT3G09180, AT5G47640, AT5…	755	2119	18499	0.855661642	1	1	0.970684039
GOTERM_BP_DIRECT	GO:0006351~transcription, DNA-templated	65	6.391347099	0.952675233	AT1G32240, AT1G07480, AT2G48160, AT1G69440, AT2G22200, AT3G15880, AT1G50420, AT2G39250, AT5G13240, AT5G11260, AT1G43850, AT2G45160, AT4G39780, AT4G39100, AT4G26640, AT3G54220, AT1G75410, AT3G58070, AT3G61150, AT2G45850, AT2G28810, AT5G01270, AT4G35270, AT5G61960, AT5G41410, AT3G46130, AT4G38620, AT3G48590, AT3G09180, AT5G47640, AT5G52830, AT5G46830, AT3G60630, AT3G21430, AT2G18760, AT2G33480, AT5…	755	1886	18499	0.844448112	1	1	0.970684039
UP_KEYWORDS	DNA-binding	55	5.40806293	0.962610948	AT1G10170, AT2G22200, AT2G39250, AT5G11260, AT4G39780, AT5G11060, AT4G26640, AT5G24850, AT3G02060, AT3G18490, AT1G75410, AT3G61150, AT2G45850, AT5G13730, AT5G58760, AT2G28810, AT4G35270, AT1G51140, AT5G41410, AT1G04990, AT3G46130, AT4G38620, AT3G48590, AT4G13460, AT5G47640, AT5G52830, AT5G46830, AT3G02830, AT4G24470, AT2G18760, AT2G33480, AT2G18120, AT2G20880, AT2G01440, AT2G45660, AT4G00730, AT1…	1014	1756	26542	0.819848993	1	1	0.962610948
GOTERM_MF_DIRECT	GO:0003700~transcription factor activity, sequence-specific DNA binding	60	5.899705015	0.963377142	AT1G32240, AT1G58110, AT1G07480, AT1G10170, AT2G38950, AT3G19170, AT2G22200, AT1G50420, AT2G39250, AT5G11260, AT2G45160, AT4G39780, AT5G11060, AT4G39100, AT4G26640, AT3G54220, AT1G66140, AT1G75410, AT3G58070, AT3G61150, AT5G13730, AT2G28810, AT4G35270, AT1G51140, AT1G74640, AT5G41410, AT3G46130, AT4G38620, AT3G48590, AT5G47640, AT5G52830, AT5G46830, AT3G60630, AT4G24470, AT2G33480, AT2G20880, AT2…	770	1711	18171	0.827540665	1	1	0.980182927
UP_KEYWORDS	Nucleus	109	10.71779744	0.978667331	AT1G32240, AT1G10170, AT2G38950, AT3G15880, AT2G39250, AT4G03080, AT5G13240, AT4G15690, AT4G39780, AT5G11060, AT4G26640, AT3G10525, AT3G54220, AT5G42540, AT1G75410, AT3G61150, AT5G01270, AT1G51140, AT3G46130, AT2G46340, AT4G38620, AT4G15680, AT5G04940, AT5G20320, AT2G32950, AT3G21430, AT4G24470, AT2G33480, AT4G12560, AT4G31160, AT2G20880, AT1G22770, AT5G10470, AT2G25930, AT1G54360, AT1G08420, AT5…	1014	3358	26542	0.849652806	1	1	0.978667331
GOTERM_MF_DIRECT	GO:0003677~DNA binding	58	5.703048181	0.999891703	AT1G32240, AT1G58110, AT2G22200, AT2G39250, AT5G11260, AT1G43850, AT4G39780, AT5G11060, AT5G24850, AT3G02060, AT5G43630, AT3G18490, AT1G75410, AT3G61150, AT2G45850, AT5G13730, AT2G28810, AT4G35270, AT1G51140, AT5G41410, AT1G04990, AT3G46130, AT4G38620, AT3G48590, AT4G13460, AT2G03390, AT5G20320, AT5G46830, AT3G51120, AT3G02830, AT3G21430, AT3G52050, AT2G18760, AT2G33480, AT2G18120, AT2G20880, AT5…	770	2047	18171	0.668649084	1	1	0.999891703
Annotation Cluster 78	Enrichment Score: 0.040632139014034695
Category	Term	Count	%	PValue	Genes	List Total	Pop Hits	Pop Total	Fold Enrichment	Bonferroni	Benjamini	FDR
GOTERM_BP_DIRECT	GO:0006281~DNA repair	6	0.589970501	0.900952285	AT5G24850, AT5G58760, AT2G32950, AT4G25290, AT2G01440, AT2G18760	755	194	18499	0.757793405	1	1	0.970684039
UP_KEYWORDS	DNA repair	4	0.393313668	0.906405285	AT1G05900, AT5G58760, AT2G01440, AT2G18760	1014	140	26542	0.74787264	1	1	0.906405285
UP_KEYWORDS	DNA damage	4	0.393313668	0.924867169	AT1G05900, AT5G58760, AT2G01440, AT2G18760	1014	148	26542	0.707447092	1	1	0.924867169
Annotation Cluster 79	Enrichment Score: 0.03746686859876541
Category	Term	Count	%	PValue	Genes	List Total	Pop Hits	Pop Total	Fold Enrichment	Bonferroni	Benjamini	FDR
SMART	SM00380:AP2	4	0.393313668	0.879750501	AT2G22200, AT2G20880, AT2G39250, AT4G39780	288	146	8423	0.801274734	1	1	0.99382716
UP_KEYWORDS	Ethylene signaling pathway	5	0.491642085	0.881918813	AT2G22200, AT2G20880, AT2G39250, AT3G51770, AT4G39780	1014	166	26542	0.788419952	1	1	0.881918813
UP_SEQ_FEATURE	DNA-binding region:AP2/ERF	4	0.393313668	0.905616136	AT2G22200, AT2G20880, AT2G39250, AT4G39780	358	133	8938	0.750871592	1	1	0.996192893
GOTERM_BP_DIRECT	GO:0009873~ethylene-activated signaling pathway	5	0.491642085	0.937149699	AT2G22200, AT2G20880, AT2G39250, AT3G51770, AT4G39780	755	179	18499	0.684413038	1	1	0.970684039
INTERPRO	IPR001471:AP2/ERF domain	4	0.393313668	0.942435341	AT2G22200, AT2G20880, AT2G39250, AT4G39780	910	146	22105	0.66551257	1	1	0.993133047
INTERPRO	IPR016177:DNA-binding, integrase-type	4	0.393313668	0.960297887	AT2G22200, AT2G20880, AT2G39250, AT4G39780	910	158	22105	0.614967311	1	1	0.993133047
Annotation Cluster 80	Enrichment Score: 0.03358234244066107
Category	Term	Count	%	PValue	Genes	List Total	Pop Hits	Pop Total	Fold Enrichment	Bonferroni	Benjamini	FDR
SMART	SM00353:HLH	4	0.393313668	0.821412776	AT2G42280, AT5G46830, AT1G51140, AT4G00050	288	129	8423	0.906869078	1	1	0.99382716
UP_SEQ_FEATURE	DNA-binding region:Basic motif	5	0.491642085	0.915409705	AT2G42280, AT5G46830, AT1G51140, AT5G11260, AT4G00050	358	171	8938	0.730014048	1	1	0.996192893
UP_SEQ_FEATURE	domain:Helix-loop-helix motif	4	0.393313668	0.937308937	AT2G42280, AT5G46830, AT1G51140, AT4G00050	358	147	8938	0.679360012	1	1	0.996192893
INTERPRO	IPR011598:Myc-type, basic helix-loop-helix (bHLH) domain	4	0.393313668	0.969158489	AT2G42280, AT5G46830, AT1G51140, AT4G00050	910	166	22105	0.585330332	1	1	0.993133047
GOTERM_MF_DIRECT	GO:0046983~protein dimerization activity	7	0.688298918	0.994566348	AT2G42280, AT5G46830, AT1G51140, AT3G57230, AT4G00050, AT5G15800, AT2G45660	770	325	18171	0.50827972	1	1	0.994566348
Annotation Cluster 81	Enrichment Score: 0.014249211880231389
Category	Term	Count	%	PValue	Genes	List Total	Pop Hits	Pop Total	Fold Enrichment	Bonferroni	Benjamini	FDR
GOTERM_CC_DIRECT	GO:0019005~SCF ubiquitin ligase complex	6	0.589970501	0.899612094	AT4G12560, AT1G27340, AT1G12820, AT2G39940, AT5G67480, AT5G57360	974	204	25147	0.759361034	1	1	0.904494382
GOTERM_BP_DIRECT	GO:0031146~SCF-dependent proteasomal ubiquitin-dependent protein catabolic process	4	0.393313668	0.943728541	AT4G12560, AT1G27340, AT2G39940, AT5G57360	755	148	18499	0.662215858	1	1	0.970684039
SMART	SM00256:FBOX	5	0.491642085	0.999678209	AT4G12560, AT3G07870, AT1G27340, AT1G12820, AT5G57360	288	411	8423	0.355797175	1	1	0.999678209
UP_SEQ_FEATURE	domain:F-box	10	0.983284169	0.999981629	AT4G12560, AT3G07870, AT1G55000, AT1G27340, AT5G46170, AT3G24760, AT1G12820, AT1G78100, AT2G39940, AT5G57360	358	649	8938	0.384691532	1	1	0.999981629
INTERPRO	IPR001810:F-box domain, cyclin-like	9	0.884955752	0.999998431	AT4G12560, AT3G07870, AT1G55000, AT1G27340, AT5G46170, AT3G24760, AT1G12820, AT1G78100, AT5G57360	910	676	22105	0.323403667	1	1	0.999998431
Annotation Cluster 82	Enrichment Score: 0.013213648507679797
Category	Term	Count	%	PValue	Genes	List Total	Pop Hits	Pop Total	Fold Enrichment	Bonferroni	Benjamini	FDR
INTERPRO	IPR011990:Tetratricopeptide-like helical	20	1.966568338	0.810867402	AT3G26580, AT1G07280, AT5G21222, AT3G04760, AT5G42310, AT3G51770, AT5G48730, AT1G18660, AT2G38780, AT3G26630, AT4G25270, AT1G01320, AT5G12430, AT1G02910, AT3G17670, AT3G18110, AT4G34830, AT5G56290, AT5G02830, AT4G32340	910	549	22105	0.884925639	1	1	0.993133047
UP_SEQ_FEATURE	repeat:PPR 10	9	0.884955752	0.96233525	AT5G21222, AT3G04760, AT5G42310, AT3G09650, AT3G18110, AT5G48730, AT4G34830, AT4G25270, AT3G26630	358	336	8938	0.668745012	1	1	0.996192893
UP_SEQ_FEATURE	repeat:PPR 3	12	1.179941003	0.967203253	AT5G21222, AT3G04760, AT5G42310, AT3G09650, AT3G18110, AT5G48730, AT4G34830, AT4G25270, AT3G26630, AT2G30100, AT5G02830, AT1G01970	358	438	8938	0.684013163	1	1	0.996192893
UP_SEQ_FEATURE	repeat:PPR 1	12	1.179941003	0.970444896	AT5G21222, AT3G04760, AT5G42310, AT3G09650, AT3G18110, AT5G48730, AT4G34830, AT4G25270, AT3G26630, AT2G30100, AT5G02830, AT1G01970	358	443	8938	0.676292924	1	1	0.996192893
UP_SEQ_FEATURE	repeat:PPR 2	12	1.179941003	0.970444896	AT5G21222, AT3G04760, AT5G42310, AT3G09650, AT3G18110, AT5G48730, AT4G34830, AT4G25270, AT3G26630, AT2G30100, AT5G02830, AT1G01970	358	443	8938	0.676292924	1	1	0.996192893
INTERPRO	IPR002885:Pentatricopeptide repeat	13	1.27826942	0.973384254	AT5G21222, AT3G04760, AT5G42310, AT3G09650, AT1G64430, AT5G48730, AT3G26630, AT4G25270, AT2G30100, AT3G18110, AT4G34830, AT1G01970, AT5G02830	910	469	22105	0.673317088	1	1	0.993133047
UP_SEQ_FEATURE	repeat:PPR 6	11	1.081612586	0.978609068	AT5G21222, AT3G04760, AT5G42310, AT3G09650, AT3G18110, AT5G48730, AT4G34830, AT4G25270, AT3G26630, AT5G02830, AT1G01970	358	426	8938	0.644674378	1	1	0.996192893
UP_SEQ_FEATURE	repeat:PPR 5	11	1.081612586	0.980440103	AT5G21222, AT3G04760, AT5G42310, AT3G09650, AT3G18110, AT5G48730, AT4G34830, AT4G25270, AT3G26630, AT5G02830, AT1G01970	358	430	8938	0.638677407	1	1	0.996192893
UP_SEQ_FEATURE	repeat:PPR 8	10	0.983284169	0.98207847	AT5G21222, AT3G04760, AT5G42310, AT3G09650, AT3G18110, AT5G48730, AT4G34830, AT4G25270, AT3G26630, AT5G02830	358	401	8938	0.622605497	1	1	0.996192893
UP_SEQ_FEATURE	repeat:PPR 4	11	1.081612586	0.982527495	AT5G21222, AT3G04760, AT5G42310, AT3G09650, AT3G18110, AT5G48730, AT4G34830, AT4G25270, AT3G26630, AT5G02830, AT1G01970	358	435	8938	0.631336287	1	1	0.996192893
UP_SEQ_FEATURE	repeat:PPR 9	9	0.884955752	0.985039598	AT5G21222, AT3G04760, AT5G42310, AT3G09650, AT3G18110, AT5G48730, AT4G34830, AT4G25270, AT3G26630	358	375	8938	0.599195531	1	1	0.996192893
UP_SEQ_FEATURE	repeat:PPR 7	10	0.983284169	0.986827493	AT5G21222, AT3G04760, AT5G42310, AT3G09650, AT3G18110, AT5G48730, AT4G34830, AT4G25270, AT3G26630, AT5G02830	358	414	8938	0.603055083	1	1	0.996192893
UP_SEQ_FEATURE	repeat:PPR 14	3	0.294985251	0.994177775	AT3G04760, AT5G42310, AT3G18110	358	177	8938	0.423160686	1	1	0.996192893
UP_SEQ_FEATURE	repeat:PPR 11	5	0.491642085	0.996708823	AT5G21222, AT3G04760, AT5G42310, AT3G18110, AT3G26630	358	281	8938	0.444243424	1	1	0.996708823
UP_SEQ_FEATURE	repeat:PPR 12	4	0.393313668	0.997776107	AT5G21222, AT3G04760, AT5G42310, AT3G18110	358	250	8938	0.399463687	1	1	0.997776107
UP_SEQ_FEATURE	repeat:PPR 13	3	0.294985251	0.998343453	AT3G04760, AT5G42310, AT3G18110	358	211	8938	0.354973656	1	1	0.998343453
Annotation Cluster 83	Enrichment Score: 3.883370012662165E-6
Category	Term	Count	%	PValue	Genes	List Total	Pop Hits	Pop Total	Fold Enrichment	Bonferroni	Benjamini	FDR
UP_SEQ_FEATURE	glycosylation site:N-linked (GlcNAc...)	20	1.966568338	0.999977119	AT4G27820, AT3G55320, AT3G07130, AT1G66970, AT3G05030, AT2G16430, AT2G32390, AT2G33170, AT4G22200, AT5G27150, AT4G20140, AT2G23200, AT1G74020, AT5G53890, AT1G72300, AT5G65710, AT3G10150, AT1G47128, AT1G22710, AT3G10410	358	1009	8938	0.494875727	1	1	0.999977119
UP_KEYWORDS	Glycoprotein	36	3.539823009	0.999996056	AT1G66910, AT4G27820, AT3G51420, AT3G55320, AT1G66970, AT4G16190, AT2G32390, AT5G27150, AT1G73680, AT1G71980, AT5G13640, AT5G65710, AT3G10150, AT1G22710, AT3G51520, AT3G10410, AT4G14240, AT2G41140, AT3G03770, AT4G00750, AT1G58520, AT3G07130, AT3G05030, AT2G16430, AT2G33170, AT4G22200, AT5G14950, AT4G20140, AT2G23200, AT1G74020, AT3G14067, AT5G53890, AT1G72300, AT1G47128, AT3G52720, AT5G59130	1014	1735	26542	0.543123646	1	1	0.999996056
UP_SEQ_FEATURE	signal peptide	18	1.769911504	1	AT5G03900, AT4G27820, AT3G51370, AT3G07130, AT1G66970, AT2G16430, AT2G32390, AT2G33170, AT4G20140, AT2G23200, AT5G56650, AT1G74020, AT5G53890, AT5G65710, AT3G44990, AT3G10150, AT1G47128, AT3G10410	358	1520	8938	0.29565569	1	1	1
