# Supplementary material for: Oligosaccharide production and signaling correlate with delayed flowering in an Arabidopsis genotype grown and selected in high [CO2]
Source: PLoS One. 2023 Dec 28;18(12):e0287943. doi: 10.1371/journal.pone.0287943 (PMC10754469; doi:10.1371/journal.pone.0287943)
Supplement: S2 Table — Table S2a is an expanded version of Table 2 in the main text, including all Functional Annotation Clusters with Enrichment Scores greater than 1.3. Tables S2b-h are full functional annotation outputs from DAVID for each comparison. (ZIP) [file pone.0287943.s004.zip › S2b_Table.txt]

Current Gene List: RESULTS_forDAVID_GENO_sig_effect
Current Background: Arabidopsis thaliana
1573 DAVID IDs
Annotation Cluster 1	Enrichment Score: 21.431168090008498
Category	Term	Count	%	PValue	Genes	List Total	Pop Hits	Pop Total	Fold Enrichment	Bonferroni	Benjamini	FDR
UP_KEYWORDS	Serine/threonine-protein kinase	134	8.518753973	4.16E-33	AT4G23240, AT4G04720, AT2G31880, AT2G28590, AT2G32850, AT1G14370, AT1G16670, AT1G34300, AT1G10210, AT1G11300, AT3G17420, AT3G09010, AT3G01090, AT4G35500, AT5G38260, AT5G02800, AT4G23130, AT4G23250, AT3G08720, AT2G13800, AT5G66210, AT4G23650, AT2G02800, AT4G09570, AT1G01560, AT2G23200, AT4G08480, AT2G17290, AT1G51660, AT3G14840, AT5G01950, AT1G59580, AT4G23140, AT2G13790, AT1G48490, AT5G08160, AT3…	1550	722	26542	3.178114556	1.30E-30	1.30E-30	1.11E-30
UP_KEYWORDS	Kinase	186	11.8245391	3.76E-31	AT4G23240, AT4G04720, AT2G39800, AT2G31880, AT4G24970, AT2G28590, AT2G32850, AT1G14370, AT1G16670, AT1G34300, AT2G20900, AT1G34420, AT1G10210, AT1G11300, AT3G17420, AT3G09010, AT5G03320, AT5G07920, AT2G31800, AT3G01090, AT4G35500, AT5G38260, AT2G22480, AT5G02800, AT4G23130, AT4G23250, AT3G08720, AT2G13800, AT2G35050, AT5G66210, AT4G23650, AT3G15890, AT2G02800, AT4G09570, AT1G01560, AT2G23200, AT4…	1550	1285	26542	2.47863035	1.17E-28	5.86E-29	5.02E-29
INTERPRO	IPR000719:Protein kinase, catalytic domain	164	10.4259377	6.02E-29	AT4G23240, AT4G04720, AT2G31880, AT2G28590, AT2G32850, AT1G14370, AT1G16670, AT1G34300, AT1G34420, AT1G10210, AT1G11300, AT3G17420, AT3G09010, AT5G03320, AT2G31800, AT3G01090, AT4G35500, AT5G38260, AT5G02800, AT4G23130, AT4G23250, AT3G08720, AT2G13800, AT2G35050, AT5G66210, AT4G23650, AT3G15890, AT2G02800, AT4G09570, AT1G01560, AT2G23200, AT4G08480, AT2G17290, AT1G51660, AT1G21590, AT3G14840, AT5…	1397	1023	22105	2.53666039	8.01E-26	8.01E-26	7.83E-26
UP_KEYWORDS	Nucleotide-binding	261	16.59249841	6.84E-29	AT4G23240, AT4G04720, AT3G27870, AT1G14370, AT1G16670, AT1G34300, AT1G71960, AT2G20900, AT1G10210, AT1G11300, AT3G13100, AT5G38260, AT3G17700, AT5G04930, AT4G37640, AT3G05970, AT4G23130, AT4G23250, AT5G45130, AT2G13800, AT1G72700, AT5G45490, AT3G15890, AT2G02800, AT2G46620, AT2G17290, AT4G26090, AT1G51660, AT4G27180, AT4G19640, AT1G54130, AT4G23140, AT3G51160, AT4G28710, AT2G41700, AT1G63440, AT1…	1550	2221	26542	2.012305413	2.13E-26	6.22E-27	5.32E-27
UP_KEYWORDS	ATP-binding	236	15.00317864	7.97E-29	AT4G23240, AT4G04720, AT3G27870, AT1G14370, AT1G16670, AT1G34300, AT1G71960, AT2G20900, AT1G10210, AT1G11300, AT3G13100, AT5G38260, AT5G04930, AT4G37640, AT3G05970, AT4G23130, AT4G23250, AT2G13800, AT1G72700, AT5G45490, AT3G15890, AT2G02800, AT2G46620, AT2G17290, AT4G26090, AT1G51660, AT4G27180, AT1G54130, AT4G23140, AT4G28710, AT2G41700, AT1G63440, AT1G48490, AT5G08160, AT1G17500, AT5G37830, AT1…	1550	1919	26542	2.105905966	2.49E-26	6.22E-27	5.32E-27
INTERPRO	IPR017441:Protein kinase, ATP binding site	126	8.010171647	1.30E-28	AT4G23240, AT4G04720, AT2G28590, AT1G14370, AT1G16670, AT1G34300, AT1G10210, AT3G17420, AT3G09010, AT5G03320, AT3G01090, AT4G35500, AT5G38260, AT5G02800, AT4G23130, AT4G23250, AT3G08720, AT2G13800, AT2G35050, AT5G66210, AT4G23650, AT3G15890, AT2G02800, AT4G09570, AT1G01560, AT2G23200, AT2G17290, AT1G51660, AT1G21590, AT5G01950, AT1G03740, AT1G59580, AT4G23140, AT2G13790, AT5G08160, AT3G01300, AT1…	1397	671	22105	2.971270137	1.73E-25	8.67E-26	8.48E-26
INTERPRO	IPR011009:Protein kinase-like domain	167	10.61665607	2.90E-28	AT4G23240, AT4G04720, AT2G31880, AT2G28590, AT2G32850, AT1G14370, AT1G16670, AT1G34300, AT1G34420, AT1G10210, AT1G11300, AT3G17420, AT3G09010, AT5G03320, AT2G31800, AT3G01090, AT4G35500, AT5G38260, AT5G02800, AT4G23130, AT4G23250, AT3G08720, AT2G13800, AT2G35050, AT5G66210, AT4G23650, AT3G15890, AT2G02800, AT4G09570, AT1G01560, AT2G23200, AT4G08480, AT2G17290, AT1G51660, AT1G21590, AT3G14840, AT5…	1397	1067	22105	2.476544664	3.86E-25	1.29E-25	1.26E-25
INTERPRO	IPR008271:Serine/threonine-protein kinase, active site	139	8.836617928	3.94E-28	AT4G23240, AT4G04720, AT2G31880, AT2G28590, AT2G32850, AT1G14370, AT1G16670, AT1G34300, AT1G10210, AT1G11300, AT3G17420, AT3G09010, AT2G31800, AT3G01090, AT4G35500, AT5G38260, AT5G02800, AT4G23130, AT4G23250, AT3G08720, AT2G13800, AT2G35050, AT5G66210, AT4G23650, AT2G02800, AT4G09570, AT1G01560, AT2G23200, AT2G17290, AT1G51660, AT1G21590, AT3G14840, AT5G01950, AT1G03740, AT1G59580, AT4G23140, AT2…	1397	798	22105	2.756170132	5.25E-25	1.31E-25	1.28E-25
GOTERM_MF_DIRECT	GO:0016301~kinase activity	164	10.4259377	5.61E-27	AT4G04720, AT2G31880, AT4G24970, AT2G28590, AT1G14370, AT1G16670, AT1G34300, AT1G10210, AT1G11300, AT3G17420, AT4G11530, AT1G51790, AT3G09010, AT5G03320, AT5G07920, AT2G31800, AT4G35500, AT5G38260, AT5G02800, AT4G23130, AT4G23250, AT3G08720, AT4G23650, AT3G15890, AT2G02800, AT4G09570, AT1G01560, AT2G23200, AT3G46930, AT4G08480, AT2G17290, AT1G51660, AT1G21590, AT4G13820, AT1G54130, AT5G01950, AT1…	1186	1039	18171	2.418368291	3.72E-24	3.72E-24	3.65E-24
GOTERM_BP_DIRECT	GO:0006468~protein phosphorylation	139	8.836617928	1.56E-24	AT4G23240, AT4G04720, AT2G31880, AT2G28590, AT2G32850, AT1G14370, AT1G34300, AT1G34420, AT1G11300, AT3G17420, AT4G11530, AT1G51790, AT3G09010, AT5G03320, AT3G01090, AT4G35500, AT5G38260, AT5G02800, AT4G23130, AT3G08720, AT2G13800, AT2G35050, AT5G66210, AT4G23650, AT2G02800, AT4G09570, AT2G23200, AT3G46930, AT2G17290, AT1G21590, AT3G14840, AT5G01950, AT1G03740, AT1G59580, AT4G23140, AT2G13790, AT5…	1172	870	18499	2.521832215	1.66E-21	1.66E-21	1.61E-21
GOTERM_MF_DIRECT	GO:0005524~ATP binding	277	17.60966306	6.79E-24	AT4G23240, AT4G04720, AT3G27870, AT1G14370, AT1G16670, AT1G34300, AT1G71960, AT2G20900, AT1G34420, AT1G10210, AT1G11300, AT1G51790, AT2G31800, AT3G13100, AT5G38260, AT5G04930, AT4G37640, AT3G05970, AT4G23130, AT4G23250, AT2G13800, AT1G72700, AT2G35050, AT5G45490, AT3G15890, AT2G02800, AT2G46620, AT3G46930, AT2G17290, AT4G26090, AT1G51660, AT1G21590, AT4G27180, AT1G54130, AT4G23140, AT4G28710, AT2…	1186	2372	18171	1.789201377	4.50E-21	2.25E-21	2.21E-21
SMART	SM00220:S_TKc	137	8.709472346	9.40E-22	AT4G23240, AT4G04720, AT2G31880, AT2G28590, AT2G32850, AT1G16670, AT1G34300, AT1G34420, AT1G10210, AT1G11300, AT3G17420, AT3G09010, AT2G31800, AT3G01090, AT4G35500, AT5G38260, AT5G02800, AT4G23130, AT4G23250, AT3G08720, AT2G13800, AT2G35050, AT5G66210, AT4G23650, AT4G09570, AT1G01560, AT2G23200, AT2G17290, AT1G51660, AT1G21590, AT3G14840, AT5G01950, AT1G03740, AT1G59580, AT4G23140, AT2G13790, AT1…	629	803	8423	2.284657891	1.97E-19	1.97E-19	1.91E-19
GOTERM_MF_DIRECT	GO:0004674~protein serine/threonine kinase activity	128	8.137317228	2.36E-21	AT4G23240, AT2G31880, AT2G28590, AT2G32850, AT1G14370, AT1G16670, AT1G34300, AT1G10210, AT1G11300, AT3G17420, AT4G11530, AT3G09010, AT2G31800, AT3G01090, AT4G35500, AT5G38260, AT5G02800, AT4G23130, AT4G23250, AT3G08720, AT5G66210, AT4G23650, AT2G02800, AT2G23200, AT2G17290, AT1G51660, AT3G14840, AT5G01950, AT4G23140, AT1G48490, AT5G08160, AT3G01300, AT1G29720, AT5G02290, AT5G03140, AT5G63410, AT3…	1186	804	18171	2.439203645	1.56E-18	5.21E-19	5.12E-19
UP_KEYWORDS	Transferase	302	19.19898284	1.65E-19	AT4G23240, AT4G04720, AT5G16360, AT3G08550, AT1G14370, AT1G16670, AT1G34300, AT2G20900, AT1G34420, AT1G10210, AT1G11300, AT5G16800, AT1G49230, AT1G27200, AT2G31800, AT5G38260, AT4G23130, AT4G23250, AT2G13800, AT5G16350, AT1G32230, AT3G54100, AT2G35050, AT3G15890, AT2G02800, AT1G74680, AT3G15530, AT3G13110, AT2G17290, AT1G51660, AT1G21590, AT1G54130, AT5G10380, AT5G38130, AT3G45040, AT4G31790, AT5…	1550	3138	26542	1.64799523	5.14E-17	7.34E-18	6.28E-18
UP_SEQ_FEATURE	nucleotide phosphate-binding region:ATP	113	7.183725366	5.50E-17	AT4G23240, AT4G04720, AT1G14370, AT1G71960, AT1G10210, AT5G47260, AT4G11530, AT2G38280, AT3G01090, AT2G22480, AT4G23130, AT4G23250, AT3G08720, AT2G13800, AT3G21240, AT5G66210, AT4G23650, AT5G45490, AT2G02800, AT4G09570, AT1G01560, AT2G23200, AT4G26090, AT2G17290, AT1G51660, AT4G27180, AT3G47060, AT1G59580, AT1G12210, AT4G23140, AT5G20320, AT2G41700, AT2G13790, AT1G69270, AT5G02290, AT2G18170, AT3…	574	788	8938	2.232958666	5.69E-14	5.69E-14	5.52E-14
UP_SEQ_FEATURE	binding site:ATP	79	5.022250477	4.43E-16	AT4G23240, AT4G04720, AT1G14370, AT1G35710, AT1G10210, AT4G23320, AT1G50700, AT4G11530, AT4G21940, AT3G14350, AT3G01090, AT1G07870, AT5G39030, AT5G59680, AT4G23130, AT4G23250, AT3G08720, AT1G78290, AT2G13800, AT5G26751, AT1G57870, AT1G10940, AT3G21240, AT5G66210, AT4G23650, AT2G30360, AT1G21270, AT2G02800, AT4G09570, AT1G73670, AT2G23200, AT1G01560, AT1G18390, AT3G45640, AT2G17290, AT1G51660, AT1…	574	459	8938	2.680049798	4.60E-13	2.30E-13	2.22E-13
UP_SEQ_FEATURE	domain:Protein kinase	76	4.831532104	6.73E-16	AT4G23240, AT4G04720, AT1G14370, AT1G35710, AT1G10210, AT4G23320, AT1G50700, AT4G11530, AT4G21940, AT3G14350, AT3G01090, AT1G07870, AT5G39030, AT5G59680, AT4G23130, AT4G23250, AT3G08720, AT1G78290, AT2G13800, AT5G26751, AT1G57870, AT1G10940, AT5G66210, AT4G23650, AT2G30360, AT1G21270, AT2G02800, AT4G09570, AT1G73670, AT2G23200, AT1G01560, AT1G18390, AT3G45640, AT2G17290, AT1G51660, AT1G69730, AT5…	574	433	8938	2.733091389	6.89E-13	2.32E-13	2.25E-13
INTERPRO	IPR013320:Concanavalin A-like lectin/glucanase, subgroup	79	5.022250477	4.78E-14	AT4G23240, AT4G21380, AT3G59700, AT2G28590, AT1G08450, AT3G08870, AT1G55120, AT2G43700, AT1G14370, AT1G35710, AT1G16670, AT1G34300, AT5G49760, AT2G33580, AT4G23320, AT1G11300, AT5G62620, AT2G28940, AT2G07180, AT1G07870, AT5G39030, AT1G65800, AT5G59680, AT5G02800, AT4G23130, AT4G23250, AT2G37710, AT2G13800, AT1G66980, AT1G21270, AT2G23200, AT1G18390, AT1G21590, AT1G69730, AT4G34500, AT3G14840, AT5…	1397	493	22105	2.535562296	6.37E-11	1.27E-11	1.25E-11
INTERPRO	IPR001245:Serine-threonine/tyrosine-protein kinase catalytic domain	66	4.195804196	1.50E-13	AT4G23240, AT4G21380, AT1G14370, AT1G34420, AT4G23320, AT1G11300, AT2G40270, AT3G14350, AT2G05940, AT5G03320, AT3G09010, AT2G28940, AT2G07180, AT2G31800, AT5G38260, AT5G39030, AT1G65800, AT5G15080, AT1G08720, AT4G23130, AT4G23250, AT1G66980, AT2G35050, AT1G21270, AT2G02800, AT3G15890, AT1G18390, AT1G48210, AT5G38210, AT3G14840, AT3G06630, AT4G27300, AT4G23180, AT3G21630, AT4G23220, AT3G01300, AT3…	1397	379	22105	2.755489996	1.99E-10	3.32E-11	3.25E-11
UP_SEQ_FEATURE	active site:Proton acceptor	83	5.27654164	2.50E-13	AT4G23240, AT4G04720, AT1G14370, AT1G35710, AT4G26270, AT3G21770, AT1G10210, AT4G23320, AT1G50700, AT4G11530, AT1G54100, AT4G21940, AT3G01090, AT1G07870, AT5G39030, AT2G22480, AT5G59680, AT4G23130, AT4G23250, AT3G08720, AT1G78290, AT2G13800, AT3G27300, AT5G26751, AT1G57870, AT1G10940, AT5G66210, AT4G23650, AT2G30360, AT1G21270, AT2G02800, AT4G09570, AT1G73670, AT2G23200, AT1G01560, AT1G18390, AT3…	574	554	8938	2.332903559	2.59E-10	6.48E-11	6.28E-11
UP_KEYWORDS	Receptor	77	4.895104895	6.05E-12	AT4G23240, AT3G04110, AT4G21380, AT3G59700, AT5G42570, AT2G31880, AT3G08870, AT2G43700, AT3G25010, AT1G35710, AT2G36570, AT1G34300, AT1G34420, AT5G49760, AT4G23320, AT5G42090, AT1G11300, AT2G40270, AT3G14350, AT3G09010, AT5G38260, AT5G02630, AT5G59680, AT4G23130, AT4G23250, AT2G37710, AT3G05650, AT2G13800, AT4G23170, AT1G66980, AT1G18390, AT5G38210, AT3G14840, AT5G01950, AT5G25930, AT4G27300, AT5…	1550	560	26542	2.354532258	1.89E-09	2.10E-10	1.79E-10
GOTERM_MF_DIRECT	GO:0004672~protein kinase activity	74	4.704386523	1.11E-11	AT4G23240, AT4G04720, AT2G32850, AT3G57640, AT2G36570, AT1G34420, AT2G33580, AT1G50700, AT2G40270, AT4G21940, AT1G51790, AT3G14350, AT5G03320, AT2G28940, AT3G01090, AT4G35500, AT1G07870, AT1G22870, AT1G65800, AT1G08720, AT4G23250, AT5G47750, AT3G08720, AT2G13800, AT4G23170, AT5G26751, AT1G57870, AT1G10940, AT2G17520, AT2G35050, AT5G66210, AT4G23650, AT2G30360, AT4G09570, AT5G57035, AT3G45640, AT1…	1186	482	18171	2.35222478	7.36E-09	1.47E-09	1.45E-09
Annotation Cluster 2	Enrichment Score: 11.935275049311612
Category	Term	Count	%	PValue	Genes	List Total	Pop Hits	Pop Total	Fold Enrichment	Bonferroni	Benjamini	FDR
UP_KEYWORDS	Membrane	533	33.88429752	1.70E-20	AT4G23240, AT4G26750, AT4G04720, AT1G55120, AT3G08550, AT2G37460, AT1G34300, AT1G70750, AT1G71960, AT3G18480, AT5G19875, AT1G34420, AT5G49280, AT1G11300, AT4G14400, AT2G47380, AT3G05290, AT5G38260, AT5G51480, AT4G37640, AT4G23130, AT4G23250, AT1G12760, AT1G10340, AT5G40240, AT5G19980, AT4G00355, AT3G54100, AT1G72700, AT5G26030, AT1G11310, AT3G21640, AT1G64080, AT2G16990, AT4G23010, AT2G05630, AT2…	1550	6456	26542	1.413727265	5.32E-18	8.86E-19	7.58E-19
UP_KEYWORDS	Transmembrane helix	423	26.89129053	1.74E-10	AT4G23240, AT1G55120, AT2G37460, AT1G34300, AT1G70750, AT1G71960, AT3G18480, AT5G19875, AT1G34420, AT5G49280, AT1G11300, AT4G14400, AT2G47380, AT3G05290, AT5G38260, AT4G37640, AT4G23130, AT4G23250, AT1G12760, AT1G10340, AT5G40240, AT5G19980, AT4G00355, AT3G54100, AT1G72700, AT1G11310, AT3G21640, AT2G16990, AT4G23010, AT2G03450, AT1G60960, AT1G80555, AT4G23140, AT4G27500, AT2G41700, AT1G31130, AT3…	1550	5505	26542	1.315785181	5.43E-08	4.52E-09	3.87E-09
UP_KEYWORDS	Transmembrane	423	26.89129053	3.66E-10	AT4G23240, AT1G55120, AT2G37460, AT1G34300, AT1G70750, AT1G71960, AT3G18480, AT5G19875, AT1G34420, AT5G49280, AT1G11300, AT4G14400, AT2G47380, AT3G05290, AT5G38260, AT4G37640, AT4G23130, AT4G23250, AT1G12760, AT1G10340, AT5G40240, AT5G19980, AT4G00355, AT3G54100, AT1G72700, AT1G11310, AT3G21640, AT2G16990, AT4G23010, AT2G03450, AT1G60960, AT1G80555, AT4G23140, AT4G27500, AT2G41700, AT1G31130, AT3…	1550	5535	26542	1.308653554	1.14E-07	8.79E-09	7.52E-09
GOTERM_CC_DIRECT	GO:0016021~integral component of membrane	418	26.57342657	1.67E-09	AT4G23240, AT1G55120, AT2G37460, AT1G34300, AT1G70750, AT1G71960, AT3G18480, AT5G19875, AT1G34420, AT5G49280, AT1G11300, AT4G14400, AT2G47380, AT3G05290, AT5G38260, AT4G37640, AT4G23130, AT4G23250, AT1G12760, AT1G10340, AT5G40240, AT5G19980, AT4G00355, AT3G54100, AT1G72700, AT5G26030, AT1G11310, AT3G21640, AT2G16990, AT4G11000, AT2G03450, AT1G60960, AT1G80555, AT4G23140, AT4G27500, AT2G41700, AT1…	1493	5439	25147	1.294444984	3.83E-07	1.91E-07	1.78E-07
Annotation Cluster 3	Enrichment Score: 7.516746834203323
Category	Term	Count	%	PValue	Genes	List Total	Pop Hits	Pop Total	Fold Enrichment	Bonferroni	Benjamini	FDR
KEGG_PATHWAY	ath04626:Plant-pathogen interaction	45	2.860775588	4.32E-18	AT4G04720, AT4G01010, AT3G48090, AT3G03000, AT1G66410, AT5G20480, AT5G21274, AT2G13790, AT3G21630, AT1G50700, AT2G30250, AT3G20410, AT4G21940, AT5G04870, AT5G56270, AT3G17700, AT2G46430, AT4G29810, AT4G23570, AT5G42380, AT3G50360, AT3G48080, AT4G04695, AT3G21220, AT5G66210, AT5G45250, AT4G23650, AT4G09570, AT1G01340, AT2G23980, AT2G41090, AT2G17290, AT4G26090, AT1G51660, AT4G26070, AT1G76040, AT5…	300	159	4727	4.459433962	3.76E-16	3.76E-16	3.63E-16
GOTERM_MF_DIRECT	GO:0005509~calcium ion binding	52	3.305785124	1.75E-10	AT4G04720, AT1G66410, AT1G08450, AT1G66970, AT5G21274, AT2G33380, AT3G57880, AT1G50700, AT1G30900, AT4G11850, AT4G26080, AT4G21940, AT5G07920, AT5G39670, AT5G42380, AT3G29000, AT5G66210, AT4G23650, AT4G35790, AT1G21270, AT4G09570, AT2G41090, AT2G17290, AT4G11840, AT1G54450, AT1G69730, AT5G12480, AT5G47910, AT4G35310, AT1G76180, AT3G15730, AT3G03000, AT2G14720, AT1G65540, AT4G20110, AT3G20410, AT1…	1186	297	18171	2.682508048	1.16E-07	1.93E-08	1.90E-08
GOTERM_BP_DIRECT	GO:0046777~protein autophosphorylation	32	2.034329307	2.51E-10	AT4G04720, AT3G59700, AT1G16670, AT5G14640, AT4G05150, AT3G21630, AT1G50700, AT3G61160, AT3G20410, AT4G21940, AT3G29160, AT2G31800, AT5G04870, AT1G65800, AT1G08720, AT4G23250, AT4G04695, AT5G24430, AT1G65790, AT2G17520, AT5G66210, AT4G23650, AT4G09570, AT2G17290, AT4G28490, AT1G76040, AT5G38210, AT5G12480, AT2G03890, AT3G10660, AT2G43850, AT4G35310	1172	135	18499	3.741423335	2.68E-07	5.36E-08	5.19E-08
UP_KEYWORDS	Calcium	58	3.687221869	7.46E-10	AT4G04720, AT1G66410, AT1G08450, AT5G21274, AT2G33380, AT3G21770, AT1G50700, AT1G30900, AT4G11850, AT4G21940, AT5G39670, AT4G37640, AT2G42010, AT5G42380, AT3G29000, AT5G66210, AT5G66650, AT4G23650, AT4G35790, AT1G21270, AT4G09570, AT2G41090, AT1G27770, AT2G17290, AT4G11840, AT1G54450, AT2G45290, AT5G12480, AT5G47910, AT4G35310, AT3G16940, AT3G15730, AT3G03000, AT3G01780, AT2G14720, AT4G21960, AT4…	1550	406	26542	2.446267281	2.33E-07	1.55E-08	1.33E-08
UP_SEQ_FEATURE	calcium-binding region:1	25	1.589319771	1.89E-09	AT4G04720, AT3G03000, AT1G66410, AT5G21274, AT1G50700, AT3G20410, AT4G21940, AT5G04870, AT5G42380, AT3G50360, AT4G04695, AT3G29000, AT5G66210, AT4G23650, AT4G09570, AT2G41090, AT2G17290, AT1G76040, AT5G12480, AT3G10660, AT5G37780, AT5G47910, AT3G10300, AT4G35310, AT3G47480	574	92	8938	4.23136646	1.95E-06	3.91E-07	3.79E-07
UP_SEQ_FEATURE	calcium-binding region:2	24	1.52574698	2.96E-08	AT4G04720, AT5G42380, AT3G50360, AT4G04695, AT3G03000, AT1G66410, AT3G29000, AT5G21274, AT5G66210, AT4G23650, AT1G50700, AT4G09570, AT3G20410, AT2G41090, AT2G17290, AT4G21940, AT1G76040, AT5G12480, AT5G04870, AT3G10660, AT5G37780, AT3G10300, AT4G35310, AT3G47480	574	97	8938	3.852724595	3.06E-05	4.26E-06	4.13E-06
UP_SEQ_FEATURE	domain:EF-hand 2	26	1.652892562	3.29E-08	AT4G04720, AT3G03000, AT1G66410, AT5G21274, AT1G50700, AT3G20410, AT4G21940, AT5G04870, AT5G39670, AT5G42380, AT3G50360, AT4G04695, AT3G29000, AT5G66210, AT4G23650, AT4G09570, AT2G41090, AT2G17290, AT1G76040, AT5G12480, AT3G10660, AT5G37780, AT5G47910, AT3G10300, AT4G35310, AT3G47480	574	113	8938	3.582806574	3.41E-05	4.26E-06	4.13E-06
UP_SEQ_FEATURE	domain:EF-hand 1	26	1.652892562	3.97E-08	AT4G04720, AT3G03000, AT1G66410, AT5G21274, AT1G50700, AT3G20410, AT4G21940, AT5G04870, AT5G39670, AT5G42380, AT3G50360, AT4G04695, AT3G29000, AT5G66210, AT4G23650, AT4G09570, AT2G41090, AT2G17290, AT1G76040, AT5G12480, AT3G10660, AT5G37780, AT5G47910, AT3G10300, AT4G35310, AT3G47480	574	114	8938	3.551378446	4.11E-05	4.57E-06	4.43E-06
UP_SEQ_FEATURE	domain:EF-hand 3	23	1.462174189	5.02E-08	AT4G04720, AT5G42380, AT3G50360, AT4G04695, AT3G03000, AT1G66410, AT3G29000, AT5G21274, AT5G66210, AT4G23650, AT1G50700, AT4G09570, AT3G20410, AT2G41090, AT2G17290, AT4G21940, AT1G76040, AT5G12480, AT5G39670, AT5G04870, AT3G10660, AT5G37780, AT4G35310	574	92	8938	3.892857143	5.20E-05	5.21E-06	5.04E-06
UP_SEQ_FEATURE	calcium-binding region:4	20	1.271455817	5.96E-08	AT4G04720, AT3G50360, AT4G04695, AT3G03000, AT1G66410, AT5G21274, AT5G66210, AT4G23650, AT1G50700, AT4G09570, AT3G20410, AT2G41090, AT2G17290, AT4G21940, AT1G76040, AT5G12480, AT5G04870, AT3G10660, AT5G37780, AT4G35310	574	71	8938	4.386317907	6.17E-05	5.62E-06	5.44E-06
UP_SEQ_FEATURE	region of interest:Autoinhibitory domain	14	0.890019072	7.17E-08	AT4G04720, AT4G04695, AT5G66210, AT4G23650, AT1G50700, AT4G09570, AT3G20410, AT2G17290, AT4G21940, AT1G76040, AT5G12480, AT5G04870, AT3G10660, AT4G35310	574	34	8938	6.411764706	7.42E-05	6.19E-06	6.00E-06
GOTERM_MF_DIRECT	GO:0004683~calmodulin-dependent protein kinase activity	15	0.953591863	1.09E-07	AT4G04720, AT4G04695, AT5G66210, AT4G23650, AT1G50700, AT4G09570, AT3G20410, AT2G17290, AT4G21940, AT5G58940, AT1G76040, AT5G12480, AT5G04870, AT3G10660, AT4G35310	1186	40	18171	5.74546796	7.21E-05	8.01E-06	7.86E-06
UP_KEYWORDS	Myristate	21	1.335028608	1.53E-07	AT4G04720, AT3G08710, AT4G25970, AT3G54840, AT4G04695, AT5G24430, AT3G01290, AT5G66210, AT4G23650, AT1G50700, AT3G20410, AT5G02290, AT2G17290, AT4G21940, AT1G76040, AT5G12480, AT2G40410, AT5G04870, AT3G10660, AT5G03200, AT4G35310	1550	89	26542	4.040463936	4.77E-05	2.08E-06	1.78E-06
UP_SEQ_FEATURE	calcium-binding region:3	21	1.335028608	2.21E-07	AT4G04720, AT5G42380, AT3G50360, AT4G04695, AT3G03000, AT1G66410, AT5G21274, AT5G66210, AT4G23650, AT1G50700, AT4G09570, AT3G20410, AT2G41090, AT2G17290, AT4G21940, AT1G76040, AT5G12480, AT5G04870, AT3G10660, AT5G37780, AT4G35310	574	84	8938	3.892857143	2.28E-04	1.63E-05	1.58E-05
UP_SEQ_FEATURE	domain:EF-hand 4	21	1.335028608	2.72E-07	AT4G04720, AT5G42380, AT3G50360, AT4G04695, AT3G03000, AT1G66410, AT5G21274, AT5G66210, AT4G23650, AT1G50700, AT4G09570, AT3G20410, AT2G41090, AT2G17290, AT4G21940, AT1G76040, AT5G12480, AT5G04870, AT3G10660, AT5G37780, AT4G35310	574	85	8938	3.847058824	2.81E-04	1.88E-05	1.82E-05
GOTERM_MF_DIRECT	GO:0009931~calcium-dependent protein serine/threonine kinase activity	14	0.890019072	2.95E-07	AT4G04720, AT4G04695, AT5G66210, AT4G23650, AT1G50700, AT4G09570, AT3G20410, AT2G17290, AT4G21940, AT1G76040, AT5G12480, AT5G04870, AT3G10660, AT4G35310	1186	37	18171	5.797228932	1.95E-04	1.95E-05	1.92E-05
INTERPRO	IPR002048:EF-hand domain	30	1.907183725	4.81E-07	AT4G04720, AT3G03000, AT1G66410, AT5G21274, AT1G65540, AT1G50700, AT3G20410, AT4G21940, AT5G04870, AT5G39670, AT3G20290, AT5G42380, AT3G50360, AT4G25970, AT4G04695, AT3G29000, AT5G66210, AT4G23650, AT4G09570, AT2G41090, AT2G17290, AT1G54450, AT1G76040, AT5G12480, AT3G10660, AT5G37780, AT5G47910, AT3G10300, AT4G35310, AT3G47480	1397	165	22105	2.876944101	6.40E-04	7.11E-05	6.95E-05
INTERPRO	IPR011992:EF-hand-like domain	33	2.097902098	5.54E-07	AT4G04720, AT3G08510, AT3G03000, AT1G66410, AT5G21274, AT1G65540, AT1G50700, AT4G38530, AT3G20410, AT4G21940, AT5G04870, AT5G39670, AT3G20290, AT5G42380, AT3G50360, AT4G25970, AT4G04695, AT5G24430, AT3G29000, AT5G66210, AT4G23650, AT4G09570, AT2G41090, AT2G17290, AT1G54450, AT1G76040, AT5G12480, AT3G10660, AT5G37780, AT5G47910, AT3G10300, AT4G35310, AT3G47480	1397	194	22105	2.691573991	7.37E-04	7.38E-05	7.22E-05
INTERPRO	IPR018247:EF-Hand 1, calcium-binding site	28	1.780038144	9.51E-07	AT4G04720, AT3G03000, AT1G66410, AT5G21274, AT1G50700, AT3G20410, AT4G21940, AT5G04870, AT5G39670, AT5G42380, AT3G50360, AT4G25970, AT4G04695, AT3G29000, AT5G66210, AT4G23650, AT4G09570, AT2G41090, AT2G17290, AT1G54450, AT1G76040, AT5G12480, AT3G10660, AT5G37780, AT5G47910, AT3G10300, AT4G35310, AT3G47480	1397	152	22105	2.914798629	0.001265402	1.06E-04	1.03E-04
GOTERM_BP_DIRECT	GO:0035556~intracellular signal transduction	32	2.034329307	9.60E-07	AT4G04720, AT2G34650, AT3G08510, AT1G30640, AT3G21630, AT1G48490, AT1G50700, AT4G38530, AT3G20410, AT2G21830, AT2G21850, AT4G21940, AT5G07920, AT3G29160, AT5G04870, AT3G01090, AT5G47750, AT3G08720, AT1G78290, AT4G04695, AT1G30270, AT1G10940, AT3G23000, AT5G66210, AT4G23650, AT5G28080, AT4G09570, AT2G17290, AT1G76040, AT5G12480, AT3G10660, AT4G35310	1172	189	18499	2.672445239	0.001023005	1.02E-04	9.92E-05
GOTERM_BP_DIRECT	GO:0018105~peptidyl-serine phosphorylation	18	1.144310235	1.49E-06	AT4G04720, AT4G04695, AT5G43320, AT5G66210, AT1G30640, AT1G48490, AT4G23650, AT4G28880, AT1G50700, AT4G09570, AT3G20410, AT2G17290, AT4G21940, AT1G76040, AT5G12480, AT5G04870, AT3G10660, AT4G35310	1172	71	18499	4.001610345	0.001585602	1.22E-04	1.18E-04
SMART	SM00054:EFh	27	1.716465353	1.72E-06	AT4G04720, AT3G03000, AT1G66410, AT5G21274, AT1G50700, AT3G20410, AT4G21940, AT5G04870, AT5G39670, AT3G20290, AT5G42380, AT3G50360, AT4G25970, AT4G04695, AT3G29000, AT5G66210, AT4G23650, AT4G09570, AT2G41090, AT2G17290, AT1G76040, AT5G12480, AT3G10660, AT5G37780, AT3G10300, AT4G35310, AT3G47480	629	127	8423	2.846926129	3.62E-04	1.81E-04	1.75E-04
UP_SEQ_FEATURE	lipid moiety-binding region:N-myristoyl glycine	14	0.890019072	3.21E-05	AT4G04720, AT4G04695, AT5G66210, AT4G23650, AT1G50700, AT3G20410, AT5G02290, AT2G17290, AT4G21940, AT1G76040, AT5G12480, AT5G04870, AT3G10660, AT4G35310	574	55	8938	3.963636364	0.032688003	0.001848098	0.001791014
Annotation Cluster 4	Enrichment Score: 5.683934227418222
Category	Term	Count	%	PValue	Genes	List Total	Pop Hits	Pop Total	Fold Enrichment	Bonferroni	Benjamini	FDR
GOTERM_MF_DIRECT	GO:0043531~ADP binding	36	2.28862047	9.63E-10	AT1G63740, AT1G12210, AT1G63860, AT3G04210, AT5G17890, AT5G46510, AT3G25510, AT5G45060, AT5G46490, AT5G47260, AT4G16960, AT5G35450, AT5G41740, AT3G50950, AT4G33300, AT4G19510, AT5G18370, AT5G17880, AT1G63350, AT1G63870, AT5G66630, AT5G63020, AT2G16870, AT1G69550, AT5G45250, AT1G17610, AT5G45490, AT5G45050, AT1G72900, AT2G14080, AT5G36930, AT5G66910, AT4G26090, AT3G44670, AT5G41750, AT1G12290	1186	170	18171	3.244499554	6.39E-07	9.12E-08	8.96E-08
GOTERM_BP_DIRECT	GO:0006952~defense response	84	5.340114431	1.18E-09	AT1G63740, AT4G21380, AT4G24970, AT2G37940, AT3G52470, AT2G31880, AT3G48090, AT5G17890, AT3G25010, AT4G02380, AT2G20900, AT5G46490, AT5G47260, AT3G20600, AT5G07920, AT1G65800, AT3G11840, AT3G45290, AT4G23570, AT4G23130, AT5G18370, AT3G48080, AT3G05650, AT5G17880, AT1G31580, AT1G63350, AT1G66980, AT1G63870, AT3G55270, AT3G18690, AT2G16870, AT5G63020, AT1G11310, AT5G45250, AT5G36910, AT5G45490, AT2…	1172	658	18499	2.01499528	1.26E-06	1.57E-07	1.52E-07
INTERPRO	IPR002182:NB-ARC	33	2.097902098	8.15E-09	AT1G63740, AT1G12210, AT1G63860, AT3G04210, AT5G17890, AT5G46510, AT5G45060, AT5G46490, AT5G47260, AT5G35450, AT5G41740, AT3G50950, AT4G33300, AT4G19510, AT5G17880, AT1G63350, AT1G63870, AT5G66630, AT5G63020, AT2G16870, AT1G69550, AT5G45250, AT1G17610, AT5G45490, AT5G45050, AT1G72900, AT2G14080, AT5G36930, AT5G66910, AT4G26090, AT3G44670, AT5G41750, AT1G12290	1397	163	22105	3.203468431	1.09E-05	1.55E-06	1.52E-06
INTERPRO	IPR011713:Leucine-rich repeat 3	17	1.080737444	3.38E-05	AT1G63740, AT1G63860, AT5G17880, AT5G17890, AT5G46510, AT1G63870, AT2G16870, AT1G69550, AT5G45250, AT5G45060, AT5G45050, AT5G46490, AT2G14080, AT3G44670, AT5G41740, AT5G41750, AT4G19510	1397	80	22105	3.362428418	0.043986678	0.002499037	0.002444588
INTERPRO	IPR000157:Toll/interleukin-1 receptor homology (TIR) domain	22	1.398601399	1.01E-04	AT1G63740, AT1G63860, AT3G04210, AT5G17880, AT5G17890, AT5G46510, AT1G63870, AT2G16870, AT1G69550, AT5G45250, AT5G45060, AT1G17610, AT5G45050, AT5G46490, AT1G72900, AT2G20142, AT2G14080, AT5G36930, AT3G44670, AT5G41740, AT5G41750, AT4G19510	1397	134	22105	2.597837584	0.125460449	0.006093228	0.005960468
INTERPRO	IPR011991:Winged helix-turn-helix DNA-binding domain	28	1.780038144	0.00102182	AT1G63740, AT1G63860, AT5G17890, AT5G46510, AT4G27040, AT3G24520, AT5G46250, AT5G46490, AT4G18880, AT5G02310, AT4G19510, AT5G16270, AT1G63870, AT1G67970, AT2G16870, AT1G32330, AT1G69550, AT3G59990, AT4G02570, AT1G67370, AT5G45050, AT2G14080, AT1G75510, AT2G44180, AT3G44670, AT4G12610, AT5G41750, AT5G02820	1397	225	22105	1.969108407	0.74352849	0.042501324	0.041575299
SMART	SM00255:TIR	19	1.207883026	0.005064679	AT1G63740, AT1G63860, AT3G04210, AT5G17880, AT5G46510, AT1G63870, AT2G16870, AT1G69550, AT5G45250, AT5G45060, AT5G46490, AT1G72900, AT2G20142, AT2G14080, AT5G36930, AT3G44670, AT5G41740, AT5G41750, AT4G19510	629	125	8423	2.035446741	0.655714866	0.106358261	0.102812985
Annotation Cluster 5	Enrichment Score: 5.552395124619001
Category	Term	Count	%	PValue	Genes	List Total	Pop Hits	Pop Total	Fold Enrichment	Bonferroni	Benjamini	FDR
UP_KEYWORDS	ANK repeat	23	1.462174189	4.60E-08	AT1G10340, AT2G41900, AT1G14000, AT5G20350, AT5G54610, AT3G58760, AT2G14255, AT5G15500, AT5G07270, AT1G64280, AT4G14365, AT4G14400, AT5G58620, AT2G24600, AT3G12360, AT2G31820, AT1G20980, AT2G31800, AT2G43850, AT4G16150, AT1G04780, AT1G05640, AT3G16940	1550	99	26542	3.978273053	1.44E-05	7.97E-07	6.82E-07
INTERPRO	IPR020683:Ankyrin repeat-containing domain	25	1.589319771	2.10E-07	AT2G41900, AT2G47070, AT5G54610, AT5G07270, AT4G03450, AT4G14365, AT4G14400, AT2G24600, AT2G31820, AT2G31800, AT1G04780, AT1G10340, AT1G14000, AT5G20350, AT3G58760, AT2G14255, AT5G15500, AT1G64280, AT5G58620, AT3G12360, AT1G20980, AT2G43850, AT4G16150, AT1G05640, AT3G16940	1397	116	22105	3.410170809	2.80E-04	3.50E-05	3.42E-05
INTERPRO	IPR002110:Ankyrin repeat	23	1.462174189	6.31E-07	AT1G10340, AT2G41900, AT1G14000, AT5G20350, AT5G54610, AT3G58760, AT2G14255, AT5G15500, AT5G07270, AT4G03450, AT1G64280, AT4G14365, AT4G14400, AT5G58620, AT2G24600, AT3G12360, AT2G31820, AT2G31800, AT2G43850, AT4G16150, AT1G04780, AT1G05640, AT3G16940	1397	106	22105	3.433334234	8.39E-04	7.63E-05	7.47E-05
SMART	SM00248:ANK	23	1.462174189	3.71E-06	AT1G10340, AT2G41900, AT1G14000, AT5G20350, AT5G54610, AT3G58760, AT2G14255, AT5G15500, AT5G07270, AT4G03450, AT1G64280, AT4G14365, AT4G14400, AT5G58620, AT2G24600, AT3G12360, AT2G31820, AT2G31800, AT2G43850, AT4G16150, AT1G04780, AT1G05640, AT3G16940	629	101	8423	3.049457728	7.79E-04	2.60E-04	2.51E-04
INTERPRO	IPR026961:PGG domain	8	0.508582327	0.007638041	AT4G14400, AT1G10340, AT3G12360, AT2G24600, AT2G31820, AT5G15500, AT1G05640, AT4G03450	1397	37	22105	3.421230823	0.999963025	0.247956899	0.242554382
Annotation Cluster 6	Enrichment Score: 4.224116359624695
Category	Term	Count	%	PValue	Genes	List Total	Pop Hits	Pop Total	Fold Enrichment	Bonferroni	Benjamini	FDR
INTERPRO	IPR006539:Phospholipid-transporting P-type ATPase, subfamily IV	8	0.508582327	4.83E-06	AT1G13210, AT5G44240, AT3G27870, AT1G59820, AT3G25610, AT1G72700, AT1G17500, AT5G04930	1397	13	22105	9.737349265	0.006410132	4.81E-04	4.71E-04
INTERPRO	IPR023299:P-type ATPase, cytoplasmic domain N	14	0.890019072	5.78E-06	AT1G13210, AT5G44240, AT3G27870, AT1G63440, AT1G59820, AT3G25610, AT1G72700, AT1G17500, AT3G22910, AT5G53010, AT1G27770, AT4G30110, AT5G04930, AT4G37640	1397	48	22105	4.615097829	0.007668765	4.81E-04	4.71E-04
INTERPRO	IPR008250:P-type ATPase, A domain	14	0.890019072	5.78E-06	AT1G13210, AT5G44240, AT3G27870, AT1G63440, AT1G59820, AT3G25610, AT1G72700, AT1G17500, AT3G22910, AT5G53010, AT1G27770, AT4G30110, AT5G04930, AT4G37640	1397	48	22105	4.615097829	0.007668765	4.81E-04	4.71E-04
INTERPRO	IPR001757:Cation-transporting P-type ATPase	14	0.890019072	5.78E-06	AT1G13210, AT5G44240, AT3G27870, AT1G63440, AT1G59820, AT3G25610, AT1G72700, AT1G17500, AT3G22910, AT5G53010, AT1G27770, AT4G30110, AT5G04930, AT4G37640	1397	48	22105	4.615097829	0.007668765	4.81E-04	4.71E-04
GOTERM_MF_DIRECT	GO:0004012~phospholipid-translocating ATPase activity	8	0.508582327	5.97E-06	AT1G13210, AT5G44240, AT3G27870, AT1G59820, AT3G25610, AT1G72700, AT1G17500, AT5G04930	1186	13	18171	9.428460241	0.003948857	3.60E-04	3.53E-04
GOTERM_MF_DIRECT	GO:0015662~ATPase activity, coupled to transmembrane movement of ions, phosphorylative mechanism	9	0.572155118	7.75E-06	AT1G13210, AT5G44240, AT3G27870, AT1G63440, AT1G59820, AT3G25610, AT1G72700, AT1G17500, AT5G04930	1186	18	18171	7.660623946	0.005126038	4.28E-04	4.21E-04
INTERPRO	IPR018303:P-type ATPase, phosphorylation site	13	0.826446281	2.53E-05	AT1G13210, AT5G44240, AT3G27870, AT1G63440, AT1G59820, AT3G25610, AT1G72700, AT1G17500, AT3G22910, AT1G27770, AT4G30110, AT5G04930, AT4G37640	1397	47	22105	4.376627728	0.033165066	0.001983945	0.001940719
UP_SEQ_FEATURE	active site:4-aspartylphosphate intermediate	13	0.826446281	5.49E-05	AT1G13210, AT5G44240, AT3G27870, AT1G63440, AT1G59820, AT3G25610, AT1G72700, AT1G17500, AT3G22910, AT1G27770, AT4G30110, AT5G04930, AT4G37640	574	50	8938	4.048571429	0.055213689	0.002842491	0.002754692
UP_SEQ_FEATURE	metal ion-binding site:Magnesium	18	1.144310235	1.85E-04	AT1G13210, AT5G44240, AT4G04910, AT3G27870, AT1G63440, AT5G16440, AT1G59820, AT3G25610, AT1G72700, AT5G27380, AT1G17500, AT3G22910, AT4G15530, AT1G27770, AT4G12720, AT4G30110, AT5G04930, AT4G37640	574	100	8938	2.802857143	0.174541567	0.008726541	0.008456996
GOTERM_BP_DIRECT	GO:0048194~Golgi vesicle budding	6	0.381436745	1.94E-04	AT1G13210, AT3G27870, AT1G59820, AT3G25610, AT1G72700, AT1G17500	1172	10	18499	9.470477816	0.186970364	0.009134708	0.008851926
INTERPRO	IPR023214:HAD-like domain	18	1.144310235	0.018676408	AT1G13210, AT5G44240, AT2G39920, AT3G27870, AT1G63440, AT1G59820, AT3G25610, AT1G72700, AT1G17500, AT3G22910, AT1G73010, AT5G53010, AT1G27770, AT4G30110, AT2G22190, AT4G17770, AT5G04930, AT4G37640	1397	155	22105	1.837532039	1	0.451969068	0.442121508
GOTERM_MF_DIRECT	GO:0000287~magnesium ion binding	17	1.080737444	0.050600983	AT1G13210, AT2G32320, AT5G44240, AT3G27870, AT5G63990, AT1G59820, AT2G36580, AT3G25610, AT1G72700, AT5G27380, AT1G17500, AT4G01480, AT5G56350, AT5G54960, AT1G80555, AT5G02820, AT5G04930	1186	157	18171	1.658988625	1	1	0.983383686
Annotation Cluster 7	Enrichment Score: 3.3046410585473063
Category	Term	Count	%	PValue	Genes	List Total	Pop Hits	Pop Total	Fold Enrichment	Bonferroni	Benjamini	FDR
UP_KEYWORDS	EGF-like domain	17	1.080737444	8.95E-09	AT4G21380, AT4G27300, AT1G11330, AT2G34940, AT2G14720, AT1G65790, AT4G20110, AT1G34300, AT4G11900, AT1G11300, AT1G21270, AT2G19130, AT1G30900, AT1G21240, AT1G21250, AT1G65800, AT5G60900	1550	49	26542	5.940934826	2.79E-06	1.64E-07	1.41E-07
UP_KEYWORDS	Lectin	25	1.589319771	2.43E-05	AT4G21380, AT4G27300, AT3G59700, AT1G08450, AT3G08870, AT1G60110, AT2G43700, AT1G34300, AT1G11300, AT3G16410, AT5G03140, AT3G16030, AT1G73040, AT1G53070, AT1G65800, AT5G60900, AT5G18470, AT2G37710, AT1G11330, AT1G65790, AT4G11900, AT2G19130, AT1G78820, AT5G03350, AT4G12570	1550	162	26542	2.64257268	0.007566028	2.45E-04	2.10E-04
INTERPRO	IPR024171:S-receptor-like serine/threonine-protein kinase	11	0.699300699	4.18E-05	AT4G21380, AT2G19130, AT4G27300, AT1G11330, AT3G16030, AT1G65790, AT1G34300, AT4G11900, AT1G65800, AT5G60900, AT1G11300	1397	35	22105	4.973003375	0.054100209	0.002827157	0.002765558
INTERPRO	IPR001480:Bulb-type lectin domain	13	0.826446281	4.94E-05	AT5G18470, AT4G21380, AT4G27300, AT1G11330, AT1G65790, AT1G34300, AT4G11900, AT1G11300, AT2G19130, AT1G78820, AT3G16030, AT1G65800, AT5G60900	1397	50	22105	4.114030064	0.063591996	0.003128684	0.003060516
PIR_SUPERFAMILY	PIRSF000641:receptor kinase, S-locus SRK type	11	0.699300699	1.37E-04	AT4G21380, AT2G19130, AT4G27300, AT1G11330, AT3G16030, AT1G65790, AT1G34300, AT4G11900, AT1G65800, AT5G60900, AT1G11300	104	35	1373	4.149175824	0.011070654	0.011131625	0.011131625
SMART	SM00108:B_lectin	13	0.826446281	1.89E-04	AT5G18470, AT4G21380, AT4G27300, AT1G11330, AT1G65790, AT1G34300, AT4G11900, AT1G11300, AT2G19130, AT1G78820, AT3G16030, AT1G65800, AT5G60900	629	49	8423	3.552740015	0.038830723	0.007920201	0.007656194
INTERPRO	IPR003609:Apple-like	10	0.635727908	8.66E-04	AT4G21380, AT2G19130, AT1G78820, AT4G27300, AT1G11330, AT3G16030, AT1G65790, AT4G11900, AT1G65800, AT1G11300	1397	41	22105	3.859315257	0.68424782	0.03717092	0.036361036
INTERPRO	IPR000858:S-locus glycoprotein	9	0.572155118	0.001845211	AT4G21380, AT2G19130, AT4G27300, AT1G11330, AT1G65790, AT1G34300, AT4G11900, AT1G65800, AT1G11300	1397	37	22105	3.848884676	0.914414992	0.074423529	0.07280198
GOTERM_MF_DIRECT	GO:0030246~carbohydrate binding	30	1.907183725	0.001977425	AT4G21380, AT4G27300, AT3G59700, AT1G08450, AT3G08870, AT1G60110, AT2G43700, AT1G34300, AT1G11300, AT3G16410, AT5G03140, AT3G16030, AT5G62620, AT4G25900, AT1G73040, AT1G53070, AT1G09910, AT1G65800, AT5G60900, AT5G18470, AT2G37710, AT1G11330, AT1G65790, AT4G11900, AT3G23640, AT5G14950, AT2G19130, AT1G78820, AT5G03350, AT4G12570	1186	251	18171	1.831224848	0.730808026	0.08740217	0.08582023
GOTERM_BP_DIRECT	GO:0048544~recognition of pollen	9	0.572155118	0.002661793	AT4G21380, AT2G19130, AT4G27300, AT1G11330, AT1G65790, AT1G34300, AT4G11900, AT1G65800, AT1G11300	1172	39	18499	3.642491468	0.941647579	0.076688414	0.074314383
SMART	SM00473:PAN_AP	8	0.508582327	0.011318047	AT4G21380, AT2G19130, AT4G27300, AT1G11330, AT1G65790, AT4G11900, AT1G65800, AT1G11300	629	34	8423	3.150846348	0.908401699	0.198065824	0.19146363
INTERPRO	IPR021820:S-locus receptor kinase, C-terminal	6	0.381436745	0.012908859	AT4G21380, AT4G27300, AT1G11330, AT1G65790, AT1G65800, AT1G11300	1397	23	22105	4.127789362	0.999999969	0.350646752	0.343006815
INTERPRO	IPR022126:S-locus, receptor kinase	3	0.190718373	0.035062707	AT4G21380, AT1G65790, AT1G65800	1397	5	22105	9.493915533	1	0.676354534	0.661618034
GOTERM_MF_DIRECT	GO:0031625~ubiquitin protein ligase binding	12	0.76287349	0.108337613	AT4G21380, AT4G27300, AT2G33770, AT1G11330, AT3G63000, AT2G03510, AT1G65790, AT1G78870, AT4G02570, AT1G65800, AT1G01640, AT1G11300	1186	111	18171	1.656351123	1	1	0.983383686
Annotation Cluster 8	Enrichment Score: 3.1991402003528955
Category	Term	Count	%	PValue	Genes	List Total	Pop Hits	Pop Total	Fold Enrichment	Bonferroni	Benjamini	FDR
UP_SEQ_FEATURE	topological domain:Cytoplasmic	80	5.085823268	5.02E-09	AT4G23240, AT3G04110, AT4G01010, AT3G27870, AT1G35710, AT3G25610, AT3G18480, AT4G23320, AT1G10970, AT1G30900, AT4G11530, AT5G39510, AT3G14350, AT1G05570, AT5G07720, AT5G39030, AT5G04930, AT4G37640, AT5G59680, AT3G45290, AT4G23130, AT1G13210, AT4G23250, AT3G54300, AT5G44240, AT2G13800, AT1G61250, AT1G72700, AT1G11310, AT1G21270, AT2G23200, AT2G15390, AT5G61520, AT1G69730, AT5G47910, AT1G60960, AT3…	574	637	8938	1.955595425	5.19E-06	8.67E-07	8.40E-07
UP_SEQ_FEATURE	topological domain:Extracellular	58	3.687221869	1.69E-07	AT4G23240, AT3G04110, AT4G01010, AT3G27870, AT1G35710, AT3G25610, AT4G23320, AT4G11530, AT3G14350, AT1G05570, AT5G39030, AT5G04930, AT5G59680, AT3G45290, AT4G23130, AT1G13210, AT4G23250, AT5G44240, AT2G13800, AT1G72700, AT1G11310, AT1G21270, AT2G23200, AT1G69730, AT5G47910, AT5G39020, AT4G23140, AT4G23180, AT5G20480, AT1G63440, AT1G59820, AT2G13790, AT2G35060, AT4G23220, AT1G17500, AT1G69270, AT5…	574	438	8938	2.061969993	1.75E-04	1.35E-05	1.31E-05
UP_SEQ_FEATURE	transmembrane region	149	9.472345836	2.49E-05	AT4G23240, AT3G04110, AT2G39920, AT3G27870, AT3G25610, AT1G71960, AT3G26300, AT2G13650, AT3G18480, AT1G10970, AT1G30900, AT1G49230, AT4G11530, AT2G38280, AT5G39510, AT5G07920, AT2G47380, AT5G08335, AT3G13100, AT3G17700, AT3G45290, AT5G04930, AT4G37640, AT4G23130, AT1G13210, AT4G23250, AT1G12760, AT5G50720, AT2G13800, AT1G61250, AT1G72700, AT3G13080, AT1G11310, AT2G30440, AT3G21640, AT1G78920, AT2…	574	1706	8938	1.359989951	0.025468656	0.001519012	0.001472093
UP_KEYWORDS	Glycoprotein	128	8.137317228	0.00466145	AT4G23240, AT3G04110, AT2G31880, AT3G08550, AT1G55120, AT5G49680, AT1G34300, AT3G21770, AT2G18660, AT1G11300, AT3G17420, AT3G20600, AT1G30900, AT2G22920, AT2G26440, AT2G42530, AT5G38260, AT5G51480, AT4G23130, AT4G23250, AT3G55830, AT3G10800, AT2G13800, AT5G25980, AT2G23200, AT2G15390, AT1G47960, AT3G14840, AT2G03450, AT3G45040, AT3G50470, AT4G23140, AT3G28345, AT2G14520, AT3G06550, AT5G15650, AT2…	1550	1735	26542	1.263317282	0.767245879	0.033062419	0.028293801
UP_SEQ_FEATURE	glycosylation site:N-linked (GlcNAc...)	67	4.259376987	0.428783003	AT4G23240, AT3G04110, AT1G08450, AT1G55120, AT1G66970, AT1G35710, AT5G61250, AT3G21770, AT4G23320, AT2G18660, AT1G30900, AT4G11530, AT2G22920, AT5G62620, AT3G14350, AT2G26440, AT1G05570, AT5G07720, AT5G51480, AT5G39030, AT5G59680, AT4G23130, AT4G23250, AT5G50400, AT2G13800, AT4G23170, AT5G25980, AT2G17120, AT1G21270, AT5G60950, AT2G23200, AT2G15390, AT1G18390, AT1G69730, AT3G12740, AT2G03450, AT5…	574	1009	8938	1.033979895	1	1	0.970048309
UP_KEYWORDS	Signal	195	12.39669421	0.955323115	AT4G23240, AT5G42530, AT1G55120, AT3G08550, AT1G34300, AT3G21770, AT5G49280, AT5G42090, AT1G11300, AT3G43670, AT2G26440, AT5G51480, AT5G38260, AT5G02630, AT4G23130, AT4G23250, AT2G13800, AT5G25980, AT3G18490, AT1G72700, AT5G12200, AT1G47960, AT2G03450, AT1G67800, AT4G23140, AT5G22460, AT3G54790, AT5G18640, AT1G55265, AT3G57260, AT1G29720, AT5G11560, AT5G03140, AT1G24150, AT1G26690, AT2G05520, AT5…	1550	3697	26542	0.90320661	1	1	0.955323115
UP_SEQ_FEATURE	signal peptide	73	4.640813732	0.998973837	AT4G23240, AT3G04110, AT1G08450, AT1G55120, AT1G66970, AT1G35710, AT5G61250, AT3G21770, AT4G23320, AT2G18660, AT1G30900, AT4G11530, AT2G22920, AT3G14350, AT2G26440, AT1G75040, AT5G51480, AT5G39030, AT5G59680, AT4G23130, AT4G23250, AT5G50400, AT2G13800, AT4G23170, AT5G25980, AT5G36910, AT2G17120, AT1G21270, AT5G60950, AT2G23200, AT1G18390, AT5G56660, AT1G69730, AT2G03450, AT5G39020, AT4G23140, AT5…	574	1520	8938	0.747838346	1	1	0.998973837
Annotation Cluster 9	Enrichment Score: 3.132963354345789
Category	Term	Count	%	PValue	Genes	List Total	Pop Hits	Pop Total	Fold Enrichment	Bonferroni	Benjamini	FDR
UP_KEYWORDS	Cytoplasmic vesicle	22	1.398601399	4.38E-06	AT4G23460, AT2G34840, AT3G06420, AT4G25940, AT2G34940, AT1G61250, AT3G51890, AT5G20350, AT2G14720, AT4G21980, AT1G31440, AT5G11710, AT5G10410, AT1G30900, AT2G01600, AT3G18770, AT5G35200, AT3G48860, AT2G05630, AT2G25430, AT3G15730, AT4G32285	1550	118	26542	3.192586113	0.001365691	5.06E-05	4.33E-05
GOTERM_CC_DIRECT	GO:0030136~clathrin-coated vesicle	10	0.635727908	3.01E-05	AT5G10410, AT2G01600, AT4G25940, AT5G35200, AT3G48860, AT2G25430, AT1G31440, AT3G15730, AT4G32285, AT5G11710	1493	29	25147	5.808023651	0.006876752	6.27E-04	5.83E-04
INTERPRO	IPR008942:ENTH/VHS	12	0.76287349	4.25E-05	AT5G10410, AT2G01600, AT4G25940, AT3G46540, AT1G76970, AT5G16880, AT5G35200, AT1G06210, AT2G25430, AT3G61800, AT4G32285, AT5G11710	1397	42	22105	4.520912159	0.054975413	0.002827157	0.002765558
UP_KEYWORDS	Endocytosis	10	0.635727908	1.72E-04	AT5G10410, AT3G54840, AT2G01600, AT4G25940, AT5G35200, AT5G46630, AT4G19640, AT2G25430, AT3G20290, AT4G32285	1550	36	26542	4.756630824	0.052186664	0.001448462	0.001239549
GOTERM_BP_DIRECT	GO:0006897~endocytosis	14	0.890019072	2.52E-04	AT3G54840, AT3G01780, AT5G43320, AT4G25940, AT5G46630, AT5G25250, AT4G28880, AT5G10410, AT2G01600, AT5G35200, AT4G19640, AT2G25430, AT3G20290, AT4G32285	1172	67	18499	3.298176354	0.235892155	0.009963422	0.009654986
SMART	SM00273:ENTH	8	0.508582327	5.71E-04	AT5G10410, AT2G01600, AT4G25940, AT3G46540, AT5G35200, AT2G25430, AT4G32285, AT5G11710	629	21	8423	5.101370278	0.112999849	0.019979316	0.019313339
GOTERM_MF_DIRECT	GO:0030276~clathrin binding	9	0.572155118	6.53E-04	AT4G23460, AT2G01600, AT4G25940, AT5G35200, AT2G25430, AT1G31440, AT5G42080, AT4G32285, AT5G11710	1186	31	18171	4.448104227	0.351337818	0.030907283	0.030347875
INTERPRO	IPR013809:Epsin-like, N-terminal	8	0.508582327	6.92E-04	AT5G10410, AT2G01600, AT4G25940, AT3G46540, AT5G35200, AT2G25430, AT4G32285, AT5G11710	1397	25	22105	5.063421618	0.601855396	0.030687383	0.030018762
UP_KEYWORDS	Coated pit	8	0.508582327	0.001412145	AT5G10410, AT2G01600, AT4G25940, AT3G51890, AT5G35200, AT5G46630, AT2G25430, AT4G32285	1550	30	26542	4.566365591	0.356543347	0.011014731	0.009426068
GOTERM_CC_DIRECT	GO:0005905~clathrin-coated pit	7	0.445009536	0.002879499	AT5G10410, AT2G01600, AT4G25940, AT5G35200, AT5G46630, AT2G25430, AT4G32285	1493	25	25147	4.716115204	0.48333286	0.043960349	0.040888884
INTERPRO	IPR011417:AP180 N-terminal homology (ANTH) domain	6	0.381436745	0.004273404	AT5G10410, AT2G01600, AT4G25940, AT5G35200, AT2G25430, AT4G32285	1397	18	22105	5.274397518	0.996654334	0.145843623	0.142665964
UP_SEQ_FEATURE	domain:ENTH	6	0.381436745	0.004528396	AT5G10410, AT2G01600, AT4G25940, AT5G35200, AT2G25430, AT4G32285	574	18	8938	5.19047619	0.990882271	0.120292788	0.11657718
INTERPRO	IPR014712:Clathrin adaptor, phosphoinositide-binding, GAT-like	5	0.317863954	0.009507224	AT2G01600, AT4G25940, AT5G35200, AT2G25430, AT4G32285	1397	14	22105	5.651140198	0.999996993	0.287593519	0.281327395
GOTERM_BP_DIRECT	GO:0048268~clathrin coat assembly	5	0.317863954	0.012418978	AT2G01600, AT4G25940, AT5G35200, AT2G25430, AT4G32285	1172	15	18499	5.261376564	0.999998361	0.249785491	0.24205292
GOTERM_MF_DIRECT	GO:0005545~1-phosphatidylinositol binding	5	0.317863954	0.017406073	AT2G01600, AT4G25940, AT5G35200, AT2G25430, AT4G32285	1186	16	18171	4.787889966	0.99999121	0.443488619	0.435461676
Annotation Cluster 10	Enrichment Score: 2.869304807646313
Category	Term	Count	%	PValue	Genes	List Total	Pop Hits	Pop Total	Fold Enrichment	Bonferroni	Benjamini	FDR
GOTERM_MF_DIRECT	GO:0004707~MAP kinase activity	8	0.508582327	4.78E-04	AT5G19010, AT1G59580, AT1G73670, AT1G01560, AT4G08480, AT3G45640, AT2G18170, AT1G10210	1186	23	18171	5.329129702	0.271783651	0.024390865	0.023949401
UP_SEQ_FEATURE	short sequence motif:TXY	7	0.445009536	0.001206853	AT5G19010, AT1G59580, AT1G73670, AT1G01560, AT3G45640, AT2G18170, AT1G10210	574	20	8938	5.45	0.713451568	0.036773536	0.035637674
INTERPRO	IPR003527:Mitogen-activated protein (MAP) kinase, conserved site	6	0.381436745	0.004273404	AT5G19010, AT1G59580, AT1G73670, AT1G01560, AT3G45640, AT2G18170	1397	18	22105	5.274397518	0.996654334	0.145843623	0.142665964
Annotation Cluster 11	Enrichment Score: 2.8444137689841766
Category	Term	Count	%	PValue	Genes	List Total	Pop Hits	Pop Total	Fold Enrichment	Bonferroni	Benjamini	FDR
INTERPRO	IPR015655:Protein phosphatase 2C	15	0.953591863	2.23E-04	AT4G28400, AT5G27930, AT1G17550, AT1G34750, AT1G48040, AT5G10740, AT2G20630, AT5G06750, AT3G15260, AT1G22280, AT4G26080, AT2G28890, AT5G59220, AT5G57050, AT3G11410	1397	75	22105	3.164638511	0.25642146	0.012343663	0.012074718
UP_SEQ_FEATURE	metal ion-binding site:Manganese 1	16	1.017164654	2.51E-04	AT4G28400, AT5G27930, AT1G17550, AT1G34750, AT1G48040, AT5G10740, AT2G20630, AT5G06750, AT3G15260, AT1G22280, AT4G26080, AT3G08590, AT2G28890, AT5G59220, AT5G57050, AT3G11410	574	84	8938	2.965986395	0.229116784	0.010851544	0.010516362
UP_SEQ_FEATURE	metal ion-binding site:Manganese 2	16	1.017164654	2.88E-04	AT4G28400, AT5G27930, AT1G17550, AT1G34750, AT1G48040, AT5G10740, AT2G20630, AT5G06750, AT3G15260, AT1G22280, AT4G26080, AT3G08590, AT2G28890, AT5G59220, AT5G57050, AT3G11410	574	85	8938	2.931092437	0.257497501	0.011918954	0.011550801
UP_SEQ_FEATURE	metal ion-binding site:Manganese 1; via carbonyl oxygen	15	0.953591863	3.31E-04	AT4G28400, AT5G27930, AT1G17550, AT1G34750, AT1G48040, AT5G10740, AT2G20630, AT5G06750, AT3G15260, AT1G22280, AT4G26080, AT2G28890, AT5G59220, AT5G57050, AT3G11410	574	77	8938	3.033395176	0.289802797	0.012976951	0.012576118
UP_SEQ_FEATURE	domain:PP2C-like	15	0.953591863	4.35E-04	AT4G28400, AT5G27930, AT1G17550, AT1G34750, AT1G48040, AT5G10740, AT2G20630, AT5G06750, AT3G15260, AT1G22280, AT4G26080, AT2G28890, AT5G59220, AT5G57050, AT3G11410	574	79	8938	2.956600362	0.362545293	0.015538244	0.015058298
INTERPRO	IPR001932:Protein phosphatase 2C (PP2C)-like	15	0.953591863	5.78E-04	AT4G28400, AT5G27930, AT1G17550, AT1G34750, AT1G48040, AT5G10740, AT2G20630, AT5G06750, AT3G15260, AT1G22280, AT4G26080, AT2G28890, AT5G59220, AT5G57050, AT3G11410	1397	82	22105	2.894486443	0.536634968	0.027991262	0.027381385
GOTERM_BP_DIRECT	GO:0006470~protein dephosphorylation	17	1.080737444	7.30E-04	AT4G28400, AT5G27930, AT3G55270, AT1G17550, AT1G34750, AT1G48040, AT2G35680, AT5G10740, AT2G20630, AT5G06750, AT3G15260, AT1G22280, AT4G26080, AT2G28890, AT5G59220, AT5G57050, AT3G11410	1172	103	18499	2.605147619	0.540964842	0.025107877	0.024330616
UP_KEYWORDS	Protein phosphatase	18	1.144310235	8.83E-04	AT4G28400, AT5G27930, AT3G55270, AT1G17550, AT1G34750, AT1G48040, AT2G35680, AT5G10740, AT2G20630, AT5G06750, AT3G15260, AT1G22280, AT4G26080, AT3G19420, AT2G28890, AT5G59220, AT5G57050, AT3G11410	1550	124	26542	2.485723205	0.24088098	0.007063462	0.006044693
SMART	SM00332:PP2Cc	15	0.953591863	0.002418093	AT4G28400, AT5G27930, AT1G17550, AT1G34750, AT1G48040, AT5G10740, AT2G20630, AT5G06750, AT3G15260, AT1G22280, AT4G26080, AT2G28890, AT5G59220, AT5G57050, AT3G11410	629	81	8423	2.479832774	0.398551547	0.056422167	0.054541428
GOTERM_MF_DIRECT	GO:0004722~protein serine/threonine phosphatase activity	20	1.271455817	0.004117719	AT1G13750, AT4G28400, AT5G50400, AT5G27930, AT1G17550, AT4G11800, AT1G34750, AT1G48040, AT1G53710, AT5G10740, AT2G20630, AT5G06750, AT3G15260, AT1G22280, AT4G26080, AT2G03450, AT2G28890, AT5G59220, AT5G57050, AT3G11410	1186	150	18171	2.042833052	0.935150366	0.170627985	0.167539695
UP_KEYWORDS	Manganese	32	2.034329307	0.011628679	AT5G18480, AT5G19470, AT5G27930, AT5G44750, AT5G06750, AT1G53310, AT3G15260, AT5G62620, AT4G26080, AT5G43600, AT2G04450, AT5G59220, AT4G28400, AT3G55830, AT4G30960, AT1G30270, AT1G05170, AT1G17550, AT3G23000, AT1G34750, AT1G48040, AT1G56600, AT3G01850, AT2G30360, AT5G10740, AT5G56660, AT2G20630, AT1G22280, AT3G08590, AT2G28890, AT5G57050, AT3G11410	1550	345	26542	1.588301075	0.973993486	0.069772076	0.059708796
INTERPRO	IPR000222:Protein phosphatase 2C, manganese/magnesium aspartate binding site	7	0.445009536	0.030516915	AT5G10740, AT5G06750, AT4G26080, AT1G17550, AT1G48040, AT5G57050, AT3G11410	1397	38	22105	2.914798629	1	0.615424445	0.602015497
SMART	SM00331:PP2C_SIG	6	0.381436745	0.034590522	AT5G10740, AT1G22280, AT1G34750, AT1G48040, AT5G59220, AT3G11410	629	25	8423	3.213863275	0.999384218	0.484267309	0.468125065
Annotation Cluster 12	Enrichment Score: 2.5041923696225283
Category	Term	Count	%	PValue	Genes	List Total	Pop Hits	Pop Total	Fold Enrichment	Bonferroni	Benjamini	FDR
UP_SEQ_FEATURE	repeat:ARM 3	11	0.699300699	1.98E-04	AT4G21380, AT1G10560, AT3G47820, AT3G54790, AT3G46510, AT5G65200, AT2G28830, AT5G62560, AT5G09800, AT1G65800, AT5G67340	574	41	8938	4.177700348	0.185599439	0.008933953	0.008658001
UP_SEQ_FEATURE	repeat:ARM 4	10	0.635727908	3.38E-04	AT4G21380, AT1G10560, AT3G47820, AT3G54790, AT3G46510, AT5G65200, AT2G28830, AT5G62560, AT1G65800, AT5G67340	574	36	8938	4.325396825	0.295381442	0.012976951	0.012576118
UP_SEQ_FEATURE	repeat:ARM 1	11	0.699300699	5.39E-04	AT4G21380, AT1G10560, AT3G47820, AT3G54790, AT3G46510, AT5G65200, AT2G28830, AT5G62560, AT5G09800, AT1G65800, AT5G67340	574	46	8938	3.723602484	0.427928102	0.018028368	0.017471507
UP_SEQ_FEATURE	repeat:ARM 2	11	0.699300699	5.39E-04	AT4G21380, AT1G10560, AT3G47820, AT3G54790, AT3G46510, AT5G65200, AT2G28830, AT5G62560, AT5G09800, AT1G65800, AT5G67340	574	46	8938	3.723602484	0.427928102	0.018028368	0.017471507
INTERPRO	IPR003613:U box domain	13	0.826446281	5.89E-04	AT1G10560, AT3G54790, AT5G65200, AT5G15400, AT5G62560, AT5G67340, AT5G57035, AT3G47820, AT3G46510, AT2G45920, AT2G28830, AT5G09800, AT3G11840	1397	64	22105	3.214085988	0.543417643	0.027991262	0.027381385
UP_SEQ_FEATURE	repeat:ARM 5	8	0.508582327	9.65E-04	AT1G10560, AT3G47820, AT3G54790, AT3G46510, AT5G65200, AT2G28830, AT5G62560, AT5G67340	574	26	8938	4.791208791	0.631967617	0.031252098	0.030286782
SMART	SM00504:Ubox	13	0.826446281	0.00180795	AT1G10560, AT3G54790, AT5G65200, AT5G15400, AT5G62560, AT5G67340, AT5G57035, AT3G47820, AT3G46510, AT2G45920, AT2G28830, AT5G09800, AT3G11840	629	62	8423	2.807810657	0.316147586	0.047458691	0.045876735
UP_SEQ_FEATURE	domain:U-box	12	0.76287349	0.001984882	AT1G10560, AT3G47820, AT3G54790, AT3G46510, AT2G45920, AT5G65200, AT2G28830, AT5G62560, AT5G15400, AT5G09800, AT5G67340, AT3G11840	574	63	8938	2.965986395	0.872085587	0.057120479	0.05535614
INTERPRO	IPR000225:Armadillo	11	0.699300699	0.028774459	AT1G10560, AT3G47820, AT2G45720, AT3G54790, AT3G46510, AT3G26600, AT5G65200, AT2G28830, AT5G62560, AT5G37290, AT5G67340	1397	80	22105	2.175688976	1	0.589212375	0.57637454
SMART	SM00185:ARM	11	0.699300699	0.058870648	AT1G10560, AT3G47820, AT2G45720, AT3G54790, AT3G46510, AT3G26600, AT5G65200, AT2G28830, AT5G62560, AT5G37290, AT5G67340	629	77	8423	1.913013854	0.999997073	0.727225646	0.702984791
INTERPRO	IPR011989:Armadillo-like helical	24	1.52574698	0.081223906	AT4G23460, AT1G10560, AT3G01780, AT2G29140, AT3G54790, AT2G36810, AT5G14790, AT3G57570, AT4G36080, AT5G65200, AT3G26600, AT5G62560, AT5G67340, AT3G02840, AT1G15940, AT4G25880, AT3G47820, AT2G45720, AT3G46510, AT2G28830, AT1G22870, AT5G37290, AT5G09800, AT3G11840	1397	267	22105	1.422309443	1	1	0.978947368
INTERPRO	IPR016024:Armadillo-type fold	29	1.843610935	0.162556264	AT4G23460, AT5G63190, AT5G25510, AT3G01780, AT2G29140, AT3G54790, AT2G36810, AT4G36080, AT3G26600, AT5G62560, AT1G15940, AT4G25880, AT5G13520, AT2G45720, AT1G22870, AT5G37290, AT5G09800, AT3G11840, AT1G10560, AT5G14790, AT3G57570, AT3G60860, AT5G65200, AT5G67340, AT3G02840, AT1G75850, AT3G47820, AT3G46510, AT2G28830	1397	364	22105	1.260638967	1	1	0.978947368
Annotation Cluster 13	Enrichment Score: 2.328341088094313
Category	Term	Count	%	PValue	Genes	List Total	Pop Hits	Pop Total	Fold Enrichment	Bonferroni	Benjamini	FDR
UP_SEQ_FEATURE	domain:EGF-like 1	7	0.445009536	4.48E-05	AT1G21270, AT1G30900, AT1G21240, AT2G34940, AT1G21250, AT2G14720, AT4G20110	574	12	8938	9.083333333	0.045293794	0.002441861	0.002366437
INTERPRO	IPR001881:EGF-like calcium-binding	7	0.445009536	1.21E-04	AT1G21270, AT1G30900, AT1G21240, AT2G34940, AT1G21250, AT2G14720, AT4G20110	1397	14	22105	7.911596278	0.149082696	0.007018719	0.006865794
SMART	SM00179:EGF_CA	7	0.445009536	1.83E-04	AT1G21270, AT1G30900, AT1G21240, AT2G34940, AT1G21250, AT2G14720, AT4G20110	629	13	8423	7.210590681	0.037643671	0.007920201	0.007656194
INTERPRO	IPR018097:EGF-like calcium-binding, conserved site	8	0.508582327	3.94E-04	AT1G21270, AT1G30900, AT1G21240, AT2G34940, AT1G21250, AT2G14720, AT1G69730, AT4G20110	1397	23	22105	5.50371915	0.408382439	0.020184284	0.019744506
UP_SEQ_FEATURE	short sequence motif:Tyrosine-based internalization motif	4	0.254291163	0.00754987	AT1G30900, AT2G34940, AT2G14720, AT4G20110	574	7	8938	8.897959184	0.999607809	0.173814784	0.168445987
UP_SEQ_FEATURE	domain:EGF-like 2	4	0.254291163	0.00754987	AT1G30900, AT2G34940, AT2G14720, AT4G20110	574	7	8938	8.897959184	0.999607809	0.173814784	0.168445987
UP_SEQ_FEATURE	domain:PA	4	0.254291163	0.00754987	AT1G30900, AT2G34940, AT2G14720, AT4G20110	574	7	8938	8.897959184	0.999607809	0.173814784	0.168445987
GOTERM_BP_DIRECT	GO:0006623~protein targeting to vacuole	8	0.508582327	0.008961223	AT3G54300, AT1G30900, AT2G34940, AT2G14720, AT5G39510, AT4G20110, AT5G18525, AT5G11710	1172	38	18499	3.322974672	0.999931981	0.199013819	0.192852978
GOTERM_CC_DIRECT	GO:0030665~clathrin-coated vesicle membrane	4	0.254291163	0.046409051	AT4G23460, AT1G30900, AT2G34940, AT2G14720	1493	14	25147	4.812362453	0.99998121	0.354255758	0.329504264
UP_SEQ_FEATURE	domain:EGF-like 3; calcium-binding	3	0.190718373	0.051787366	AT2G34940, AT2G14720, AT4G20110	574	6	8938	7.785714286	1	0.84456679	0.818479785
GOTERM_CC_DIRECT	GO:0017119~Golgi transport complex	4	0.254291163	0.065422701	AT1G30900, AT2G34940, AT2G14720, AT4G20110	1493	16	25147	4.210817147	0.999999813	0.453993897	0.422273799
INTERPRO	IPR003137:Protease-associated domain, PA	4	0.254291163	0.48383438	AT1G30900, AT2G34940, AT2G14720, AT4G20110	1397	41	22105	1.543726103	1	1	0.978947368
Annotation Cluster 14	Enrichment Score: 2.2229302075563617
Category	Term	Count	%	PValue	Genes	List Total	Pop Hits	Pop Total	Fold Enrichment	Bonferroni	Benjamini	FDR
UP_SEQ_FEATURE	domain:EGF-like 1	7	0.445009536	4.48E-05	AT1G21270, AT1G30900, AT1G21240, AT2G34940, AT1G21250, AT2G14720, AT4G20110	574	12	8938	9.083333333	0.045293794	0.002441861	0.002366437
INTERPRO	IPR001881:EGF-like calcium-binding	7	0.445009536	1.21E-04	AT1G21270, AT1G30900, AT1G21240, AT2G34940, AT1G21250, AT2G14720, AT4G20110	1397	14	22105	7.911596278	0.149082696	0.007018719	0.006865794
SMART	SM00179:EGF_CA	7	0.445009536	1.83E-04	AT1G21270, AT1G30900, AT1G21240, AT2G34940, AT1G21250, AT2G14720, AT4G20110	629	13	8423	7.210590681	0.037643671	0.007920201	0.007656194
INTERPRO	IPR018097:EGF-like calcium-binding, conserved site	8	0.508582327	3.94E-04	AT1G21270, AT1G30900, AT1G21240, AT2G34940, AT1G21250, AT2G14720, AT1G69730, AT4G20110	1397	23	22105	5.50371915	0.408382439	0.020184284	0.019744506
INTERPRO	IPR000152:EGF-type aspartate/asparagine hydroxylation site	3	0.190718373	0.035062707	AT1G21270, AT1G21240, AT1G21250	1397	5	22105	9.493915533	1	0.676354534	0.661618034
UP_SEQ_FEATURE	domain:EGF-like 2; calcium-binding	3	0.190718373	0.036034493	AT1G21270, AT1G21240, AT1G21250	574	5	8938	9.342857143	1	0.666638125	0.646046986
INTERPRO	IPR000742:Epidermal growth factor-like domain	4	0.254291163	0.044631403	AT1G21270, AT1G21240, AT1G21250, AT3G57630	1397	13	22105	4.868674632	1	0.781636812	0.764606408
SMART	SM00181:EGF	3	0.190718373	0.047704506	AT1G21270, AT1G21240, AT1G21250	629	5	8423	8.034658188	0.999965161	0.626121645	0.605250923
INTERPRO	IPR025287:Wall-associated receptor kinase galacturonan-binding domain	5	0.317863954	0.152443335	AT1G21270, AT1G18390, AT1G21240, AT1G21250, AT1G69730	1397	33	22105	2.397453417	1	1	0.978947368
GOTERM_MF_DIRECT	GO:0030247~polysaccharide binding	9	0.572155118	0.367583598	AT1G21270, AT4G34480, AT1G18390, AT1G21240, AT2G26600, AT1G21250, AT1G69730, AT3G57240, AT3G57260	1186	104	18171	1.325877221	1	1	0.983383686
Annotation Cluster 15	Enrichment Score: 2.1013047719489144
Category	Term	Count	%	PValue	Genes	List Total	Pop Hits	Pop Total	Fold Enrichment	Bonferroni	Benjamini	FDR
INTERPRO	IPR001611:Leucine-rich repeat	40	2.542911634	6.48E-04	AT5G25930, AT1G12210, AT5G40170, AT3G05660, AT2G31880, AT2G34930, AT5G20480, AT3G23010, AT3G25010, AT5G25350, AT1G35710, AT2G13790, AT5G49760, AT1G34420, AT4G04220, AT4G08980, AT5G21090, AT3G24900, AT3G14350, AT4G19510, AT3G47570, AT5G59680, AT3G47090, AT3G05650, AT1G56120, AT1G63350, AT1G80570, AT3G23120, AT2G15320, AT5G63020, AT1G69550, AT2G32680, AT4G26090, AT4G28490, AT4G13820, AT1G12290, AT3…	1397	358	22105	1.767954475	0.578007289	0.029740954	0.029092954
INTERPRO	IPR013210:Leucine-rich repeat-containing N-terminal, type 2	25	1.589319771	0.003373337	AT5G25930, AT3G05660, AT2G34930, AT5G20480, AT1G35710, AT2G13790, AT2G36570, AT5G49760, AT1G34420, AT4G04220, AT5G21090, AT1G69270, AT5G63410, AT3G14350, AT3G47570, AT3G28450, AT3G47090, AT3G05650, AT2G13800, AT3G23120, AT5G48380, AT5G62710, AT4G28490, AT4G13820, AT5G01950	1397	209	22105	1.892726382	0.98886321	0.124719755	0.122002345
INTERPRO	IPR003591:Leucine-rich repeat, typical subtype	19	1.207883026	0.021902192	AT5G25930, AT5G40170, AT3G05660, AT3G47090, AT3G05650, AT2G34930, AT5G20480, AT3G23120, AT3G23010, AT3G25010, AT1G35710, AT2G15320, AT1G34420, AT4G04220, AT2G32680, AT3G24900, AT4G28490, AT3G47570, AT5G07910	1397	170	22105	1.768474462	1	0.495186914	0.484397717
SMART	SM00369:LRR_TYP	19	1.207883026	0.082159692	AT5G25930, AT5G40170, AT3G05660, AT3G47090, AT3G05650, AT2G34930, AT5G20480, AT3G23120, AT3G23010, AT3G25010, AT1G35710, AT2G15320, AT1G34420, AT4G04220, AT2G32680, AT3G24900, AT4G28490, AT3G47570, AT5G07910	629	170	8423	1.496652015	0.999999985	0.908080809	0.877811449
Annotation Cluster 16	Enrichment Score: 1.8082944925108027
Category	Term	Count	%	PValue	Genes	List Total	Pop Hits	Pop Total	Fold Enrichment	Bonferroni	Benjamini	FDR
INTERPRO	IPR000008:C2 calcium-dependent membrane targeting	19	1.207883026	2.50E-04	AT4G25970, AT3G08510, AT3G55470, AT3G57880, AT3G59660, AT3G18370, AT4G35790, AT4G38530, AT3G14590, AT4G11850, AT3G19420, AT4G11840, AT1G50570, AT5G37740, AT1G03370, AT4G00700, AT3G16510, AT3G15730, AT2G42010	1397	113	22105	2.660536801	0.282827279	0.013295882	0.01300619
SMART	SM00239:C2	17	1.080737444	0.001619728	AT3G08510, AT3G55470, AT3G57880, AT3G59660, AT3G18370, AT4G35790, AT4G38530, AT3G14590, AT4G11850, AT4G11840, AT1G50570, AT5G37740, AT1G03370, AT4G00700, AT3G16510, AT3G15730, AT2G42010	629	95	8423	2.396301565	0.288527557	0.047458691	0.045876735
INTERPRO	IPR024632:Phospholipase D, C-terminal	5	0.317863954	0.002443946	AT4G35790, AT4G11850, AT4G11840, AT3G15730, AT2G42010	1397	10	22105	7.911596278	0.961491419	0.092939792	0.090914808
UP_SEQ_FEATURE	domain:C2	7	0.445009536	0.003364923	AT4G38530, AT4G35790, AT3G08510, AT4G11850, AT4G11840, AT3G15730, AT2G42010	574	24	8938	4.541666667	0.969455412	0.094217838	0.091307634
INTERPRO	IPR001736:Phospholipase D/Transphosphatidylase	5	0.317863954	0.005202869	AT4G35790, AT4G11850, AT4G11840, AT3G15730, AT2G42010	1397	12	22105	6.592996898	0.999034724	0.17312547	0.16935339
UP_SEQ_FEATURE	domain:PLD phosphodiesterase 1	5	0.317863954	0.005466873	AT4G35790, AT4G11850, AT4G11840, AT3G15730, AT2G42010	574	12	8938	6.488095238	0.996564995	0.138138553	0.133871726
UP_SEQ_FEATURE	domain:PLD phosphodiesterase 2	5	0.317863954	0.005466873	AT4G35790, AT4G11850, AT4G11840, AT3G15730, AT2G42010	574	12	8938	6.488095238	0.996564995	0.138138553	0.133871726
GOTERM_MF_DIRECT	GO:0070290~N-acylphosphatidylethanolamine-specific phospholipase D activity	5	0.317863954	0.005832828	AT4G35790, AT4G11850, AT4G11840, AT3G15730, AT2G42010	1186	12	18171	6.383853288	0.979317914	0.203535004	0.199851112
GOTERM_MF_DIRECT	GO:0004630~phospholipase D activity	5	0.317863954	0.005832828	AT4G35790, AT4G11850, AT4G11840, AT3G15730, AT2G42010	1186	12	18171	6.383853288	0.979317914	0.203535004	0.199851112
SMART	SM00155:PLDc	5	0.317863954	0.009340105	AT4G35790, AT4G11850, AT4G11840, AT3G15730, AT2G42010	629	12	8423	5.579623741	0.860632285	0.178311093	0.17236739
INTERPRO	IPR011402:Phospholipase D, plant	4	0.254291163	0.01583005	AT4G35790, AT4G11850, AT4G11840, AT3G15730	1397	9	22105	7.032530025	0.999999999	0.405188398	0.396360101
PIR_SUPERFAMILY	PIRSF036470:phospholipase D, plant type	4	0.254291163	0.024691124	AT4G35790, AT4G11850, AT4G11840, AT3G15730	104	9	1373	5.867521368	0.868017519	0.666660361	0.666660361
KEGG_PATHWAY	ath00565:Ether lipid metabolism	6	0.381436745	0.025004688	AT4G35790, AT4G11850, AT1G07230, AT4G11840, AT3G15730, AT2G42010	300	27	4727	3.501481481	0.889536217	0.310772545	0.30005625
INTERPRO	IPR015679:Phospholipase D family	4	0.254291163	0.028285968	AT4G35790, AT4G11840, AT3G15730, AT2G42010	1397	11	22105	5.753888202	1	0.588259745	0.575442666
GOTERM_BP_DIRECT	GO:0046470~phosphatidylcholine metabolic process	4	0.254291163	0.028451988	AT4G35790, AT4G11850, AT4G11840, AT3G15730	1172	11	18499	5.739683525	1	0.466612602	0.452167746
GOTERM_MF_DIRECT	GO:0005546~phosphatidylinositol-4,5-bisphosphate binding	3	0.190718373	0.071665492	AT4G11850, AT3G15730, AT2G42010	1186	7	18171	6.566249097	1	1	0.983383686
KEGG_PATHWAY	ath00564:Glycerophospholipid metabolism	10	0.635727908	0.091727062	AT4G35790, AT4G25970, AT4G11850, AT1G07230, AT4G11840, AT5G07920, AT2G20900, AT2G32260, AT3G15730, AT2G42010	300	86	4727	1.832170543	0.999768354	0.613865725	0.592697941
UP_KEYWORDS	Lipid metabolism	32	2.034329307	0.288479913	AT3G24180, AT2G37940, AT3G08510, AT3G54950, AT3G52430, AT3G07020, AT4G05530, AT5G43280, AT4G38530, AT1G31910, AT4G39800, AT4G11850, AT3G44560, AT3G19420, AT5G10170, AT3G29160, AT3G01090, AT2G22240, AT2G04350, AT2G42010, AT3G05970, AT4G25970, AT3G06860, AT1G09430, AT4G23850, AT4G10955, AT3G03310, AT2G32260, AT4G35790, AT4G22305, AT4G11840, AT3G15730	1550	476	26542	1.151184603	1	0.950072064	0.813042439
UP_KEYWORDS	Lipid degradation	11	0.699300699	0.474167143	AT4G38530, AT4G35790, AT3G08510, AT3G54950, AT4G11850, AT3G52430, AT4G11840, AT4G10955, AT3G03310, AT3G15730, AT2G42010	1550	162	26542	1.162731979	1	1	0.8585209
GOTERM_BP_DIRECT	GO:0016042~lipid catabolic process	11	0.699300699	0.587094934	AT4G38530, AT4G35790, AT3G08510, AT3G54950, AT4G11850, AT3G52430, AT4G11840, AT4G10955, AT3G03310, AT3G15730, AT2G42010	1172	163	18499	1.065186666	1	1	0.969953052
Annotation Cluster 17	Enrichment Score: 1.796346432568139
Category	Term	Count	%	PValue	Genes	List Total	Pop Hits	Pop Total	Fold Enrichment	Bonferroni	Benjamini	FDR
GOTERM_BP_DIRECT	GO:0070676~intralumenal vesicle formation	4	0.254291163	0.002296729	AT5G22950, AT4G29160, AT2G06530, AT1G20110	1172	5	18499	12.62730375	0.913803784	0.069951804	0.067786316
INTERPRO	IPR005024:Snf7	5	0.317863954	0.009507224	AT5G22950, AT1G73030, AT4G29160, AT2G06530, AT3G10640	1397	14	22105	5.651140198	0.999996993	0.287593519	0.281327395
GOTERM_BP_DIRECT	GO:0007034~vacuolar transport	6	0.381436745	0.013021501	AT5G45130, AT5G22950, AT1G73030, AT4G29160, AT2G06530, AT3G10640	1172	23	18499	4.11759905	0.999999145	0.257054081	0.249096497
GOTERM_CC_DIRECT	GO:0010008~endosome membrane	10	0.635727908	0.038233099	AT4G26750, AT5G22950, AT1G73030, AT4G29160, AT5G37310, AT2G06530, AT1G20110, AT3G13772, AT3G20290, AT3G26090	1493	77	25147	2.187437479	0.999867263	0.324273319	0.301616668
GOTERM_CC_DIRECT	GO:0000815~ESCRT III complex	3	0.190718373	0.095940904	AT5G22950, AT4G29160, AT2G06530	1493	9	25147	5.614422862	1	0.578170185	0.537774015
Annotation Cluster 18	Enrichment Score: 1.6264271465346762
Category	Term	Count	%	PValue	Genes	List Total	Pop Hits	Pop Total	Fold Enrichment	Bonferroni	Benjamini	FDR
UP_SEQ_FEATURE	region of interest:Calmodulin-binding	10	0.635727908	0.001134685	AT4G01010, AT1G01340, AT2G23980, AT5G17330, AT1G65960, AT1G11310, AT2G46440, AT3G17700, AT2G46430, AT3G45290	574	42	8938	3.707482993	0.691201433	0.035622242	0.034521941
UP_KEYWORDS	cAMP	6	0.381436745	0.004989765	AT4G01010, AT1G01340, AT2G23980, AT2G46440, AT3G17700, AT2G46430	1550	20	26542	5.13716129	0.790011734	0.033062419	0.028293801
UP_KEYWORDS	cAMP-binding	6	0.381436745	0.004989765	AT4G01010, AT1G01340, AT2G23980, AT2G46440, AT3G17700, AT2G46430	1550	20	26542	5.13716129	0.790011734	0.033062419	0.028293801
UP_KEYWORDS	cGMP	6	0.381436745	0.004989765	AT4G01010, AT1G01340, AT2G23980, AT2G46440, AT3G17700, AT2G46430	1550	20	26542	5.13716129	0.790011734	0.033062419	0.028293801
UP_KEYWORDS	cGMP-binding	6	0.381436745	0.004989765	AT4G01010, AT1G01340, AT2G23980, AT2G46440, AT3G17700, AT2G46430	1550	20	26542	5.13716129	0.790011734	0.033062419	0.028293801
UP_SEQ_FEATURE	binding site:cNMP	6	0.381436745	0.0073669	AT4G01010, AT1G01340, AT2G23980, AT2G46440, AT3G17700, AT2G46430	574	20	8938	4.671428571	0.999525366	0.173814784	0.168445987
GOTERM_MF_DIRECT	GO:0030552~cAMP binding	6	0.381436745	0.007953194	AT4G01010, AT1G01340, AT2G23980, AT2G46440, AT3G17700, AT2G46430	1186	20	18171	4.596374368	0.994978608	0.239680352	0.235342246
GOTERM_MF_DIRECT	GO:0030553~cGMP binding	6	0.381436745	0.007953194	AT4G01010, AT1G01340, AT2G23980, AT2G46440, AT3G17700, AT2G46430	1186	20	18171	4.596374368	0.994978608	0.239680352	0.235342246
UP_SEQ_FEATURE	domain:IQ	6	0.381436745	0.013639609	AT4G01010, AT1G01340, AT2G23980, AT2G46440, AT3G17700, AT2G46430	574	23	8938	4.062111801	0.999999329	0.294388232	0.285295159
UP_KEYWORDS	Ligand-gated ion channel	7	0.445009536	0.02442046	AT3G04110, AT4G01010, AT1G01340, AT2G23980, AT2G46440, AT3G17700, AT2G46430	1550	39	26542	3.073515302	0.99955336	0.143758179	0.123023827
GOTERM_BP_DIRECT	GO:0042391~regulation of membrane potential	6	0.381436745	0.033635836	AT4G01010, AT1G01340, AT2G23980, AT2G46440, AT3G17700, AT2G46430	1172	29	18499	3.265682005	1	0.514201599	0.498283538
UP_SEQ_FEATURE	nucleotide phosphate-binding region:cNMP	6	0.381436745	0.035129964	AT4G01010, AT1G01340, AT2G23980, AT2G46440, AT3G17700, AT2G46430	574	29	8938	3.221674877	1	0.661720775	0.641281523
INTERPRO	IPR005821:Ion transport domain	6	0.381436745	0.038025003	AT4G01010, AT1G01340, AT2G23980, AT2G46440, AT3G17700, AT2G46430	1397	30	22105	3.164638511	1	0.702934428	0.687618801
INTERPRO	IPR000595:Cyclic nucleotide-binding domain	6	0.381436745	0.048486173	AT4G01010, AT1G01340, AT2G23980, AT2G46440, AT3G17700, AT2G46430	1397	32	22105	2.966848604	1	0.838118131	0.819857105
INTERPRO	IPR018490:Cyclic nucleotide-binding-like	6	0.381436745	0.054291796	AT4G01010, AT1G01340, AT2G23980, AT2G46440, AT3G17700, AT2G46430	1397	33	22105	2.876944101	1	0.903279763	0.883598987
GOTERM_MF_DIRECT	GO:0005249~voltage-gated potassium channel activity	6	0.381436745	0.054325429	AT4G01010, AT1G01340, AT2G23980, AT2G46440, AT3G17700, AT2G46430	1186	32	18171	2.87273398	1	1	0.983383686
UP_KEYWORDS	Ion channel	12	0.76287349	0.07274121	AT3G04110, AT4G01010, AT1G01340, AT2G23980, AT1G68600, AT1G30270, AT3G08040, AT5G66650, AT2G46440, AT3G14810, AT3G17700, AT2G46430	1550	115	26542	1.78683871	1	0.360242184	0.308284177
GOTERM_MF_DIRECT	GO:0005216~ion channel activity	5	0.317863954	0.076273992	AT4G01010, AT1G01340, AT2G46440, AT3G17700, AT2G46430	1186	25	18171	3.064249578	1	1	0.983383686
GOTERM_MF_DIRECT	GO:0030551~cyclic nucleotide binding	5	0.317863954	0.117119306	AT4G01010, AT1G01340, AT2G46440, AT3G17700, AT2G46430	1186	29	18171	2.641594464	1	1	0.983383686
SMART	SM00100:cNMP	5	0.317863954	0.19698815	AT4G01010, AT1G01340, AT2G23980, AT2G46440, AT2G46430	629	31	8423	2.159854352	1	1	0.971291866
INTERPRO	IPR014710:RmlC-like jelly roll fold	6	0.381436745	0.779435865	AT4G01010, AT1G01340, AT2G23980, AT2G46440, AT3G17700, AT2G46430	1397	102	22105	0.930776033	1	1	0.978947368
Annotation Cluster 19	Enrichment Score: 1.6240561990970197
Category	Term	Count	%	PValue	Genes	List Total	Pop Hits	Pop Total	Fold Enrichment	Bonferroni	Benjamini	FDR
INTERPRO	IPR003593:AAA+ ATPase domain	32	2.034329307	0.01147003	AT1G63740, AT2G41700, AT3G28345, AT5G46510, AT3G28540, AT1G71960, AT1G30420, AT5G46490, AT5G47260, AT2G45500, AT5G41740, AT3G13100, AT3G50930, AT2G07680, AT3G05530, AT1G59870, AT4G04910, AT1G63870, AT5G17760, AT4G30600, AT2G16870, AT1G69550, AT3G13080, AT2G14080, AT2G46620, AT2G27600, AT4G26090, AT4G29040, AT3G44670, AT5G41750, AT5G50340, AT3G47060	1397	319	22105	1.587279504	0.999999785	0.31805437	0.31112456
INTERPRO	IPR027417:P-loop containing nucleoside triphosphate hydrolase	88	5.594405594	0.016391349	AT2G31680, AT1G63740, AT1G63860, AT5G17890, AT1G71960, AT5G61450, AT3G23630, AT2G34470, AT1G30420, AT5G46490, AT5G47260, AT5G45160, AT3G13100, AT3G50930, AT3G05530, AT5G45130, AT5G41370, AT5G17880, AT1G63350, AT4G04910, AT1G63870, AT5G17760, AT2G16870, AT5G63020, AT3G13080, AT5G45250, AT1G17610, AT5G45490, AT5G45050, AT1G72900, AT2G46620, AT2G27600, AT4G26090, AT4G29040, AT3G44670, AT4G27180, AT4…	1397	1097	22105	1.269317179	1	0.411639341	0.40267049
SMART	SM00382:AAA	32	2.034329307	0.07139243	AT1G63740, AT2G41700, AT3G28345, AT5G46510, AT3G28540, AT1G71960, AT1G30420, AT5G46490, AT5G47260, AT2G45500, AT5G41740, AT3G13100, AT3G50930, AT2G07680, AT3G05530, AT1G59870, AT4G04910, AT1G63870, AT5G17760, AT4G30600, AT2G16870, AT1G69550, AT3G13080, AT2G14080, AT2G46620, AT2G27600, AT4G26090, AT4G29040, AT3G44670, AT5G41750, AT5G50340, AT3G47060	629	317	8423	1.35178266	0.999999824	0.832911685	0.805147962
Annotation Cluster 20	Enrichment Score: 1.6206971190944786
Category	Term	Count	%	PValue	Genes	List Total	Pop Hits	Pop Total	Fold Enrichment	Bonferroni	Benjamini	FDR
UP_KEYWORDS	Ubl conjugation pathway	60	3.814367451	5.39E-04	AT5G22000, AT1G55760, AT5G25350, AT4G21980, AT2G30110, AT4G05050, AT5G45360, AT4G14365, AT5G37930, AT1G49230, AT3G63000, AT3G11240, AT2G45920, AT5G03240, AT5G02310, AT1G78870, AT3G01090, AT5G03200, AT3G11840, AT4G23570, AT1G12760, AT3G06420, AT4G26840, AT4G27050, AT5G65200, AT4G02570, AT5G67340, AT1G64280, AT4G10790, AT4G38940, AT3G47820, AT3G61790, AT5G03250, AT2G05630, AT5G10380, AT4G12570, AT4…	1550	650	26542	1.580665012	0.154904336	0.004427896	0.003789257
UP_KEYWORDS	Ligase	36	2.28862047	0.003282944	AT1G18910, AT3G54790, AT5G22000, AT5G62560, AT2G30110, AT5G07270, AT3G07525, AT4G14365, AT5G37930, AT1G50480, AT2G45920, AT5G02310, AT5G38120, AT5G03200, AT3G18535, AT2G04350, AT5G09800, AT1G79380, AT4G14220, AT3G11840, AT3G05970, AT1G12760, AT2G33770, AT1G10560, AT3G21240, AT5G65200, AT4G23850, AT5G15400, AT4G27470, AT5G67340, AT5G27380, AT3G47820, AT3G61790, AT3G46510, AT2G28830, AT3G16565	1550	369	26542	1.670621558	0.641549043	0.024387581	0.020870142
GOTERM_MF_DIRECT	GO:0016874~ligase activity	29	1.843610935	0.006262034	AT3G54790, AT5G22000, AT5G62560, AT5G07270, AT3G07525, AT4G14365, AT5G37930, AT2G45920, AT5G02310, AT5G38120, AT5G03200, AT3G18535, AT5G09800, AT1G79380, AT4G14220, AT3G11840, AT1G12760, AT2G33770, AT1G10560, AT5G27420, AT5G65200, AT5G15400, AT4G27470, AT5G67340, AT3G47820, AT3G61790, AT3G46510, AT5G10380, AT2G28830	1186	260	18171	1.708908419	0.984466905	0.207586436	0.203829216
GOTERM_BP_DIRECT	GO:0016567~protein ubiquitination	37	2.352193261	0.101394312	AT5G48655, AT3G54790, AT5G22000, AT5G25350, AT1G55760, AT5G62560, AT2G30110, AT5G07270, AT5G45360, AT4G08980, AT4G03030, AT4G14365, AT4G14400, AT1G49230, AT2G45920, AT5G02310, AT5G47800, AT5G03200, AT5G09800, AT4G14220, AT1G12760, AT2G33770, AT1G10560, AT5G27420, AT4G27050, AT5G65200, AT5G67340, AT1G64280, AT5G57035, AT4G38940, AT3G47820, AT5G03250, AT3G46510, AT5G10380, AT3G16720, AT4G12570, AT3…	1172	456	18499	1.280729822	1	1	0.969953052
INTERPRO	IPR013083:Zinc finger, RING/FYVE/PHD-type	48	3.051493961	0.319482585	AT1G08050, AT1G18910, AT5G48655, AT1G67800, AT3G54790, AT1G12470, AT5G22000, AT5G62560, AT5G07270, AT4G14365, AT5G37930, AT1G75400, AT1G49230, AT5G60820, AT3G61460, AT2G45920, AT2G21850, AT4G39140, AT1G20110, AT5G02310, AT5G03200, AT2G44410, AT5G01520, AT5G09800, AT1G79380, AT4G14220, AT3G11840, AT1G12760, AT1G10560, AT1G68820, AT1G61690, AT5G27420, AT3G24010, AT5G65200, AT2G37150, AT1G33420, AT5…	1397	691	22105	1.099150858	1	1	0.978947368
GOTERM_MF_DIRECT	GO:0004842~ubiquitin-protein transferase activity	32	2.034329307	0.525473954	AT1G08050, AT4G22390, AT3G54790, AT5G62560, AT2G30110, AT5G07270, AT4G08980, AT2G45920, AT5G02310, AT1G78870, AT5G03200, AT5G09800, AT1G79380, AT4G14220, AT3G11840, AT1G12760, AT2G33770, AT1G10560, AT1G68820, AT1G80570, AT5G27420, AT5G65200, AT4G27470, AT5G67340, AT5G57035, AT3G47820, AT3G61790, AT3G46510, AT5G10380, AT2G28830, AT4G12570, AT3G11950	1186	475	18171	1.032168279	1	1	0.983383686
Annotation Cluster 21	Enrichment Score: 1.5838865474679211
Category	Term	Count	%	PValue	Genes	List Total	Pop Hits	Pop Total	Fold Enrichment	Bonferroni	Benjamini	FDR
GOTERM_MF_DIRECT	GO:0004712~protein serine/threonine/tyrosine kinase activity	9	0.572155118	0.016635808	AT3G63260, AT1G14000, AT3G46930, AT2G24360, AT2G31800, AT3G58760, AT2G43850, AT2G35050, AT1G08720	1186	51	18171	2.703749628	0.999985221	0.443488619	0.435461676
UP_KEYWORDS	Integrin	3	0.190718373	0.030241085	AT2G31800, AT3G58760, AT2G43850	1550	5	26542	10.27432258	0.99993096	0.173455703	0.148438054
GOTERM_BP_DIRECT	GO:0007229~integrin-mediated signaling pathway	3	0.190718373	0.03521268	AT2G31800, AT3G58760, AT2G43850	1172	5	18499	9.470477816	1	0.514201599	0.498283538
Annotation Cluster 22	Enrichment Score: 1.4962683431968544
Category	Term	Count	%	PValue	Genes	List Total	Pop Hits	Pop Total	Fold Enrichment	Bonferroni	Benjamini	FDR
SMART	SM00165:UBA	6	0.381436745	0.020605639	AT2G41160, AT3G56740, AT3G29160, AT2G17200, AT3G01090, AT2G12550	629	22	8423	3.652117358	0.98737894	0.332860324	0.321764979
INTERPRO	IPR009060:UBA-like	8	0.508582327	0.036566932	AT2G41160, AT3G56740, AT5G32440, AT3G29160, AT2G17200, AT3G12760, AT3G01090, AT2G12550	1397	50	22105	2.531710809	1	0.685501214	0.670565425
INTERPRO	IPR015940:Ubiquitin-associated/translation elongation factor EF1B, N-terminal, eukaryote	6	0.381436745	0.043064594	AT2G41160, AT3G56740, AT3G29160, AT2G17200, AT3G01090, AT2G12550	1397	31	22105	3.062553398	1	0.774580743	0.757704078
Annotation Cluster 23	Enrichment Score: 1.46019468045309
Category	Term	Count	%	PValue	Genes	List Total	Pop Hits	Pop Total	Fold Enrichment	Bonferroni	Benjamini	FDR
INTERPRO	IPR001289:CCAAT-binding transcription factor, subunit B	4	0.254291163	0.021566952	AT2G34720, AT3G05690, AT5G06510, AT1G54160	1397	10	22105	6.329277022	1	0.495186914	0.484397717
UP_SEQ_FEATURE	short sequence motif:Subunit association domain (SAD)	4	0.254291163	0.022401019	AT2G34720, AT3G05690, AT5G06510, AT1G54160	574	10	8938	6.228571429	1	0.455048145	0.440992604
UP_SEQ_FEATURE	DNA-binding region:NFYA/HAP2-type	4	0.254291163	0.022401019	AT2G34720, AT3G05690, AT5G06510, AT1G54160	574	10	8938	6.228571429	1	0.455048145	0.440992604
SMART	SM00521:CBF	4	0.254291163	0.033320265	AT2G34720, AT3G05690, AT5G06510, AT1G54160	629	10	8423	5.356438792	0.999188387	0.484267309	0.468125065
GOTERM_CC_DIRECT	GO:0016602~CCAAT-binding factor complex	4	0.254291163	0.055526191	AT2G34720, AT3G05690, AT5G06510, AT1G54160	1493	15	25147	4.49153829	0.999997918	0.397359307	0.369596211
INTERPRO	IPR018362:CCAAT-binding factor, conserved site	3	0.190718373	0.086556819	AT2G34720, AT5G06510, AT1G54160	1397	8	22105	5.933697208	1	1	0.978947368
Annotation Cluster 24	Enrichment Score: 1.421769656468045
Category	Term	Count	%	PValue	Genes	List Total	Pop Hits	Pop Total	Fold Enrichment	Bonferroni	Benjamini	FDR
GOTERM_BP_DIRECT	GO:0009814~defense response, incompatible interaction	7	0.445009536	0.003967929	AT4G26750, AT4G29810, AT3G20600, AT1G51660, AT4G26070, AT5G27420, AT3G21220	1172	25	18499	4.419556314	0.985566827	0.108456717	0.105099239
GOTERM_MF_DIRECT	GO:0004708~MAP kinase kinase activity	4	0.254291163	0.030748353	AT4G29810, AT1G51660, AT4G26070, AT3G21220	1186	11	18171	5.57136287	0.999999999	0.679538608	0.667239267
GOTERM_BP_DIRECT	GO:0000187~activation of MAPK activity	3	0.190718373	0.03521268	AT4G29810, AT1G51660, AT3G21220	1172	5	18499	9.470477816	1	0.514201599	0.498283538
GOTERM_BP_DIRECT	GO:0000165~MAPK cascade	9	0.572155118	0.040925372	AT4G29810, AT2G18170, AT1G51660, AT5G10140, AT4G26070, AT4G22950, AT3G21220, AT5G62165, AT1G08720	1172	62	18499	2.291244633	1	0.581685961	0.563678797
GOTERM_MF_DIRECT	GO:0004702~receptor signaling protein serine/threonine kinase activity	5	0.317863954	0.442664077	AT4G29810, AT1G69270, AT1G51660, AT4G26070, AT3G21220	1186	52	18171	1.473196913	1	1	0.983383686
Annotation Cluster 25	Enrichment Score: 1.296108574964991
Category	Term	Count	%	PValue	Genes	List Total	Pop Hits	Pop Total	Fold Enrichment	Bonferroni	Benjamini	FDR
UP_KEYWORDS	Inositol biosynthesis	3	0.190718373	0.009814757	AT4G39800, AT5G10170, AT2G22240	1550	3	26542	17.12387097	0.953917894	0.060043218	0.051383138
INTERPRO	IPR002587:Myo-inositol-1-phosphate synthase	3	0.190718373	0.011454189	AT4G39800, AT5G10170, AT2G22240	1397	3	22105	15.82319256	0.999999781	0.31805437	0.31112456
INTERPRO	IPR013021:Myo-inositol-1-phosphate synthase, GAPDH-like	3	0.190718373	0.011454189	AT4G39800, AT5G10170, AT2G22240	1397	3	22105	15.82319256	0.999999781	0.31805437	0.31112456
GOTERM_MF_DIRECT	GO:0004512~inositol-3-phosphate synthase activity	3	0.190718373	0.012195079	AT4G39800, AT5G10170, AT2G22240	1186	3	18171	15.32124789	0.999706913	0.351536416	0.345173766
PIR_SUPERFAMILY	PIRSF015578:myo-inositol-1-phosphate synthase	3	0.190718373	0.015909741	AT4G39800, AT5G10170, AT2G22240	104	3	1373	13.20192308	0.727209293	0.64434451	0.64434451
GOTERM_BP_DIRECT	GO:0006021~inositol biosynthetic process	3	0.190718373	0.050630352	AT4G39800, AT5G10170, AT2G22240	1172	6	18499	7.892064846	1	0.674649437	0.653764417
KEGG_PATHWAY	ath00562:Inositol phosphate metabolism	9	0.572155118	0.063283785	AT4G38530, AT3G08510, AT5G61760, AT4G39800, AT1G07230, AT3G19420, AT5G63990, AT5G10170, AT2G22240	300	68	4727	2.085441176	0.996612344	0.53496185	0.516514889
GOTERM_BP_DIRECT	GO:0008654~phospholipid biosynthetic process	6	0.381436745	0.115090615	AT4G25970, AT4G39800, AT5G10170, AT3G45040, AT2G22240, AT2G32260	1172	41	18499	2.309872638	1	1	0.969953052
UP_KEYWORDS	Phospholipid metabolism	6	0.381436745	0.216612771	AT4G25970, AT4G39800, AT3G19420, AT5G10170, AT2G22240, AT2G32260	1550	55	26542	1.868058651	1	0.767990735	0.65722284
UP_KEYWORDS	Phospholipid biosynthesis	5	0.317863954	0.360715589	AT4G25970, AT4G39800, AT5G10170, AT2G22240, AT2G32260	1550	52	26542	1.646526055	1	1	0.8585209
UP_KEYWORDS	Lipid biosynthesis	12	0.76287349	0.768347091	AT4G25970, AT2G37940, AT1G31910, AT1G09430, AT4G39800, AT3G44560, AT3G07020, AT5G10170, AT3G29160, AT3G01090, AT2G22240, AT2G32260	1550	225	26542	0.913273118	1	1	0.8585209
Annotation Cluster 26	Enrichment Score: 1.294865656040506
Category	Term	Count	%	PValue	Genes	List Total	Pop Hits	Pop Total	Fold Enrichment	Bonferroni	Benjamini	FDR
UP_SEQ_FEATURE	region of interest:Hydrophobic repeat HR-A/B	5	0.317863954	0.048635723	AT5G45130, AT1G67970, AT4G18880, AT1G32330, AT3G24520	574	22	8938	3.538961039	1	0.839776824	0.813837771
UP_SEQ_FEATURE	short sequence motif:AHA1	3	0.190718373	0.051787366	AT5G45130, AT1G67970, AT4G18880	574	6	8938	7.785714286	1	0.84456679	0.818479785
UP_SEQ_FEATURE	short sequence motif:AHA2	3	0.190718373	0.051787366	AT5G45130, AT1G67970, AT4G18880	574	6	8938	7.785714286	1	0.84456679	0.818479785
Annotation Cluster 27	Enrichment Score: 1.2796931752659193
Category	Term	Count	%	PValue	Genes	List Total	Pop Hits	Pop Total	Fold Enrichment	Bonferroni	Benjamini	FDR
KEGG_PATHWAY	ath04140:Regulation of autophagy	8	0.508582327	0.001115687	AT5G61500, AT3G06420, AT3G18770, AT2G05630, AT3G29160, AT4G21980, AT3G01090, AT3G07525	300	27	4727	4.668641975	0.09255193	0.024266187	0.023429422
UP_KEYWORDS	Autophagy	9	0.572155118	0.002243998	AT5G61500, AT2G45980, AT3G06420, AT4G00355, AT3G18770, AT5G54730, AT2G05630, AT4G21980, AT3G07525	1550	41	26542	3.758898505	0.503868455	0.017076279	0.014613355
GOTERM_BP_DIRECT	GO:0006995~cellular response to nitrogen starvation	6	0.381436745	0.018521031	AT3G06420, AT2G05630, AT4G21980, AT3G07525, AT1G20620, AT5G45380	1172	25	18499	3.788191126	0.999999998	0.340403772	0.329865944
GOTERM_BP_DIRECT	GO:0006914~autophagy	8	0.508582327	0.027345016	AT5G61500, AT3G06420, AT4G00355, AT3G18770, AT5G54730, AT2G05630, AT4G21980, AT3G07525	1172	47	18499	2.686660373	1	0.455465428	0.441365654
GOTERM_CC_DIRECT	GO:0033110~Cvt vesicle membrane	3	0.190718373	0.095940904	AT3G06420, AT2G05630, AT4G21980	1493	9	25147	5.614422862	1	0.578170185	0.537774015
INTERPRO	IPR004241:Autophagy protein Atg8 ubiquitin-like	3	0.190718373	0.106764467	AT3G06420, AT2G05630, AT4G21980	1397	9	22105	5.274397518	1	1	0.978947368
UP_SEQ_FEATURE	lipid moiety-binding region:Phosphatidylethanolamine amidated glycine	3	0.190718373	0.109479407	AT3G06420, AT2G05630, AT4G21980	574	9	8938	5.19047619	1	1	0.970048309
GOTERM_CC_DIRECT	GO:0000421~autophagosome membrane	3	0.190718373	0.178225589	AT3G06420, AT2G05630, AT4G21980	1493	13	25147	3.886908135	1	0.971753807	0.903858344
GOTERM_CC_DIRECT	GO:0005874~microtubule	9	0.572155118	0.745545833	AT1G64740, AT3G06420, AT3G44730, AT4G21800, AT4G27180, AT2G05630, AT4G21980, AT5G42080, AT3G60190	1493	161	25147	0.941549176	1	1	0.934210526
UP_KEYWORDS	Microtubule	8	0.508582327	0.844797699	AT1G64740, AT3G06420, AT3G44730, AT4G27180, AT2G05630, AT4G21980, AT5G42080, AT3G60190	1550	163	26542	0.840435385	1	1	0.8585209
Annotation Cluster 28	Enrichment Score: 1.2055545874787763
Category	Term	Count	%	PValue	Genes	List Total	Pop Hits	Pop Total	Fold Enrichment	Bonferroni	Benjamini	FDR
UP_SEQ_FEATURE	repeat:ANK 1	7	0.445009536	0.025399656	AT2G41900, AT5G58620, AT5G20350, AT3G12360, AT1G20980, AT2G14255, AT1G64280	574	36	8938	3.027777778	1	0.4872971	0.472245452
UP_SEQ_FEATURE	repeat:ANK 2	7	0.445009536	0.025399656	AT2G41900, AT5G58620, AT5G20350, AT3G12360, AT1G20980, AT2G14255, AT1G64280	574	36	8938	3.027777778	1	0.4872971	0.472245452
UP_SEQ_FEATURE	repeat:ANK 3	5	0.317863954	0.063935297	AT5G20350, AT3G12360, AT1G20980, AT2G14255, AT1G64280	574	24	8938	3.244047619	1	0.962521586	0.93279119
UP_SEQ_FEATURE	repeat:ANK 4	4	0.254291163	0.091158357	AT5G20350, AT3G12360, AT2G14255, AT1G64280	574	17	8938	3.663865546	1	1	0.970048309
UP_SEQ_FEATURE	repeat:ANK 5	3	0.190718373	0.249479132	AT5G20350, AT3G12360, AT2G14255	574	15	8938	3.114285714	1	1	0.970048309
Annotation Cluster 29	Enrichment Score: 1.2037470778759722
Category	Term	Count	%	PValue	Genes	List Total	Pop Hits	Pop Total	Fold Enrichment	Bonferroni	Benjamini	FDR
GOTERM_BP_DIRECT	GO:0006891~intra-Golgi vesicle-mediated transport	9	0.572155118	0.002661793	AT2G34840, AT1G15880, AT4G04910, AT1G76970, AT5G16880, AT5G39510, AT1G06210, AT4G39890, AT3G18480	1172	39	18499	3.642491468	0.941647579	0.076688414	0.074314383
GOTERM_CC_DIRECT	GO:0005795~Golgi stack	5	0.317863954	0.032867198	AT4G04910, AT1G76970, AT5G16880, AT1G06210, AT2G05320	1493	21	25147	4.010302044	0.999525408	0.301063531	0.280028525
INTERPRO	IPR004152:GAT	3	0.190718373	0.106764467	AT1G76970, AT5G16880, AT1G06210	1397	9	22105	5.274397518	1	1	0.978947368
INTERPRO	IPR002014:VHS	3	0.190718373	0.128063846	AT1G76970, AT5G16880, AT1G06210	1397	10	22105	4.746957767	1	1	0.978947368
SMART	SM00288:VHS	3	0.190718373	0.167925279	AT1G76970, AT5G16880, AT1G06210	629	10	8423	4.017329094	1	1	0.971291866
GOTERM_MF_DIRECT	GO:0008565~protein transporter activity	9	0.572155118	0.298271133	AT4G23460, AT1G75850, AT2G34840, AT1G12360, AT1G76970, AT5G16880, AT1G06210, AT2G17980, AT2G17790	1186	97	18171	1.421559083	1	1	0.983383686
Annotation Cluster 30	Enrichment Score: 1.1910764456142826
Category	Term	Count	%	PValue	Genes	List Total	Pop Hits	Pop Total	Fold Enrichment	Bonferroni	Benjamini	FDR
INTERPRO	IPR000167:Dehydrin	4	0.254291163	0.01583005	AT1G20440, AT3G50970, AT1G20450, AT1G76180	1397	9	22105	7.032530025	0.999999999	0.405188398	0.396360101
GOTERM_BP_DIRECT	GO:0009415~response to water	4	0.254291163	0.036188126	AT1G20440, AT3G50970, AT1G20450, AT1G76180	1172	12	18499	5.261376564	1	0.521304633	0.505166685
UP_SEQ_FEATURE	repeat:2	5	0.317863954	0.063935297	AT2G05520, AT1G20440, AT1G20450, AT3G10330, AT1G76180	574	24	8938	3.244047619	1	0.962521586	0.93279119
UP_SEQ_FEATURE	repeat:1	5	0.317863954	0.07242176	AT2G05520, AT1G20440, AT1G20450, AT3G10330, AT1G76180	574	25	8938	3.114285714	1	1	0.970048309
UP_SEQ_FEATURE	compositionally biased region:Poly-Lys	6	0.381436745	0.417791519	AT2G43680, AT1G20440, AT1G20450, AT4G16150, AT1G76180, AT3G16940	574	66	8938	1.415584416	1	1	0.970048309
Annotation Cluster 31	Enrichment Score: 1.1793256055140702
Category	Term	Count	%	PValue	Genes	List Total	Pop Hits	Pop Total	Fold Enrichment	Bonferroni	Benjamini	FDR
UP_SEQ_FEATURE	domain:Gnk2-homologous 1	12	0.76287349	0.065035242	AT4G23130, AT4G23240, AT4G23140, AT4G23250, AT4G23150, AT4G11530, AT4G23170, AT3G45860, AT4G23180, AT4G23320, AT4G23220, AT4G23230	574	103	8938	1.814147018	1	0.962521586	0.93279119
UP_SEQ_FEATURE	domain:Gnk2-homologous 2	12	0.76287349	0.065035242	AT4G23130, AT4G23240, AT4G23140, AT4G23250, AT4G23150, AT4G11530, AT4G23170, AT3G45860, AT4G23180, AT4G23320, AT4G23220, AT4G23230	574	103	8938	1.814147018	1	0.962521586	0.93279119
INTERPRO	IPR002902:Gnk2-homologous domain	11	0.699300699	0.068505534	AT4G23130, AT4G23240, AT4G23140, AT4G23250, AT4G23150, AT4G23170, AT3G45860, AT4G23180, AT4G23320, AT4G23220, AT4G23230	1397	93	22105	1.87156041	1	1	0.978947368
Annotation Cluster 32	Enrichment Score: 1.095487141927937
Category	Term	Count	%	PValue	Genes	List Total	Pop Hits	Pop Total	Fold Enrichment	Bonferroni	Benjamini	FDR
INTERPRO	IPR011074:CRAL/TRIO, N-terminal domain	6	0.381436745	0.043064594	AT4G34580, AT1G22180, AT5G47510, AT1G55840, AT5G56160, AT1G72160	1397	31	22105	3.062553398	1	0.774580743	0.757704078
INTERPRO	IPR001251:CRAL-TRIO domain	6	0.381436745	0.067055114	AT4G34580, AT1G22180, AT5G47510, AT1G55840, AT5G56160, AT1G72160	1397	35	22105	2.712547295	1	1	0.978947368
SMART	SM00516:SEC14	6	0.381436745	0.115670069	AT4G34580, AT1G22180, AT5G47510, AT1G55840, AT5G56160, AT1G72160	629	35	8423	2.295616625	1	1	0.971291866
SMART	SM01100:SM01100	5	0.317863954	0.124244786	AT4G34580, AT1G22180, AT5G47510, AT1G55840, AT1G72160	629	26	8423	2.575210958	1	1	0.971291866
Annotation Cluster 33	Enrichment Score: 1.0832753476998733
Category	Term	Count	%	PValue	Genes	List Total	Pop Hits	Pop Total	Fold Enrichment	Bonferroni	Benjamini	FDR
UP_SEQ_FEATURE	domain:Leucine-zipper	11	0.699300699	0.003925723	AT3G01470, AT4G37790, AT2G22430, AT3G61890, AT2G46270, AT1G45249, AT2G46680, AT1G03970, AT4G16780, AT4G34000, AT3G19290	574	59	8938	2.9031477	0.982941727	0.107027616	0.103721743
INTERPRO	IPR004827:Basic-leucine zipper domain	8	0.508582327	0.185480298	AT3G10800, AT2G40950, AT2G46270, AT1G45249, AT1G03970, AT4G34000, AT3G19290, AT1G75390	1397	74	22105	1.710615411	1	1	0.978947368
GOTERM_MF_DIRECT	GO:0000976~transcription regulatory region sequence-specific DNA binding	4	0.254291163	0.203643048	AT3G20770, AT1G45249, AT4G34000, AT3G19290	1186	24	18171	2.553541315	1	1	0.983383686
SMART	SM00338:BRLZ	8	0.508582327	0.313192637	AT3G10800, AT2G40950, AT2G46270, AT1G45249, AT1G03970, AT4G34000, AT3G19290, AT1G75390	629	74	8423	1.44768616	1	1	0.971291866
Annotation Cluster 34	Enrichment Score: 0.9624090198426161
Category	Term	Count	%	PValue	Genes	List Total	Pop Hits	Pop Total	Fold Enrichment	Bonferroni	Benjamini	FDR
INTERPRO	IPR006015:Universal stress protein A	4	0.254291163	0.054210725	AT2G47710, AT5G54430, AT1G09740, AT4G27320	1397	14	22105	4.520912159	1	0.903279763	0.883598987
INTERPRO	IPR006016:UspA	6	0.381436745	0.105521357	AT2G47710, AT5G54430, AT2G21620, AT1G21590, AT1G09740, AT4G27320	1397	40	22105	2.373478883	1	1	0.978947368
INTERPRO	IPR014729:Rossmann-like alpha/beta/alpha sandwich fold	11	0.699300699	0.226645634	AT5G57035, AT2G47710, AT3G04480, AT5G54430, AT2G45920, AT2G21620, AT1G21590, AT1G21370, AT1G09740, AT2G32260, AT4G27320	1397	120	22105	1.450459318	1	1	0.978947368
Annotation Cluster 35	Enrichment Score: 0.9489747198493685
Category	Term	Count	%	PValue	Genes	List Total	Pop Hits	Pop Total	Fold Enrichment	Bonferroni	Benjamini	FDR
UP_SEQ_FEATURE	domain:Leucine-zipper	11	0.699300699	0.003925723	AT3G01470, AT4G37790, AT2G22430, AT3G61890, AT2G46270, AT1G45249, AT2G46680, AT1G03970, AT4G16780, AT4G34000, AT3G19290	574	59	8938	2.9031477	0.982941727	0.107027616	0.103721743
INTERPRO	IPR003106:Leucine zipper, homeobox-associated	6	0.381436745	0.008668012	AT3G01470, AT4G37790, AT2G22430, AT3G61890, AT2G46680, AT4G16780	1397	21	22105	4.520912159	0.999990718	0.274693429	0.268708373
INTERPRO	IPR000047:Helix-turn-helix motif	5	0.317863954	0.023766973	AT3G01470, AT2G22430, AT3G61890, AT2G46680, AT4G16780	1397	18	22105	4.395331265	1	0.518587563	0.507288511
INTERPRO	IPR017970:Homeobox, conserved site	6	0.381436745	0.132809239	AT3G01470, AT4G37790, AT2G22430, AT3G61890, AT2G46680, AT4G16780	1397	43	22105	2.207887333	1	1	0.978947368
UP_SEQ_FEATURE	DNA-binding region:Homeobox	7	0.445009536	0.25804627	AT2G35940, AT3G01470, AT4G37790, AT2G22430, AT3G61890, AT2G46680, AT4G16780	574	67	8938	1.626865672	1	1	0.970048309
INTERPRO	IPR001356:Homeodomain	8	0.508582327	0.393542195	AT2G35940, AT3G01470, AT4G32040, AT4G37790, AT2G22430, AT3G61890, AT2G46680, AT4G16780	1397	95	22105	1.332479373	1	1	0.978947368
UP_KEYWORDS	Homeobox	9	0.572155118	0.490802987	AT2G35940, AT3G01470, AT4G32040, AT4G37790, AT2G22430, AT3G61890, AT2G46680, AT4G16780, AT5G05090	1550	130	26542	1.185498759	1	1	0.8585209
SMART	SM00389:HOX	8	0.508582327	0.546600205	AT2G35940, AT3G01470, AT4G32040, AT4G37790, AT2G22430, AT3G61890, AT2G46680, AT4G16780	629	93	8423	1.151922321	1	1	0.971291866
INTERPRO	IPR009057:Homeodomain-like	18	1.144310235	0.983830498	AT3G06400, AT2G35940, AT3G01470, AT5G05090, AT1G74430, AT3G13040, AT2G20570, AT5G07690, AT4G32040, AT4G37790, AT2G22430, AT5G29000, AT3G61890, AT1G18570, AT2G46680, AT4G17695, AT2G44430, AT4G16780	1397	420	22105	0.678136824	1	1	0.983830498
Annotation Cluster 36	Enrichment Score: 0.8405462830824009
Category	Term	Count	%	PValue	Genes	List Total	Pop Hits	Pop Total	Fold Enrichment	Bonferroni	Benjamini	FDR
UP_SEQ_FEATURE	region of interest:Hydrophobic repeat HR-A/B	5	0.317863954	0.048635723	AT5G45130, AT1G67970, AT4G18880, AT1G32330, AT3G24520	574	22	8938	3.538961039	1	0.839776824	0.813837771
UP_SEQ_FEATURE	short sequence motif:Nuclear export signal	3	0.190718373	0.177202991	AT1G67970, AT4G18880, AT1G32330	574	12	8938	3.892857143	1	1	0.970048309
INTERPRO	IPR000232:Heat shock factor (HSF)-type, DNA-binding	4	0.254291163	0.190854621	AT1G67970, AT4G18880, AT1G32330, AT3G24520	1397	24	22105	2.637198759	1	1	0.978947368
SMART	SM00415:HSF	4	0.254291163	0.264049749	AT1G67970, AT4G18880, AT1G32330, AT3G24520	629	24	8423	2.231849497	1	1	0.971291866
Annotation Cluster 37	Enrichment Score: 0.8294927955843262
Category	Term	Count	%	PValue	Genes	List Total	Pop Hits	Pop Total	Fold Enrichment	Bonferroni	Benjamini	FDR
GOTERM_BP_DIRECT	GO:0070588~calcium ion transmembrane transport	5	0.317863954	0.034297377	AT3G22910, AT1G27770, AT1G35720, AT5G66650, AT4G37640	1172	20	18499	3.946032423	1	0.514201599	0.498283538
INTERPRO	IPR006068:Cation-transporting P-type ATPase, C-terminal	4	0.254291163	0.064681879	AT3G22910, AT5G53010, AT1G27770, AT4G37640	1397	15	22105	4.219518015	1	1	0.978947368
GOTERM_MF_DIRECT	GO:0005388~calcium-transporting ATPase activity	4	0.254291163	0.082007218	AT3G22910, AT5G53010, AT1G27770, AT4G37640	1186	16	18171	3.830311973	1	1	0.983383686
INTERPRO	IPR006408:Calcium-transporting P-type ATPase, subfamily IIB	3	0.190718373	0.128063846	AT3G22910, AT1G27770, AT4G37640	1397	10	22105	4.746957767	1	1	0.978947368
UP_SEQ_FEATURE	region of interest:Interaction with calmodulin	3	0.190718373	0.201007971	AT3G22910, AT1G27770, AT4G37640	574	13	8938	3.593406593	1	1	0.970048309
UP_KEYWORDS	Calcium transport	4	0.254291163	0.206901304	AT3G22910, AT1G27770, AT5G66650, AT4G37640	1550	27	26542	2.536869773	1	0.750618685	0.642356375
INTERPRO	IPR004014:Cation-transporting P-type ATPase, N-terminal	4	0.254291163	0.241379738	AT3G22910, AT5G53010, AT1G27770, AT4G37640	1397	27	22105	2.344176675	1	1	0.978947368
INTERPRO	IPR023298:P-type ATPase, transmembrane domain	4	0.254291163	0.258694197	AT3G22910, AT5G53010, AT1G27770, AT4G37640	1397	28	22105	2.260456079	1	1	0.978947368
SMART	SM00831:SM00831	3	0.190718373	0.565950809	AT3G22910, AT1G27770, AT4G37640	629	25	8423	1.606931638	1	1	0.971291866
Annotation Cluster 38	Enrichment Score: 0.822747369642575
Category	Term	Count	%	PValue	Genes	List Total	Pop Hits	Pop Total	Fold Enrichment	Bonferroni	Benjamini	FDR
INTERPRO	IPR000340:Dual specificity phosphatase, catalytic domain	4	0.254291163	0.07600208	AT3G19420, AT3G09100, AT3G55270, AT2G35680	1397	16	22105	3.955798139	1	1	0.978947368
GOTERM_MF_DIRECT	GO:0008138~protein tyrosine/serine/threonine phosphatase activity	4	0.254291163	0.108661472	AT3G19420, AT3G09100, AT3G55270, AT2G35680	1186	18	18171	3.404721754	1	1	0.983383686
INTERPRO	IPR016130:Protein-tyrosine phosphatase, active site	4	0.254291163	0.114561891	AT3G19420, AT3G09100, AT3G55270, AT2G35680	1397	19	22105	3.331198433	1	1	0.978947368
INTERPRO	IPR020422:Dual specificity phosphatase, subgroup, catalytic domain	3	0.190718373	0.150236707	AT3G09100, AT3G55270, AT2G35680	1397	11	22105	4.315416151	1	1	0.978947368
SMART	SM00195:DSPc	3	0.190718373	0.195611776	AT3G09100, AT3G55270, AT2G35680	629	11	8423	3.652117358	1	1	0.971291866
INTERPRO	IPR000387:Protein-tyrosine/Dual specificity phosphatase	3	0.190718373	0.244067276	AT3G09100, AT3G55270, AT2G35680	1397	15	22105	3.164638511	1	1	0.978947368
GOTERM_MF_DIRECT	GO:0004725~protein tyrosine phosphatase activity	4	0.254291163	0.256534966	AT3G19420, AT3G09100, AT3G55270, AT2G35680	1186	27	18171	2.269814503	1	1	0.983383686
Annotation Cluster 39	Enrichment Score: 0.7986439886430265
Category	Term	Count	%	PValue	Genes	List Total	Pop Hits	Pop Total	Fold Enrichment	Bonferroni	Benjamini	FDR
GOTERM_CC_DIRECT	GO:0009504~cell plate	7	0.445009536	0.008835802	AT3G01780, AT5G61210, AT5G05760, AT1G05570, AT5G42080, AT3G11820, AT2G33120	1493	31	25147	3.803318713	0.868978121	0.096352322	0.089620282
UP_SEQ_FEATURE	topological domain:Vesicular	8	0.508582327	0.020720769	AT3G54300, AT1G11890, AT1G15880, AT5G05760, AT5G39510, AT3G52400, AT3G11820, AT2G33120	574	44	8938	2.831168831	1	0.438096266	0.424564335
GOTERM_CC_DIRECT	GO:0031201~SNARE complex	8	0.508582327	0.050741036	AT3G54300, AT1G11890, AT1G15880, AT5G05760, AT5G39510, AT3G52400, AT3G56190, AT3G11820	1493	57	25147	2.363967521	0.999993376	0.374828941	0.34864002
GOTERM_MF_DIRECT	GO:0005484~SNAP receptor activity	8	0.508582327	0.094372802	AT3G54300, AT1G11890, AT1G15880, AT5G61210, AT5G05760, AT5G39510, AT3G52400, AT3G11820	1186	60	18171	2.042833052	1	1	0.983383686
GOTERM_BP_DIRECT	GO:0006906~vesicle fusion	6	0.381436745	0.153596186	AT3G54300, AT1G11890, AT1G15880, AT5G05760, AT3G52400, AT3G11820	1172	45	18499	2.104550626	1	1	0.969953052
GOTERM_MF_DIRECT	GO:0000149~SNARE binding	7	0.445009536	0.165707879	AT3G54300, AT1G11890, AT1G15880, AT5G05760, AT5G39510, AT3G52400, AT3G11820	1186	57	18171	1.881556759	1	1	0.983383686
KEGG_PATHWAY	ath04130:SNARE interactions in vesicular transport	6	0.381436745	0.184443013	AT1G11890, AT1G15880, AT5G05760, AT5G39510, AT3G52400, AT3G11820	300	48	4727	1.969583333	0.99999998	0.844554849	0.815432268
GOTERM_BP_DIRECT	GO:0061025~membrane fusion	5	0.317863954	0.231784318	AT5G61210, AT5G05760, AT3G52400, AT3G56190, AT3G11820	1172	39	18499	2.023606371	1	1	0.969953052
INTERPRO	IPR010989:t-SNARE	4	0.254291163	0.241379738	AT5G05760, AT5G39510, AT3G52400, AT3G11820	1397	27	22105	2.344176675	1	1	0.978947368
GOTERM_BP_DIRECT	GO:0006887~exocytosis	6	0.381436745	0.317611601	AT1G54090, AT3G54300, AT1G11890, AT1G07000, AT3G52400, AT3G11820	1172	59	18499	1.605165731	1	1	0.969953052
UP_SEQ_FEATURE	domain:t-SNARE coiled-coil homology	4	0.254291163	0.373429025	AT5G61210, AT5G05760, AT3G52400, AT3G11820	574	34	8938	1.831932773	1	1	0.970048309
INTERPRO	IPR000727:Target SNARE coiled-coil domain	4	0.254291163	0.381876237	AT5G61210, AT5G05760, AT3G52400, AT3G11820	1397	35	22105	1.808364863	1	1	0.978947368
INTERPRO	IPR006012:Syntaxin/epimorphin, conserved site	3	0.190718373	0.431228306	AT5G05760, AT3G52400, AT3G11820	1397	23	22105	2.063894681	1	1	0.978947368
SMART	SM00397:t_SNARE	4	0.254291163	0.450778286	AT5G61210, AT5G05760, AT3G52400, AT3G11820	629	33	8423	1.62316327	1	1	0.971291866
GOTERM_BP_DIRECT	GO:0048278~vesicle docking	3	0.190718373	0.516909061	AT5G05760, AT3G52400, AT3G11820	1172	27	18499	1.753792188	1	1	0.969953052
Annotation Cluster 40	Enrichment Score: 0.7769736505629469
Category	Term	Count	%	PValue	Genes	List Total	Pop Hits	Pop Total	Fold Enrichment	Bonferroni	Benjamini	FDR
INTERPRO	IPR004698:Zinc/iron permease, fungal/plant	4	0.254291163	0.044631403	AT3G12750, AT1G60960, AT1G05300, AT1G10970	1397	13	22105	4.868674632	1	0.781636812	0.764606408
UP_SEQ_FEATURE	region of interest:Heavy metals binding	4	0.254291163	0.056175007	AT3G12750, AT1G60960, AT1G05300, AT1G10970	574	14	8938	4.448979592	1	0.895343194	0.867687806
INTERPRO	IPR003689:Zinc/iron permease	4	0.254291163	0.100994905	AT3G12750, AT1G60960, AT1G05300, AT1G10970	1397	18	22105	3.516265012	1	1	0.978947368
GOTERM_MF_DIRECT	GO:0005385~zinc ion transmembrane transporter activity	5	0.317863954	0.16544418	AT3G12750, AT4G30110, AT1G60960, AT1G05300, AT1G10970	1186	33	18171	2.321401196	1	1	0.983383686
UP_KEYWORDS	Zinc transport	3	0.190718373	0.283265994	AT3G12750, AT1G05300, AT1G10970	1550	18	26542	2.853978495	1	0.950072064	0.813042439
GOTERM_BP_DIRECT	GO:0071577~zinc II ion transmembrane transport	3	0.190718373	0.293023895	AT3G12750, AT1G60960, AT1G05300	1172	17	18499	2.785434652	1	1	0.969953052
GOTERM_BP_DIRECT	GO:0006812~cation transport	6	0.381436745	0.355837558	AT2G47600, AT5G17860, AT5G17850, AT1G60960, AT1G05300, AT1G10970	1172	62	18499	1.527496422	1	1	0.969953052
GOTERM_MF_DIRECT	GO:0008324~cation transmembrane transporter activity	3	0.190718373	0.491730216	AT1G60960, AT1G05300, AT1G10970	1186	25	18171	1.838549747	1	1	0.983383686
Annotation Cluster 41	Enrichment Score: 0.7421492973751015
Category	Term	Count	%	PValue	Genes	List Total	Pop Hits	Pop Total	Fold Enrichment	Bonferroni	Benjamini	FDR
INTERPRO	IPR003657:DNA-binding WRKY	9	0.572155118	0.088746095	AT3G56400, AT5G64810, AT2G46400, AT3G01080, AT1G69310, AT2G40750, AT5G56270, AT5G45050, AT2G30250	1397	73	22105	1.950804562	1	1	0.978947368
SMART	SM00774:WRKY	9	0.572155118	0.165983498	AT3G56400, AT5G64810, AT2G46400, AT3G01080, AT1G69310, AT2G40750, AT5G56270, AT5G45050, AT2G30250	629	72	8423	1.673887122	1	1	0.971291866
UP_SEQ_FEATURE	DNA-binding region:WRKY 1	3	0.190718373	0.201007971	AT3G01080, AT5G56270, AT2G30250	574	13	8938	3.593406593	1	1	0.970048309
UP_SEQ_FEATURE	DNA-binding region:WRKY 2	3	0.190718373	0.201007971	AT3G01080, AT5G56270, AT2G30250	574	13	8938	3.593406593	1	1	0.970048309
UP_SEQ_FEATURE	DNA-binding region:WRKY	6	0.381436745	0.327048972	AT3G56400, AT5G64810, AT2G46400, AT1G69310, AT2G40750, AT5G45050	574	59	8938	1.583535109	1	1	0.970048309
Annotation Cluster 42	Enrichment Score: 0.7260260019401368
Category	Term	Count	%	PValue	Genes	List Total	Pop Hits	Pop Total	Fold Enrichment	Bonferroni	Benjamini	FDR
GOTERM_MF_DIRECT	GO:0005432~calcium:sodium antiporter activity	3	0.190718373	0.112743434	AT2G47600, AT5G17860, AT5G17850	1186	9	18171	5.107082631	1	1	0.983383686
GOTERM_MF_DIRECT	GO:0015491~cation:cation antiporter activity	3	0.190718373	0.15823946	AT2G47600, AT5G17860, AT5G17850	1186	11	18171	4.178522152	1	1	0.983383686
INTERPRO	IPR004837:Sodium/calcium exchanger membrane region	3	0.190718373	0.196443723	AT2G47600, AT5G17860, AT5G17850	1397	13	22105	3.651505974	1	1	0.978947368
GOTERM_BP_DIRECT	GO:0006812~cation transport	6	0.381436745	0.355837558	AT2G47600, AT5G17860, AT5G17850, AT1G60960, AT1G05300, AT1G10970	1172	62	18499	1.527496422	1	1	0.969953052
Annotation Cluster 43	Enrichment Score: 0.7240549968777685
Category	Term	Count	%	PValue	Genes	List Total	Pop Hits	Pop Total	Fold Enrichment	Bonferroni	Benjamini	FDR
KEGG_PATHWAY	ath00410:beta-Alanine metabolism	8	0.508582327	0.011551577	AT5G12200, AT3G43670, AT5G17330, AT5G53120, AT1G65960, AT1G54100, AT2G02010, AT5G13700	300	40	4727	3.151333333	0.636085706	0.167497868	0.16172208
INTERPRO	IPR010107:Glutamate decarboxylase	3	0.190718373	0.035062707	AT5G17330, AT1G65960, AT2G02010	1397	5	22105	9.493915533	1	0.676354534	0.661618034
GOTERM_MF_DIRECT	GO:0004351~glutamate decarboxylase activity	3	0.190718373	0.03722643	AT5G17330, AT1G65960, AT2G02010	1186	5	18171	9.192748735	1	0.796165261	0.78175503
UP_KEYWORDS	Decarboxylase	6	0.381436745	0.068364009	AT4G25970, AT5G17330, AT1G65960, AT5G54960, AT2G02010, AT2G47650	1550	38	26542	2.7037691	1	0.349435151	0.29903585
KEGG_PATHWAY	ath00650:Butanoate metabolism	4	0.254291163	0.08818237	AT5G17330, AT1G65960, AT3G15290, AT2G02010	300	17	4727	3.70745098	0.999674917	0.613865725	0.592697941
INTERPRO	IPR002129:Pyridoxal phosphate-dependent decarboxylase	3	0.190718373	0.128063846	AT5G17330, AT1G65960, AT2G02010	1397	10	22105	4.746957767	1	1	0.978947368
GOTERM_BP_DIRECT	GO:0006536~glutamate metabolic process	3	0.190718373	0.150800773	AT5G17330, AT1G65960, AT2G02010	1172	11	18499	4.304762643	1	1	0.969953052
KEGG_PATHWAY	ath00250:Alanine, aspartate and glutamate metabolism	6	0.381436745	0.184443013	AT5G53460, AT5G17330, AT3G08860, AT1G65960, AT2G02010, AT2G38400	300	48	4727	1.969583333	0.99999998	0.844554849	0.815432268
COG_ONTOLOGY	Amino acid transport and metabolism	10	0.635727908	0.20682044	AT4G17830, AT5G23010, AT5G17330, AT3G08860, AT1G65960, AT4G27070, AT5G43600, AT2G02010, AT5G48440, AT2G38400	190	90	2589	1.514035088	0.999397595	1	1
KEGG_PATHWAY	ath00430:Taurine and hypotaurine metabolism	3	0.190718373	0.220599441	AT5G17330, AT1G65960, AT2G02010	300	14	4727	3.376428571	1	0.850037744	0.820726098
UP_KEYWORDS	Pyridoxal phosphate	8	0.508582327	0.573322967	AT5G17330, AT3G08860, AT1G65960, AT4G27070, AT2G02010, AT3G16050, AT2G38400, AT2G22250	1550	122	26542	1.122876785	1	1	0.8585209
INTERPRO	IPR015424:Pyridoxal phosphate-dependent transferase	6	0.381436745	0.697662766	AT5G17330, AT3G08860, AT1G65960, AT2G02010, AT2G38400, AT2G22250	1397	92	22105	1.031947341	1	1	0.978947368
INTERPRO	IPR015421:Pyridoxal phosphate-dependent transferase, major region, subdomain 1	6	0.381436745	0.697662766	AT5G17330, AT3G08860, AT1G65960, AT2G02010, AT2G38400, AT2G22250	1397	92	22105	1.031947341	1	1	0.978947368
GOTERM_MF_DIRECT	GO:0030170~pyridoxal phosphate binding	7	0.445009536	0.753884721	AT5G17330, AT3G08860, AT1G65960, AT4G27070, AT2G02010, AT2G38400, AT2G22250	1186	113	18171	0.949103852	1	1	0.983383686
UP_KEYWORDS	Aminotransferase	3	0.190718373	0.883894184	AT3G08860, AT2G38400, AT2G22250	1550	62	26542	0.828574402	1	1	0.883894184
INTERPRO	IPR015422:Pyridoxal phosphate-dependent transferase, major region, subdomain 2	3	0.190718373	0.946862281	AT3G08860, AT2G38400, AT2G22250	1397	72	22105	0.65929969	1	1	0.978947368
Annotation Cluster 44	Enrichment Score: 0.7236502204937948
Category	Term	Count	%	PValue	Genes	List Total	Pop Hits	Pop Total	Fold Enrichment	Bonferroni	Benjamini	FDR
GOTERM_BP_DIRECT	GO:0006090~pyruvate metabolic process	3	0.190718373	0.086904084	AT4G15530, AT5G11670, AT2G13560	1172	8	18499	5.919048635	1	0.917225285	0.888830881
KEGG_PATHWAY	ath00620:Pyruvate metabolism	9	0.572155118	0.159675474	AT5G56350, AT4G15530, AT5G11670, AT1G53310, AT5G43330, AT1G54100, AT2G36580, AT2G13560, AT2G38860	300	84	4727	1.688214286	0.999999733	0.844554849	0.815432268
KEGG_PATHWAY	ath00710:Carbon fixation in photosynthetic organisms	7	0.445009536	0.269614487	AT4G15530, AT5G11670, AT1G53310, AT5G43330, AT2G45290, AT2G13560, AT3G01850	300	69	4727	1.598502415	1	0.938258416	0.905904678
GOTERM_BP_DIRECT	GO:0006108~malate metabolic process	3	0.190718373	0.340704204	AT5G11670, AT5G43330, AT2G13560	1172	19	18499	2.492231004	1	1	0.969953052
Annotation Cluster 45	Enrichment Score: 0.7210405113579169
Category	Term	Count	%	PValue	Genes	List Total	Pop Hits	Pop Total	Fold Enrichment	Bonferroni	Benjamini	FDR
UP_SEQ_FEATURE	topological domain:Vesicular	8	0.508582327	0.020720769	AT3G54300, AT1G11890, AT1G15880, AT5G05760, AT5G39510, AT3G52400, AT3G11820, AT2G33120	574	44	8938	2.831168831	1	0.438096266	0.424564335
INTERPRO	IPR011012:Longin-like domain	5	0.317863954	0.203414202	AT3G54300, AT1G11890, AT4G30600, AT5G46630, AT2G33120	1397	37	22105	2.138269264	1	1	0.978947368
UP_SEQ_FEATURE	domain:v-SNARE coiled-coil homology	3	0.190718373	0.249479132	AT3G54300, AT1G11890, AT2G33120	574	15	8938	3.114285714	1	1	0.970048309
UP_SEQ_FEATURE	domain:Longin	3	0.190718373	0.273881198	AT3G54300, AT1G11890, AT2G33120	574	16	8938	2.919642857	1	1	0.970048309
INTERPRO	IPR001388:Synaptobrevin	3	0.190718373	0.292070324	AT3G54300, AT1G11890, AT2G33120	1397	17	22105	2.792328098	1	1	0.978947368
INTERPRO	IPR010908:Longin domain	3	0.190718373	0.315954752	AT3G54300, AT1G11890, AT2G33120	1397	18	22105	2.637198759	1	1	0.978947368
SMART	SM01270:SM01270	3	0.190718373	0.337458603	AT3G54300, AT1G11890, AT2G33120	629	16	8423	2.510830684	1	1	0.971291866
Annotation Cluster 46	Enrichment Score: 0.714426718382966
Category	Term	Count	%	PValue	Genes	List Total	Pop Hits	Pop Total	Fold Enrichment	Bonferroni	Benjamini	FDR
KEGG_PATHWAY	ath00330:Arginine and proline metabolism	8	0.508582327	0.047599491	AT2G39800, AT3G55610, AT5G53120, AT2G43080, AT1G54100, AT3G28480, AT2G14260, AT5G13700	300	53	4727	2.37836478	0.985634959	0.460128408	0.444261911
INTERPRO	IPR015590:Aldehyde dehydrogenase domain	3	0.190718373	0.26807659	AT2G39800, AT3G55610, AT1G54100	1397	16	22105	2.966848604	1	1	0.978947368
INTERPRO	IPR016162:Aldehyde dehydrogenase, N-terminal	3	0.190718373	0.26807659	AT2G39800, AT3G55610, AT1G54100	1397	16	22105	2.966848604	1	1	0.978947368
INTERPRO	IPR016163:Aldehyde dehydrogenase, C-terminal	3	0.190718373	0.26807659	AT2G39800, AT3G55610, AT1G54100	1397	16	22105	2.966848604	1	1	0.978947368
INTERPRO	IPR016161:Aldehyde/histidinol dehydrogenase	3	0.190718373	0.292070324	AT2G39800, AT3G55610, AT1G54100	1397	17	22105	2.792328098	1	1	0.978947368
Annotation Cluster 47	Enrichment Score: 0.6942761783413204
Category	Term	Count	%	PValue	Genes	List Total	Pop Hits	Pop Total	Fold Enrichment	Bonferroni	Benjamini	FDR
INTERPRO	IPR001206:Diacylglycerol kinase, catalytic domain	3	0.190718373	0.173087982	AT4G21534, AT5G07920, AT2G20900	1397	12	22105	3.955798139	1	1	0.978947368
SMART	SM00046:DAGKc	3	0.190718373	0.195611776	AT4G21534, AT5G07920, AT2G20900	629	11	8423	3.652117358	1	1	0.971291866
INTERPRO	IPR016064:ATP-NAD kinase-like domain	3	0.190718373	0.244067276	AT4G21534, AT5G07920, AT2G20900	1397	15	22105	3.164638511	1	1	0.978947368
Annotation Cluster 48	Enrichment Score: 0.6884087468156852
Category	Term	Count	%	PValue	Genes	List Total	Pop Hits	Pop Total	Fold Enrichment	Bonferroni	Benjamini	FDR
UP_KEYWORDS	LIM domain	3	0.190718373	0.173652779	AT5G17890, AT3G55770, AT5G66630	1550	13	26542	3.951662531	1	0.660727645	0.565430389
INTERPRO	IPR001781:Zinc finger, LIM-type	3	0.190718373	0.196443723	AT5G17890, AT3G55770, AT5G66630	1397	13	22105	3.651505974	1	1	0.978947368
SMART	SM00132:LIM	3	0.190718373	0.25226318	AT5G17890, AT3G55770, AT5G66630	629	13	8423	3.090253149	1	1	0.971291866
Annotation Cluster 49	Enrichment Score: 0.6714751747991524
Category	Term	Count	%	PValue	Genes	List Total	Pop Hits	Pop Total	Fold Enrichment	Bonferroni	Benjamini	FDR
UP_SEQ_FEATURE	metal ion-binding site:Zinc 2	9	0.572155118	0.106162273	AT5G37930, AT1G72680, AT3G61790, AT3G44110, AT2G33810, AT2G47070, AT5G22060, AT1G20980, AT5G44070	574	75	8938	1.868571429	1	1	0.970048309
UP_SEQ_FEATURE	metal ion-binding site:Zinc 1	7	0.445009536	0.138552665	AT5G37930, AT3G61790, AT3G44110, AT2G33810, AT2G47070, AT5G22060, AT1G20980	574	55	8938	1.981818182	1	1	0.970048309
INTERPRO	IPR004333:Transcription factor, SBP-box	3	0.190718373	0.26807659	AT2G33810, AT2G47070, AT1G20980	1397	16	22105	2.966848604	1	1	0.978947368
UP_SEQ_FEATURE	zinc finger region:SBP-type	3	0.190718373	0.298244243	AT2G33810, AT2G47070, AT1G20980	574	17	8938	2.74789916	1	1	0.970048309
UP_SEQ_FEATURE	short sequence motif:Bipartite nuclear localization signal	4	0.254291163	0.373429025	AT2G33810, AT2G47070, AT1G20980, AT1G32330	574	34	8938	1.831932773	1	1	0.970048309
Annotation Cluster 50	Enrichment Score: 0.6668132820692886
Category	Term	Count	%	PValue	Genes	List Total	Pop Hits	Pop Total	Fold Enrichment	Bonferroni	Benjamini	FDR
GOTERM_BP_DIRECT	GO:0007064~mitotic sister chromatid cohesion	5	0.317863954	0.069911468	AT5G16270, AT4G38550, AT4G38560, AT2G20960, AT1G15940	1172	25	18499	3.156825939	1	0.801350809	0.776543514
INTERPRO	IPR007942:Phospholipase-like, arabidopsis	3	0.190718373	0.150236707	AT4G38550, AT4G38560, AT2G20960	1397	11	22105	4.315416151	1	1	0.978947368
GOTERM_MF_DIRECT	GO:0003682~chromatin binding	6	0.381436745	0.951120787	AT5G16270, AT4G38550, AT4G38560, AT2G20960, AT3G17590, AT4G14140	1186	138	18171	0.666141213	1	1	0.983383686
Annotation Cluster 51	Enrichment Score: 0.6542789679607827
Category	Term	Count	%	PValue	Genes	List Total	Pop Hits	Pop Total	Fold Enrichment	Bonferroni	Benjamini	FDR
GOTERM_BP_DIRECT	GO:0009873~ethylene-activated signaling pathway	19	1.207883026	0.034953753	AT5G47220, AT1G32230, AT3G52430, AT2G40940, AT3G04580, AT2G41710, AT5G25350, AT3G61630, AT1G28370, AT3G20770, AT4G02570, AT3G24500, AT3G16770, AT3G15210, AT3G14230, AT1G02120, AT1G53170, AT3G15730, AT1G08720	1172	179	18499	1.675410414	1	0.514201599	0.498283538
UP_KEYWORDS	Ethylene signaling pathway	16	1.017164654	0.061745911	AT5G47220, AT3G52430, AT2G40940, AT3G04580, AT2G41710, AT5G25350, AT3G61630, AT1G28370, AT3G20770, AT4G02570, AT3G15210, AT3G14230, AT1G02120, AT1G53170, AT3G15730, AT1G08720	1550	166	26542	1.650493587	0.999999998	0.321078737	0.274769304
UP_SEQ_FEATURE	DNA-binding region:AP2/ERF	11	0.699300699	0.347788577	AT3G16770, AT3G15210, AT5G47220, AT3G14230, AT2G41710, AT3G61630, AT4G25490, AT1G28370, AT4G25480, AT4G25470, AT1G53170	574	133	8938	1.287862513	1	1	0.970048309
INTERPRO	IPR001471:AP2/ERF domain	11	0.699300699	0.442584161	AT3G16770, AT3G15210, AT5G47220, AT3G14230, AT2G41710, AT3G61630, AT4G25490, AT1G28370, AT4G25480, AT4G25470, AT1G53170	1397	146	22105	1.192158343	1	1	0.978947368
INTERPRO	IPR016177:DNA-binding, integrase-type	11	0.699300699	0.543782458	AT3G16770, AT3G15210, AT5G47220, AT3G14230, AT2G41710, AT3G61630, AT4G25490, AT1G28370, AT4G25480, AT4G25470, AT1G53170	1397	158	22105	1.101614672	1	1	0.978947368
SMART	SM00380:AP2	11	0.699300699	0.656882664	AT3G16770, AT3G15210, AT5G47220, AT3G14230, AT2G41710, AT3G61630, AT4G25490, AT1G28370, AT4G25480, AT4G25470, AT1G53170	629	146	8423	1.008918266	1	1	0.971291866
Annotation Cluster 52	Enrichment Score: 0.6259274639805591
Category	Term	Count	%	PValue	Genes	List Total	Pop Hits	Pop Total	Fold Enrichment	Bonferroni	Benjamini	FDR
UP_SEQ_FEATURE	repeat:LRR 3	25	1.589319771	0.05217401	AT1G12210, AT5G20480, AT5G25350, AT1G35710, AT2G13790, AT4G29420, AT5G47260, AT5G35450, AT3G14350, AT4G33300, AT3G47570, AT4G32010, AT5G59680, AT2G13800, AT5G45510, AT1G63350, AT1G80570, AT5G63020, AT5G48380, AT5G45050, AT5G66910, AT4G26090, AT4G28490, AT1G12290, AT5G59670	574	264	8938	1.4745671	1	0.84456679	0.818479785
UP_SEQ_FEATURE	repeat:LRR 15	7	0.445009536	0.106008655	AT1G80570, AT5G20480, AT4G28490, AT5G25350, AT1G35710, AT3G47570, AT4G32010	574	51	8938	2.137254902	1	1	0.970048309
UP_SEQ_FEATURE	repeat:LRR 2	26	1.652892562	0.130509519	AT1G12210, AT5G20480, AT5G25350, AT1G35710, AT2G13790, AT4G29420, AT5G47260, AT1G69270, AT5G35450, AT3G14350, AT4G33300, AT3G47570, AT4G32010, AT5G59680, AT2G13800, AT5G45510, AT1G63350, AT1G80570, AT5G63020, AT5G48380, AT5G45050, AT5G66910, AT4G26090, AT4G28490, AT1G12290, AT5G59670	574	308	8938	1.314471243	1	1	0.970048309
UP_SEQ_FEATURE	repeat:LRR 1	26	1.652892562	0.130509519	AT1G12210, AT5G20480, AT5G25350, AT1G35710, AT2G13790, AT4G29420, AT5G47260, AT1G69270, AT5G35450, AT3G14350, AT4G33300, AT3G47570, AT4G32010, AT5G59680, AT2G13800, AT5G45510, AT1G63350, AT1G80570, AT5G63020, AT5G48380, AT5G45050, AT5G66910, AT4G26090, AT4G28490, AT1G12290, AT5G59670	574	308	8938	1.314471243	1	1	0.970048309
UP_SEQ_FEATURE	repeat:LRR 4	19	1.207883026	0.156599466	AT2G13800, AT5G45510, AT1G80570, AT5G20480, AT5G25350, AT1G35710, AT2G13790, AT5G63020, AT5G48380, AT5G45050, AT4G29420, AT5G47260, AT5G66910, AT4G26090, AT4G28490, AT3G14350, AT4G33300, AT3G47570, AT4G32010	574	217	8938	1.363396972	1	1	0.970048309
UP_SEQ_FEATURE	repeat:LRR 14	7	0.445009536	0.165653731	AT1G80570, AT5G20480, AT4G28490, AT5G25350, AT1G35710, AT3G47570, AT4G32010	574	58	8938	1.879310345	1	1	0.970048309
UP_SEQ_FEATURE	repeat:LRR 16	6	0.381436745	0.169857342	AT5G20480, AT4G28490, AT5G25350, AT1G35710, AT3G47570, AT4G32010	574	46	8938	2.031055901	1	1	0.970048309
UP_SEQ_FEATURE	repeat:LRR 13	7	0.445009536	0.184870745	AT1G80570, AT5G20480, AT4G28490, AT5G25350, AT1G35710, AT3G47570, AT4G32010	574	60	8938	1.816666667	1	1	0.970048309
UP_SEQ_FEATURE	repeat:LRR 12	7	0.445009536	0.204912873	AT1G80570, AT5G20480, AT4G28490, AT5G25350, AT1G35710, AT3G47570, AT4G32010	574	62	8938	1.758064516	1	1	0.970048309
UP_SEQ_FEATURE	repeat:LRR 5	15	0.953591863	0.251124923	AT5G45510, AT1G80570, AT5G20480, AT5G25350, AT1G35710, AT2G13790, AT5G45050, AT5G47260, AT5G66910, AT4G26090, AT4G28490, AT3G14350, AT4G33300, AT3G47570, AT4G32010	574	178	8938	1.312199037	1	1	0.970048309
UP_SEQ_FEATURE	repeat:LRR 11	7	0.445009536	0.280267213	AT1G80570, AT5G20480, AT4G28490, AT5G25350, AT1G35710, AT3G47570, AT4G32010	574	69	8938	1.579710145	1	1	0.970048309
UP_SEQ_FEATURE	repeat:LRR 17	5	0.317863954	0.296359651	AT5G20480, AT4G28490, AT1G35710, AT3G47570, AT4G32010	574	43	8938	1.810631229	1	1	0.970048309
UP_SEQ_FEATURE	repeat:LRR 18	5	0.317863954	0.296359651	AT5G20480, AT4G28490, AT1G35710, AT3G47570, AT4G32010	574	43	8938	1.810631229	1	1	0.970048309
UP_SEQ_FEATURE	repeat:LRR 9	8	0.508582327	0.323466262	AT5G45510, AT1G80570, AT5G20480, AT4G28490, AT5G25350, AT1G35710, AT3G47570, AT4G32010	574	87	8938	1.431855501	1	1	0.970048309
UP_SEQ_FEATURE	repeat:LRR 21	4	0.254291163	0.355555315	AT5G20480, AT1G35710, AT3G47570, AT4G32010	574	33	8938	1.887445887	1	1	0.970048309
UP_SEQ_FEATURE	repeat:LRR 10	7	0.445009536	0.360663134	AT1G80570, AT5G20480, AT4G28490, AT5G25350, AT1G35710, AT3G47570, AT4G32010	574	76	8938	1.434210526	1	1	0.970048309
UP_SEQ_FEATURE	repeat:LRR 8	8	0.508582327	0.387250914	AT5G45510, AT1G80570, AT5G20480, AT4G28490, AT5G25350, AT1G35710, AT3G47570, AT4G32010	574	93	8938	1.339477727	1	1	0.970048309
UP_SEQ_FEATURE	repeat:LRR 7	9	0.572155118	0.409213902	AT5G45510, AT1G80570, AT5G20480, AT4G28490, AT5G25350, AT1G35710, AT3G47570, AT5G45050, AT4G32010	574	110	8938	1.274025974	1	1	0.970048309
UP_SEQ_FEATURE	repeat:LRR 19	4	0.254291163	0.46073306	AT5G20480, AT1G35710, AT3G47570, AT4G32010	574	39	8938	1.597069597	1	1	0.970048309
UP_SEQ_FEATURE	repeat:LRR 20	4	0.254291163	0.46073306	AT5G20480, AT1G35710, AT3G47570, AT4G32010	574	39	8938	1.597069597	1	1	0.970048309
UP_SEQ_FEATURE	repeat:LRR 6	10	0.635727908	0.528628188	AT5G45510, AT5G20480, AT4G26090, AT4G28490, AT5G25350, AT1G35710, AT3G47570, AT5G45050, AT4G32010, AT5G47260	574	138	8938	1.128364389	1	1	0.970048309
Annotation Cluster 53	Enrichment Score: 0.5874188061815047
Category	Term	Count	%	PValue	Genes	List Total	Pop Hits	Pop Total	Fold Enrichment	Bonferroni	Benjamini	FDR
UP_KEYWORDS	Aspartyl protease	6	0.381436745	0.103815752	AT5G10760, AT5G43100, AT3G51330, AT3G18490, AT2G17760, AT1G49050	1550	43	26542	2.389377344	1	0.44986826	0.384983415
INTERPRO	IPR001969:Peptidase aspartic, active site	5	0.317863954	0.203414202	AT5G43100, AT3G51330, AT3G18490, AT2G17760, AT1G49050	1397	37	22105	2.138269264	1	1	0.978947368
INTERPRO	IPR001461:Peptidase A1	7	0.445009536	0.269122059	AT5G10760, AT5G43100, AT3G51330, AT3G18490, AT2G17760, AT1G49050, AT1G05840	1397	69	22105	1.605251419	1	1	0.978947368
INTERPRO	IPR021109:Aspartic peptidase	7	0.445009536	0.291169075	AT5G10760, AT5G43100, AT3G51330, AT3G18490, AT2G17760, AT1G49050, AT1G05840	1397	71	22105	1.560033069	1	1	0.978947368
GOTERM_BP_DIRECT	GO:0030163~protein catabolic process	9	0.572155118	0.415049672	AT5G10760, AT5G43100, AT4G29040, AT3G51330, AT3G18490, AT2G17760, AT4G11260, AT1G49050, AT1G05840	1172	112	18499	1.268367565	1	1	0.969953052
GOTERM_MF_DIRECT	GO:0004190~aspartic-type endopeptidase activity	7	0.445009536	0.435159046	AT5G10760, AT5G43100, AT3G51330, AT3G18490, AT2G17760, AT1G49050, AT1G05840	1186	81	18171	1.32405846	1	1	0.983383686
Annotation Cluster 54	Enrichment Score: 0.5774543215732851
Category	Term	Count	%	PValue	Genes	List Total	Pop Hits	Pop Total	Fold Enrichment	Bonferroni	Benjamini	FDR
GOTERM_MF_DIRECT	GO:0043295~glutathione binding	4	0.254291163	0.030748353	AT4G02520, AT1G75270, AT2G30870, AT5G27380	1186	11	18171	5.57136287	0.999999999	0.679538608	0.667239267
UP_SEQ_FEATURE	domain:GST N-terminal	4	0.254291163	0.046275603	AT4G02520, AT2G02930, AT2G30870, AT2G02390	574	13	8938	4.791208791	1	0.826578016	0.801046648
UP_SEQ_FEATURE	domain:GST C-terminal	4	0.254291163	0.091158357	AT4G02520, AT2G02930, AT2G30870, AT2G02390	574	17	8938	3.663865546	1	1	0.970048309
INTERPRO	IPR004046:Glutathione S-transferase, C-terminal	4	0.254291163	0.207409253	AT4G02520, AT2G02930, AT2G30870, AT2G02390	1397	25	22105	2.531710809	1	1	0.978947368
GOTERM_MF_DIRECT	GO:0004364~glutathione transferase activity	6	0.381436745	0.379821896	AT1G65820, AT4G02520, AT2G02930, AT1G75270, AT2G30870, AT2G02390	1186	62	18171	1.482701409	1	1	0.983383686
UP_KEYWORDS	Detoxification	5	0.317863954	0.542448597	AT4G02520, AT2G02930, AT1G75270, AT2G30870, AT2G02390	1550	66	26542	1.297262952	1	1	0.8585209
GOTERM_BP_DIRECT	GO:0006749~glutathione metabolic process	5	0.317863954	0.557999683	AT4G02520, AT2G02930, AT1G75270, AT2G30870, AT2G02390	1172	62	18499	1.272913685	1	1	0.969953052
GOTERM_BP_DIRECT	GO:0009407~toxin catabolic process	4	0.254291163	0.563906832	AT4G02520, AT2G02930, AT2G30870, AT2G02390	1172	46	18499	1.372533017	1	1	0.969953052
INTERPRO	IPR004045:Glutathione S-transferase, N-terminal	5	0.317863954	0.568899127	AT4G02520, AT2G02930, AT1G75270, AT2G30870, AT2G02390	1397	63	22105	1.255808933	1	1	0.978947368
INTERPRO	IPR010987:Glutathione S-transferase, C-terminal-like	5	0.317863954	0.629815289	AT4G02520, AT2G02930, AT1G75270, AT2G30870, AT2G02390	1397	68	22105	1.163470041	1	1	0.978947368
INTERPRO	IPR012336:Thioredoxin-like fold	15	0.953591863	0.711501031	AT3G08710, AT4G02520, AT1G60420, AT2G14720, AT4G26160, AT2G30870, AT5G13810, AT4G10790, AT2G02930, AT4G33040, AT4G27080, AT1G75270, AT1G45145, AT1G05720, AT2G02390	1397	249	22105	0.953204371	1	1	0.978947368
Annotation Cluster 55	Enrichment Score: 0.5690081029631006
Category	Term	Count	%	PValue	Genes	List Total	Pop Hits	Pop Total	Fold Enrichment	Bonferroni	Benjamini	FDR
INTERPRO	IPR018451:NAF/FISL domain	4	0.254291163	0.224268188	AT4G30960, AT1G30270, AT3G23000, AT2G30360	1397	26	22105	2.434337316	1	1	0.978947368
INTERPRO	IPR004041:NAF domain	4	0.254291163	0.224268188	AT4G30960, AT1G30270, AT3G23000, AT2G30360	1397	26	22105	2.434337316	1	1	0.978947368
UP_SEQ_FEATURE	region of interest:PPI	4	0.254291163	0.248306096	AT4G30960, AT1G30270, AT3G23000, AT2G30360	574	27	8938	2.306878307	1	1	0.970048309
UP_SEQ_FEATURE	domain:NAF	4	0.254291163	0.248306096	AT4G30960, AT1G30270, AT3G23000, AT2G30360	574	27	8938	2.306878307	1	1	0.970048309
UP_SEQ_FEATURE	region of interest:Activation loop	4	0.254291163	0.46073306	AT4G30960, AT1G30270, AT3G23000, AT2G30360	574	39	8938	1.597069597	1	1	0.970048309
Annotation Cluster 56	Enrichment Score: 0.5652514467926704
Category	Term	Count	%	PValue	Genes	List Total	Pop Hits	Pop Total	Fold Enrichment	Bonferroni	Benjamini	FDR
INTERPRO	IPR002933:Peptidase M20	3	0.190718373	0.196443723	AT4G17830, AT5G56660, AT5G43600	1397	13	22105	3.651505974	1	1	0.978947368
INTERPRO	IPR011650:Peptidase M20, dimerisation domain	3	0.190718373	0.196443723	AT4G17830, AT5G56660, AT5G43600	1397	13	22105	3.651505974	1	1	0.978947368
GOTERM_MF_DIRECT	GO:0008237~metallopeptidase activity	4	0.254291163	0.522118817	AT4G17830, AT5G56660, AT5G43600, AT3G47060	1186	42	18171	1.459166466	1	1	0.983383686
Annotation Cluster 57	Enrichment Score: 0.5525092618358458
Category	Term	Count	%	PValue	Genes	List Total	Pop Hits	Pop Total	Fold Enrichment	Bonferroni	Benjamini	FDR
GOTERM_BP_DIRECT	GO:0006464~cellular protein modification process	6	0.381436745	0.106274049	AT5G07470, AT5G03240, AT2G30110, AT4G05050, AT4G12570, AT3G12400	1172	40	18499	2.367619454	1	1	0.969953052
INTERPRO	IPR000626:Ubiquitin	8	0.508582327	0.330810671	AT4G24990, AT4G26840, AT5G03240, AT2G17200, AT1G64460, AT2G12550, AT4G05050, AT4G12570	1397	89	22105	1.422309443	1	1	0.978947368
SMART	SM00213:UBQ	6	0.381436745	0.406676385	AT4G26840, AT5G03240, AT2G17200, AT1G64460, AT4G05050, AT4G12570	629	56	8423	1.434760391	1	1	0.971291866
INTERPRO	IPR019956:Ubiquitin subgroup	3	0.190718373	0.431228306	AT5G03240, AT4G05050, AT4G12570	1397	23	22105	2.063894681	1	1	0.978947368
Annotation Cluster 58	Enrichment Score: 0.542634652918483
Category	Term	Count	%	PValue	Genes	List Total	Pop Hits	Pop Total	Fold Enrichment	Bonferroni	Benjamini	FDR
GOTERM_MF_DIRECT	GO:0008559~xenobiotic-transporting ATPase activity	4	0.254291163	0.082007218	AT3G13100, AT3G13080, AT1G30420, AT2G07680	1186	16	18171	3.830311973	1	1	0.983383686
UP_SEQ_FEATURE	domain:ABC transporter 2	7	0.445009536	0.184870745	AT3G28345, AT2G41700, AT1G59870, AT3G13100, AT3G13080, AT1G30420, AT2G07680	574	60	8938	1.816666667	1	1	0.970048309
UP_SEQ_FEATURE	domain:ABC transporter 1	7	0.445009536	0.184870745	AT3G28345, AT2G41700, AT1G59870, AT3G13100, AT3G13080, AT1G30420, AT2G07680	574	60	8938	1.816666667	1	1	0.970048309
UP_SEQ_FEATURE	domain:ABC transmembrane type-1 1	5	0.317863954	0.210663026	AT3G28345, AT3G13100, AT3G13080, AT1G30420, AT2G07680	574	37	8938	2.104247104	1	1	0.970048309
UP_SEQ_FEATURE	domain:ABC transmembrane type-1 2	5	0.317863954	0.210663026	AT3G28345, AT3G13100, AT3G13080, AT1G30420, AT2G07680	574	37	8938	2.104247104	1	1	0.970048309
UP_SEQ_FEATURE	nucleotide phosphate-binding region:ATP 1	6	0.381436745	0.238964628	AT3G28345, AT1G59870, AT3G13100, AT3G13080, AT1G30420, AT2G07680	574	52	8938	1.796703297	1	1	0.970048309
UP_SEQ_FEATURE	nucleotide phosphate-binding region:ATP 2	6	0.381436745	0.238964628	AT3G28345, AT1G59870, AT3G13100, AT3G13080, AT1G30420, AT2G07680	574	52	8938	1.796703297	1	1	0.970048309
INTERPRO	IPR011527:ABC transporter, transmembrane domain, type 1	5	0.317863954	0.330680364	AT3G28345, AT3G13100, AT3G13080, AT1G30420, AT2G07680	1397	46	22105	1.719912234	1	1	0.978947368
GOTERM_MF_DIRECT	GO:0042626~ATPase activity, coupled to transmembrane movement of substances	8	0.508582327	0.542240196	AT3G28345, AT2G41700, AT1G59870, AT1G71960, AT3G13100, AT3G13080, AT1G30420, AT2G07680	1186	106	18171	1.156320596	1	1	0.983383686
COG_ONTOLOGY	Defense mechanisms	5	0.317863954	0.548922892	AT3G28345, AT3G13100, AT3G13080, AT1G30420, AT2G07680	190	53	2589	1.28550149	1	1	1
INTERPRO	IPR003439:ABC transporter-like	8	0.508582327	0.631240457	AT3G28345, AT2G41700, AT1G59870, AT1G71960, AT3G13100, AT3G13080, AT1G30420, AT2G07680	1397	119	22105	1.063744037	1	1	0.978947368
INTERPRO	IPR017871:ABC transporter, conserved site	6	0.381436745	0.697662766	AT3G28345, AT2G41700, AT3G13100, AT3G13080, AT1G30420, AT2G07680	1397	92	22105	1.031947341	1	1	0.978947368
Annotation Cluster 59	Enrichment Score: 0.5423003409541225
Category	Term	Count	%	PValue	Genes	List Total	Pop Hits	Pop Total	Fold Enrichment	Bonferroni	Benjamini	FDR
INTERPRO	IPR000270:Phox/Bem1p	12	0.76287349	0.01778467	AT2G46530, AT5G09620, AT5G60450, AT5G16220, AT5G64430, AT5G25890, AT5G62000, AT5G63130, AT2G35050, AT2G28350, AT4G05150, AT3G16500	1397	85	22105	2.233862478	1	0.438359188	0.428808161
INTERPRO	IPR010525:Auxin response factor	4	0.254291163	0.174657748	AT2G46530, AT5G60450, AT5G62000, AT2G28350	1397	23	22105	2.751859575	1	1	0.978947368
UP_SEQ_FEATURE	domain:Aux/IAA-ARF	6	0.381436745	0.215069091	AT2G46530, AT5G60450, AT5G25890, AT5G62000, AT2G28350, AT3G16500	574	50	8938	1.868571429	1	1	0.970048309
UP_SEQ_FEATURE	DNA-binding region:TF-B3	6	0.381436745	0.622074215	AT2G46530, AT4G01500, AT5G60450, AT5G62000, AT2G28350, AT4G32010	574	83	8938	1.125645439	1	1	0.970048309
INTERPRO	IPR003340:B3 DNA binding domain	7	0.445009536	0.675660023	AT2G46530, AT4G01500, AT5G60450, AT4G31650, AT5G62000, AT2G28350, AT4G32010	1397	107	22105	1.03516213	1	1	0.978947368
SMART	SM01019:SM01019	7	0.445009536	0.739779309	AT2G46530, AT4G01500, AT5G60450, AT4G31650, AT5G62000, AT2G28350, AT4G32010	629	97	8423	0.966367823	1	1	0.971291866
INTERPRO	IPR015300:DNA-binding pseudobarrel domain	7	0.445009536	0.769862804	AT2G46530, AT4G01500, AT5G60450, AT4G31650, AT5G62000, AT2G28350, AT4G32010	1397	119	22105	0.930776033	1	1	0.978947368
Annotation Cluster 60	Enrichment Score: 0.5364928252939991
Category	Term	Count	%	PValue	Genes	List Total	Pop Hits	Pop Total	Fold Enrichment	Bonferroni	Benjamini	FDR
GOTERM_MF_DIRECT	GO:0102391~decanoate--CoA ligase activity	3	0.190718373	0.112743434	AT3G05970, AT4G23850, AT2G04350	1186	9	18171	5.107082631	1	1	0.983383686
GOTERM_MF_DIRECT	GO:0004467~long-chain fatty acid-CoA ligase activity	3	0.190718373	0.135059259	AT3G05970, AT4G23850, AT2G04350	1186	10	18171	4.596374368	1	1	0.983383686
GOTERM_BP_DIRECT	GO:0006631~fatty acid metabolic process	7	0.445009536	0.168478954	AT3G05970, AT4G22305, AT3G15290, AT4G23850, AT4G05530, AT2G04350, AT3G15730	1172	59	18499	1.872693353	1	1	0.969953052
INTERPRO	IPR020845:AMP-binding, conserved site	5	0.317863954	0.23055785	AT3G05970, AT3G21240, AT4G23850, AT5G38120, AT2G04350	1397	39	22105	2.02861443	1	1	0.978947368
KEGG_PATHWAY	ath00071:Fatty acid degradation	5	0.317863954	0.259080367	AT3G05970, AT3G06860, AT1G54100, AT4G23850, AT2G04350	300	41	4727	1.921544715	1	0.938258416	0.905904678
KEGG_PATHWAY	ath04146:Peroxisome	8	0.508582327	0.310942744	AT3G05970, AT3G44560, AT3G07560, AT4G23850, AT4G05530, AT2G04350, AT1G20620, AT5G43280	300	87	4727	1.448888889	1	1	0.967377427
INTERPRO	IPR000873:AMP-dependent synthetase/ligase	5	0.317863954	0.316090356	AT3G05970, AT3G21240, AT4G23850, AT5G38120, AT2G04350	1397	45	22105	1.758132506	1	1	0.978947368
UP_KEYWORDS	Fatty acid metabolism	9	0.572155118	0.473194343	AT3G05970, AT3G06860, AT4G22305, AT3G29160, AT3G01090, AT4G23850, AT4G05530, AT2G04350, AT5G43280	1550	128	26542	1.204022177	1	1	0.8585209
KEGG_PATHWAY	ath00061:Fatty acid biosynthesis	3	0.190718373	0.730139733	AT3G05970, AT4G23850, AT2G04350	300	40	4727	1.18175	1	1	0.976744186
KEGG_PATHWAY	ath01212:Fatty acid metabolism	4	0.254291163	0.829390112	AT3G05970, AT3G06860, AT4G23850, AT2G04350	300	70	4727	0.900380952	1	1	0.976744186
Annotation Cluster 61	Enrichment Score: 0.5351887466602095
Category	Term	Count	%	PValue	Genes	List Total	Pop Hits	Pop Total	Fold Enrichment	Bonferroni	Benjamini	FDR
GOTERM_BP_DIRECT	GO:0016051~carbohydrate biosynthetic process	6	0.381436745	0.174610052	AT5G18480, AT3G25140, AT3G50760, AT3G15350, AT3G58790, AT1G56600	1172	47	18499	2.01499528	1	1	0.969953052
INTERPRO	IPR002495:Glycosyl transferase, family 8	5	0.317863954	0.244450794	AT5G18480, AT3G25140, AT3G50760, AT3G58790, AT1G56600	1397	40	22105	1.977899069	1	1	0.978947368
GOTERM_BP_DIRECT	GO:0045489~pectin biosynthetic process	4	0.254291163	0.330384692	AT3G25140, AT3G50760, AT3G58790, AT5G33290	1172	32	18499	1.973016212	1	1	0.969953052
GOTERM_MF_DIRECT	GO:0047262~polygalacturonate 4-alpha-galacturonosyltransferase activity	3	0.190718373	0.512819348	AT3G25140, AT3G50760, AT3G58790	1186	26	18171	1.767836295	1	1	0.983383686
Annotation Cluster 62	Enrichment Score: 0.5277378988714891
Category	Term	Count	%	PValue	Genes	List Total	Pop Hits	Pop Total	Fold Enrichment	Bonferroni	Benjamini	FDR
INTERPRO	IPR015797:NUDIX hydrolase domain-like	5	0.317863954	0.177304834	AT5G19470, AT4G29820, AT4G12720, AT5G16440, AT2G04450	1397	35	22105	2.260456079	1	1	0.978947368
UP_SEQ_FEATURE	domain:Nudix hydrolase	4	0.254291163	0.283785621	AT5G19470, AT4G12720, AT5G16440, AT2G04450	574	29	8938	2.147783251	1	1	0.970048309
INTERPRO	IPR000086:NUDIX hydrolase domain	4	0.254291163	0.293743864	AT5G19470, AT4G12720, AT5G16440, AT2G04450	1397	30	22105	2.109759007	1	1	0.978947368
UP_SEQ_FEATURE	short sequence motif:Nudix box	3	0.190718373	0.524045068	AT5G19470, AT4G12720, AT2G04450	574	27	8938	1.73015873	1	1	0.970048309
Annotation Cluster 63	Enrichment Score: 0.5217167696587334
Category	Term	Count	%	PValue	Genes	List Total	Pop Hits	Pop Total	Fold Enrichment	Bonferroni	Benjamini	FDR
UP_SEQ_FEATURE	domain:IQ 1	3	0.190718373	0.131249004	AT2G43680, AT4G16150, AT3G16940	574	10	8938	4.671428571	1	1	0.970048309
UP_SEQ_FEATURE	domain:IQ 2	3	0.190718373	0.131249004	AT2G43680, AT4G16150, AT3G16940	574	10	8938	4.671428571	1	1	0.970048309
UP_SEQ_FEATURE	compositionally biased region:Poly-Lys	6	0.381436745	0.417791519	AT2G43680, AT1G20440, AT1G20450, AT4G16150, AT1G76180, AT3G16940	574	66	8938	1.415584416	1	1	0.970048309
INTERPRO	IPR000048:IQ motif, EF-hand binding site	6	0.381436745	0.46795182	AT2G43680, AT1G01340, AT4G28710, AT2G23980, AT4G16150, AT3G16940	1397	71	22105	1.337171202	1	1	0.978947368
SMART	SM00015:IQ	4	0.254291163	0.731245758	AT2G43680, AT4G28710, AT4G16150, AT3G16940	629	50	8423	1.071287758	1	1	0.971291866
Annotation Cluster 64	Enrichment Score: 0.49435369945238883
Category	Term	Count	%	PValue	Genes	List Total	Pop Hits	Pop Total	Fold Enrichment	Bonferroni	Benjamini	FDR
INTERPRO	IPR003960:ATPase, AAA-type, conserved site	8	0.508582327	0.121768612	AT3G05530, AT2G45500, AT2G27600, AT4G04910, AT4G29040, AT5G17760, AT3G50930, AT3G47060	1397	66	22105	1.917962734	1	1	0.978947368
INTERPRO	IPR003959:ATPase, AAA-type, core	10	0.635727908	0.310911443	AT3G05530, AT2G46620, AT2G45500, AT2G27600, AT4G04910, AT4G29040, AT5G17760, AT3G28540, AT3G50930, AT3G47060	1397	116	22105	1.364068324	1	1	0.978947368
GOTERM_MF_DIRECT	GO:0016887~ATPase activity	13	0.826446281	0.868494032	AT3G05530, AT3G06400, AT4G24970, AT2G41700, AT4G04910, AT5G17760, AT3G28540, AT2G46620, AT4G29040, AT4G27180, AT5G50780, AT3G50930, AT3G47060	1186	241	18171	0.826457355	1	1	0.983383686
Annotation Cluster 65	Enrichment Score: 0.4506351990088152
Category	Term	Count	%	PValue	Genes	List Total	Pop Hits	Pop Total	Fold Enrichment	Bonferroni	Benjamini	FDR
INTERPRO	IPR002921:Lipase, class 3	6	0.381436745	0.114285906	AT3G48080, AT3G48090, AT5G18640, AT5G24200, AT3G52430, AT4G10955	1397	41	22105	2.315589154	1	1	0.978947368
GOTERM_MF_DIRECT	GO:0004806~triglyceride lipase activity	5	0.317863954	0.307339516	AT3G48080, AT3G48090, AT5G18640, AT3G52430, AT4G10955	1186	43	18171	1.781540453	1	1	0.983383686
GOTERM_BP_DIRECT	GO:0006629~lipid metabolic process	12	0.76287349	0.599697587	AT3G48080, AT3G48090, AT5G18640, AT5G24200, AT3G44560, AT3G52430, AT1G66980, AT1G66970, AT4G10955, AT1G73480, AT2G39400, AT3G03310	1172	181	18499	1.046461637	1	1	0.969953052
GOTERM_MF_DIRECT	GO:0016298~lipase activity	5	0.317863954	0.748024502	AT3G48080, AT3G48090, AT3G52430, AT1G73480, AT2G39400	1186	77	18171	0.994886227	1	1	0.983383686
Annotation Cluster 66	Enrichment Score: 0.42387509425173936
Category	Term	Count	%	PValue	Genes	List Total	Pop Hits	Pop Total	Fold Enrichment	Bonferroni	Benjamini	FDR
UP_KEYWORDS	GTP-binding	19	1.207883026	0.123014072	AT2G31680, AT1G64740, AT3G54840, AT2G32320, AT3G51160, AT5G45130, AT5G42080, AT2G34470, AT5G45160, AT3G14050, AT4G34390, AT4G19640, AT1G54130, AT4G39890, AT3G20290, AT3G13870, AT3G53610, AT3G60190, AT3G62290	1550	229	26542	1.420757853	1	0.505005137	0.432167858
UP_KEYWORDS	Prenylation	11	0.699300699	0.188007625	AT2G31680, AT4G24990, AT5G45130, AT3G44110, AT4G38580, AT5G52750, AT5G52760, AT4G19640, AT5G22060, AT4G39890, AT3G53610	1550	124	26542	1.51905307	1	0.698314035	0.597595664
GOTERM_BP_DIRECT	GO:0007264~small GTPase mediated signal transduction	9	0.572155118	0.415049672	AT2G31680, AT3G54840, AT3G59920, AT5G45130, AT4G19640, AT4G39890, AT3G53610, AT2G44100, AT3G62290	1172	112	18499	1.268367565	1	1	0.969953052
GOTERM_MF_DIRECT	GO:0005525~GTP binding	21	1.335028608	0.445667896	AT2G31680, AT1G64740, AT3G54840, AT2G32320, AT3G51160, AT5G45130, AT4G30600, AT5G42080, AT2G34470, AT5G45160, AT5G47260, AT3G14050, AT4G34390, AT4G19640, AT1G54130, AT4G39890, AT3G20290, AT3G13870, AT3G53610, AT3G60190, AT3G62290	1186	292	18171	1.101870568	1	1	0.983383686
GOTERM_MF_DIRECT	GO:0003924~GTPase activity	10	0.635727908	0.50401051	AT1G64740, AT3G54840, AT4G21800, AT4G34390, AT4G30600, AT3G13870, AT5G42080, AT2G34470, AT5G45160, AT3G60190	1186	133	18171	1.151973526	1	1	0.983383686
INTERPRO	IPR001806:Small GTPase superfamily	6	0.381436745	0.618679477	AT2G31680, AT3G54840, AT5G45130, AT4G19640, AT4G39890, AT3G53610	1397	84	22105	1.13022804	1	1	0.978947368
INTERPRO	IPR005225:Small GTP-binding protein domain	7	0.445009536	0.808588118	AT2G31680, AT3G54840, AT5G45130, AT4G19640, AT4G39890, AT3G53610, AT3G62290	1397	125	22105	0.886098783	1	1	0.978947368
Annotation Cluster 67	Enrichment Score: 0.4073997087545793
Category	Term	Count	%	PValue	Genes	List Total	Pop Hits	Pop Total	Fold Enrichment	Bonferroni	Benjamini	FDR
INTERPRO	IPR015425:Actin-binding FH2	3	0.190718373	0.363079074	AT1G24150, AT2G43800, AT5G07770	1397	20	22105	2.373478883	1	1	0.978947368
UP_SEQ_FEATURE	domain:FH2	3	0.190718373	0.393581217	AT1G24150, AT2G43800, AT5G07770	574	21	8938	2.224489796	1	1	0.970048309
SMART	SM00498:FH2	3	0.190718373	0.419532192	AT1G24150, AT2G43800, AT5G07770	629	19	8423	2.114383734	1	1	0.971291866
Annotation Cluster 68	Enrichment Score: 0.40708550659652987
Category	Term	Count	%	PValue	Genes	List Total	Pop Hits	Pop Total	Fold Enrichment	Bonferroni	Benjamini	FDR
UP_KEYWORDS	TPR repeat	8	0.508582327	0.11314068	AT4G23570, AT1G70590, AT3G57090, AT3G54010, AT3G44370, AT3G21640, AT3G56190, AT4G11260	1550	70	26542	1.957013825	1	0.477768176	0.408859305
INTERPRO	IPR013026:Tetratricopeptide repeat-containing domain	11	0.699300699	0.281448211	AT4G23570, AT1G70590, AT3G54010, AT3G44370, AT5G37130, AT5G20190, AT5G05750, AT3G09490, AT3G21640, AT3G56190, AT4G11260	1397	127	22105	1.370512741	1	1	0.978947368
UP_SEQ_FEATURE	repeat:TPR 1	3	0.190718373	0.393581217	AT3G54010, AT3G21640, AT3G56190	574	21	8938	2.224489796	1	1	0.970048309
UP_SEQ_FEATURE	repeat:TPR 2	3	0.190718373	0.393581217	AT3G54010, AT3G21640, AT3G56190	574	21	8938	2.224489796	1	1	0.970048309
INTERPRO	IPR019734:Tetratricopeptide repeat	9	0.572155118	0.451358475	AT4G23570, AT3G54010, AT1G61690, AT5G37130, AT5G05750, AT3G09490, AT3G21640, AT3G56190, AT4G11260	1397	116	22105	1.227661491	1	1	0.978947368
SMART	SM00028:TPR	8	0.508582327	0.63531524	AT4G23570, AT3G54010, AT1G61690, AT5G37130, AT3G09490, AT3G21640, AT3G56190, AT4G11260	629	101	8423	1.060680949	1	1	0.971291866
INTERPRO	IPR011990:Tetratricopeptide-like helical	19	1.207883026	0.999550121	AT4G23570, AT1G18900, AT2G34840, AT1G80130, AT1G61690, AT3G54010, AT3G60980, AT5G20190, AT3G21640, AT3G56190, AT1G70590, AT3G57090, AT3G15590, AT5G02130, AT3G44370, AT5G37130, AT3G09490, AT4G11260, AT3G16710	1397	549	22105	0.547615043	1	1	0.999550121
Annotation Cluster 69	Enrichment Score: 0.4003460560960716
Category	Term	Count	%	PValue	Genes	List Total	Pop Hits	Pop Total	Fold Enrichment	Bonferroni	Benjamini	FDR
UP_SEQ_FEATURE	zinc finger region:C3H1-type 1	5	0.317863954	0.296359651	AT4G29190, AT2G41900, AT5G58620, AT2G19810, AT2G47680	574	43	8938	1.810631229	1	1	0.970048309
UP_SEQ_FEATURE	zinc finger region:C3H1-type 2	5	0.317863954	0.296359651	AT4G29190, AT2G41900, AT5G58620, AT2G19810, AT2G47680	574	43	8938	1.810631229	1	1	0.970048309
INTERPRO	IPR000571:Zinc finger, CCCH-type	6	0.381436745	0.46795182	AT3G21810, AT4G29190, AT2G41900, AT5G58620, AT2G19810, AT2G47680	1397	71	22105	1.337171202	1	1	0.978947368
SMART	SM00356:ZnF_C3H1	5	0.317863954	0.609223274	AT4G29190, AT2G41900, AT5G58620, AT2G19810, AT2G47680	629	56	8423	1.195633659	1	1	0.971291866
Annotation Cluster 70	Enrichment Score: 0.3663257004972208
Category	Term	Count	%	PValue	Genes	List Total	Pop Hits	Pop Total	Fold Enrichment	Bonferroni	Benjamini	FDR
INTERPRO	IPR022755:Zinc finger, double-stranded RNA binding	3	0.190718373	0.244067276	AT1G55110, AT4G31420, AT3G13810	1397	15	22105	3.164638511	1	1	0.978947368
INTERPRO	IPR015880:Zinc finger, C2H2-like	7	0.445009536	0.359054889	AT2G41835, AT5G04340, AT1G55110, AT3G19580, AT4G31420, AT5G61190, AT3G13810	1397	77	22105	1.43847205	1	1	0.978947368
SMART	SM00355:ZnF_C2H2	7	0.445009536	0.517198566	AT2G41835, AT5G04340, AT1G55110, AT3G19580, AT4G31420, AT5G61190, AT3G13810	629	77	8423	1.217372453	1	1	0.971291866
INTERPRO	IPR013087:Zinc finger C2H2-type/integrase DNA-binding domain	4	0.254291163	0.531738992	AT2G41835, AT1G55110, AT3G19580, AT3G13810	1397	44	22105	1.43847205	1	1	0.978947368
INTERPRO	IPR007087:Zinc finger, C2H2	10	0.635727908	0.611427937	AT2G41835, AT5G04340, AT1G55110, AT3G19580, AT5G43620, AT4G31420, AT1G66140, AT5G61190, AT3G13810, AT3G57480	1397	150	22105	1.054879504	1	1	0.978947368
Annotation Cluster 71	Enrichment Score: 0.3463599832172729
Category	Term	Count	%	PValue	Genes	List Total	Pop Hits	Pop Total	Fold Enrichment	Bonferroni	Benjamini	FDR
INTERPRO	IPR008971:HSP40/DnaJ peptide-binding	4	0.254291163	0.128768632	AT2G20550, AT3G44110, AT5G22060, AT4G28480	1397	20	22105	3.164638511	1	1	0.978947368
INTERPRO	IPR002939:Chaperone DnaJ, C-terminal	4	0.254291163	0.128768632	AT2G20550, AT3G44110, AT5G22060, AT4G28480	1397	20	22105	3.164638511	1	1	0.978947368
INTERPRO	IPR018253:DnaJ domain, conserved site	4	0.254291163	0.65892413	AT3G44110, AT5G22060, AT4G28480, AT5G05750	1397	53	22105	1.194203212	1	1	0.978947368
GOTERM_MF_DIRECT	GO:0051082~unfolded protein binding	5	0.317863954	0.827204324	AT2G20550, AT3G44110, AT1G08450, AT5G22060, AT4G28480	1186	87	18171	0.880531488	1	1	0.983383686
INTERPRO	IPR001623:DnaJ domain	5	0.317863954	0.942615663	AT3G44110, AT1G30280, AT5G22060, AT4G28480, AT5G05750	1397	117	22105	0.67620481	1	1	0.978947368
SMART	SM00271:DnaJ	4	0.254291163	0.980476253	AT3G44110, AT5G22060, AT4G28480, AT5G05750	629	98	8423	0.546575387	1	1	0.980476253
Annotation Cluster 72	Enrichment Score: 0.3388725236192716
Category	Term	Count	%	PValue	Genes	List Total	Pop Hits	Pop Total	Fold Enrichment	Bonferroni	Benjamini	FDR
UP_KEYWORDS	Nucleus	214	13.60457724	0.097176959	AT4G26750, AT4G22950, AT2G46970, AT3G15880, AT4G26080, AT5G43620, AT2G40750, AT1G53170, AT5G57580, AT3G56400, AT3G28030, AT1G32230, AT3G19580, AT5G45250, AT4G33050, AT2G20570, AT1G51660, AT5G10140, AT3G16500, AT5G56140, AT5G04940, AT2G35940, AT1G73805, AT4G29000, AT5G62165, AT4G08980, AT2G39740, AT2G30250, AT1G27660, AT4G34390, AT2G46270, AT1G20110, AT3G15300, AT5G56270, AT4G17695, AT4G01540, AT2…	1550	3358	26542	1.091277066	1	0.427031146	0.365440115
UP_KEYWORDS	DNA-binding	111	7.056579784	0.232838385	AT4G24970, AT3G01080, AT4G22950, AT3G24520, AT3G19290, AT2G46970, AT4G29190, AT3G21810, AT2G40750, AT1G53170, AT2G44430, AT4G16780, AT5G57580, AT3G56400, AT4G00870, AT3G10800, AT3G05690, AT3G18490, AT3G19580, AT1G32870, AT2G20570, AT1G51140, AT5G10140, AT4G12610, AT2G35940, AT1G73805, AT3G21270, AT2G19810, AT5G62165, AT2G30250, AT4G09680, AT1G27660, AT3G10490, AT2G46270, AT5G56270, AT4G17695, AT4…	1550	1756	26542	1.082431479	1	0.809162088	0.692456018
UP_KEYWORDS	Transcription regulation	117	7.438016529	0.365747783	AT3G01080, AT4G22950, AT3G24520, AT3G19290, AT2G46970, AT3G15880, AT2G40750, AT1G53170, AT4G16780, AT5G57580, AT3G56400, AT4G00870, AT3G10800, AT3G05690, AT3G19580, AT1G32870, AT2G20570, AT1G51140, AT5G10140, AT4G12610, AT3G16500, AT2G35940, AT1G73805, AT3G21270, AT5G62165, AT2G30250, AT1G27660, AT3G10490, AT2G46270, AT3G11220, AT5G56270, AT4G17695, AT4G32010, AT4G01540, AT5G46760, AT2G33810, AT2…	1550	1922	26542	1.042400054	1	1	0.8585209
UP_KEYWORDS	Transcription	119	7.565162111	0.376688316	AT3G01080, AT4G22950, AT3G24520, AT3G19290, AT2G46970, AT3G15880, AT2G40750, AT1G53170, AT4G16780, AT5G57580, AT3G56400, AT4G00870, AT3G10800, AT3G05690, AT3G19580, AT1G32870, AT2G20570, AT1G51140, AT5G10140, AT4G12610, AT3G16500, AT2G35940, AT1G73805, AT3G21270, AT5G62165, AT2G30250, AT1G27660, AT3G10490, AT2G46270, AT3G11220, AT5G56270, AT4G17695, AT4G32010, AT4G01540, AT5G46760, AT2G33810, AT2…	1550	1968	26542	1.03543732	1	1	0.8585209
GOTERM_MF_DIRECT	GO:0043565~sequence-specific DNA binding	46	2.924348379	0.460127649	AT5G26920, AT1G73805, AT3G01080, AT2G40950, AT5G62000, AT3G24520, AT3G24500, AT3G19290, AT2G30250, AT1G74430, AT3G16770, AT1G25580, AT4G18880, AT2G46270, AT2G40750, AT5G56270, AT1G03970, AT4G16780, AT4G32010, AT3G56400, AT1G56280, AT3G01470, AT3G10800, AT1G67970, AT3G19580, AT1G69310, AT3G61630, AT1G32330, AT1G66140, AT4G25470, AT5G45050, AT5G07690, AT3G15210, AT5G64810, AT2G46400, AT2G22430, AT4…	1186	676	18171	1.042570123	1	1	0.983383686
GOTERM_BP_DIRECT	GO:0006351~transcription, DNA-templated	112	7.120152575	0.81171662	AT3G01080, AT4G22950, AT3G24520, AT3G19290, AT2G46970, AT3G15880, AT2G40750, AT1G53170, AT4G16780, AT5G57580, AT3G56400, AT4G00870, AT3G10800, AT3G05690, AT3G19580, AT1G32870, AT2G20570, AT5G10140, AT3G16500, AT2G35940, AT1G73805, AT3G21270, AT5G62165, AT2G30250, AT3G10490, AT2G46270, AT2G31865, AT5G56270, AT4G17695, AT4G32010, AT4G01540, AT5G46760, AT2G33810, AT2G41710, AT3G24010, AT1G69310, AT1…	1172	1886	18499	0.937339621	1	1	0.969953052
GOTERM_MF_DIRECT	GO:0003700~transcription factor activity, sequence-specific DNA binding	103	6.547997457	0.850429254	AT3G01080, AT4G22950, AT3G24520, AT3G19290, AT1G74430, AT2G46970, AT4G29190, AT4G31420, AT2G40750, AT1G53170, AT4G16780, AT3G56400, AT4G00870, AT3G10800, AT3G05690, AT3G19580, AT1G66140, AT1G32870, AT2G20570, AT1G51140, AT5G10140, AT3G16500, AT2G35940, AT1G73805, AT3G21270, AT2G19810, AT4G29000, AT5G62165, AT2G30250, AT1G27660, AT3G10490, AT2G46270, AT1G21200, AT5G56270, AT4G17695, AT4G32010, AT4…	1186	1711	18171	0.922319423	1	1	0.983383686
GOTERM_BP_DIRECT	GO:0006355~regulation of transcription, DNA-templated	122	7.755880483	0.90325853	AT3G01080, AT4G22950, AT3G24520, AT3G19290, AT1G74430, AT2G46970, AT3G15880, AT4G29190, AT4G31420, AT2G40750, AT1G53170, AT4G16780, AT5G57580, AT3G56400, AT4G00870, AT3G10800, AT1G56460, AT3G05690, AT1G66140, AT1G32870, AT2G20570, AT1G51140, AT3G16500, AT2G35940, AT1G73805, AT3G21270, AT2G19810, AT4G29000, AT5G62165, AT2G30250, AT3G10490, AT2G46270, AT1G21200, AT2G31865, AT5G56270, AT4G17695, AT4…	1172	2119	18499	0.908760652	1	1	0.969953052
GOTERM_MF_DIRECT	GO:0003677~DNA binding	107	6.80228862	0.996856212	AT4G24970, AT3G24520, AT3G19290, AT1G74430, AT2G46970, AT4G29190, AT3G21810, AT1G53170, AT2G44430, AT4G16780, AT5G57580, AT4G00870, AT3G10800, AT3G05690, AT3G18490, AT3G19580, AT1G32870, AT2G20570, AT1G51140, AT4G12610, AT2G35940, AT5G20320, AT3G21270, AT2G19810, AT4G09680, AT3G10490, AT2G31865, AT4G17695, AT4G32010, AT4G01540, AT5G46760, AT2G33810, AT2G41710, AT3G24010, AT1G28370, AT1G32330, AT1…	1186	2047	18171	0.800866402	1	1	0.996856212
Annotation Cluster 73	Enrichment Score: 0.3360114755438388
Category	Term	Count	%	PValue	Genes	List Total	Pop Hits	Pop Total	Fold Enrichment	Bonferroni	Benjamini	FDR
INTERPRO	IPR001594:Zinc finger, DHHC-type, palmitoyltransferase	3	0.190718373	0.453080459	AT5G20350, AT2G14255, AT3G60800	1397	24	22105	1.977899069	1	1	0.978947368
UP_SEQ_FEATURE	active site:S-palmitoyl cysteine intermediate	3	0.190718373	0.46111246	AT5G20350, AT2G14255, AT3G60800	574	24	8938	1.946428571	1	1	0.970048309
UP_SEQ_FEATURE	zinc finger region:DHHC-type	3	0.190718373	0.46111246	AT5G20350, AT2G14255, AT3G60800	574	24	8938	1.946428571	1	1	0.970048309
GOTERM_MF_DIRECT	GO:0019706~protein-cysteine S-palmitoyltransferase activity	3	0.190718373	0.470072723	AT5G20350, AT2G14255, AT3G60800	1186	24	18171	1.915155987	1	1	0.983383686
Annotation Cluster 74	Enrichment Score: 0.3164118304924864
Category	Term	Count	%	PValue	Genes	List Total	Pop Hits	Pop Total	Fold Enrichment	Bonferroni	Benjamini	FDR
INTERPRO	IPR025733:Iron/zinc purple acid phosphatase-like C-terminal domain	3	0.190718373	0.339648029	AT1G13750, AT5G50400, AT2G03450	1397	19	22105	2.498398825	1	1	0.978947368
INTERPRO	IPR008963:Purple acid phosphatase-like, N-terminal	3	0.190718373	0.363079074	AT1G13750, AT5G50400, AT2G03450	1397	20	22105	2.373478883	1	1	0.978947368
INTERPRO	IPR015914:Purple acid phosphatase, N-terminal	3	0.190718373	0.363079074	AT1G13750, AT5G50400, AT2G03450	1397	20	22105	2.373478883	1	1	0.978947368
INTERPRO	IPR004843:Metallophosphoesterase domain	6	0.381436745	0.417719701	AT5G58200, AT1G53710, AT1G13750, AT5G50400, AT2G03450, AT4G11800	1397	67	22105	1.417002318	1	1	0.978947368
GOTERM_MF_DIRECT	GO:0003993~acid phosphatase activity	5	0.317863954	0.442664077	AT1G13750, AT5G50400, AT1G07230, AT2G39920, AT2G03450	1186	52	18171	1.473196913	1	1	0.983383686
UP_SEQ_FEATURE	metal ion-binding site:Zinc	5	0.317863954	0.581443645	AT1G13750, AT5G50400, AT5G49570, AT2G03450, AT3G10330	574	63	8938	1.235827664	1	1	0.970048309
UP_SEQ_FEATURE	region of interest:Substrate binding	8	0.508582327	0.665166723	AT1G13750, AT5G50400, AT2G44490, AT1G55120, AT5G25980, AT5G63990, AT2G03450, AT5G27380	574	121	8938	1.029515939	1	1	0.970048309
UP_SEQ_FEATURE	metal ion-binding site:Iron	5	0.317863954	0.918917323	AT1G13750, AT5G50400, AT3G21360, AT1G17020, AT2G03450	574	107	8938	0.727636849	1	1	0.970048309
Annotation Cluster 75	Enrichment Score: 0.30481328726899776
Category	Term	Count	%	PValue	Genes	List Total	Pop Hits	Pop Total	Fold Enrichment	Bonferroni	Benjamini	FDR
UP_KEYWORDS	Endonuclease	7	0.445009536	0.313818973	AT5G20320, AT4G24970, AT3G28030, AT3G62200, AT5G50780, AT2G40410, AT5G61190	1550	79	26542	1.517305022	1	0.999097137	0.854996588
GOTERM_MF_DIRECT	GO:0004519~endonuclease activity	5	0.317863954	0.607486163	AT4G24970, AT3G28030, AT3G62200, AT5G50780, AT5G61190	1186	64	18171	1.196972492	1	1	0.983383686
UP_KEYWORDS	Nuclease	9	0.572155118	0.63877006	AT5G20320, AT4G24970, AT3G28030, AT5G26940, AT5G22250, AT3G62200, AT5G50780, AT2G40410, AT5G61190	1550	148	26542	1.041316478	1	1	0.8585209
Annotation Cluster 76	Enrichment Score: 0.30359926993736347
Category	Term	Count	%	PValue	Genes	List Total	Pop Hits	Pop Total	Fold Enrichment	Bonferroni	Benjamini	FDR
GOTERM_BP_DIRECT	GO:0098542~defense response to other organism	6	0.381436745	0.124243166	AT3G26210, AT5G36220, AT3G26230, AT3G26220, AT5G25120, AT5G10610	1172	42	18499	2.25487567	1	1	0.969953052
GOTERM_BP_DIRECT	GO:0044550~secondary metabolite biosynthetic process	14	0.890019072	0.129569767	AT4G22690, AT3G26210, AT3G03470, AT3G26230, AT3G26220, AT5G25120, AT3G26300, AT5G10610, AT4G38540, AT3G20100, AT5G36220, AT3G20120, AT2G29720, AT3G20080	1172	145	18499	1.523984936	1	1	0.969953052
GOTERM_MF_DIRECT	GO:0016709~oxidoreductase activity, acting on paired donors, with incorporation or reduction of molecular oxygen, NAD(P)H as one donor, and incorporation of one atom of oxygen	13	0.826446281	0.26601177	AT4G22690, AT3G26210, AT4G31500, AT3G03470, AT3G26230, AT3G26220, AT5G25120, AT3G26300, AT5G10610, AT3G20100, AT5G36220, AT3G20120, AT3G20080	1186	149	18171	1.336753172	1	1	0.983383686
UP_KEYWORDS	Monooxygenase	19	1.207883026	0.388988777	AT4G22690, AT3G26210, AT4G31500, AT3G03470, AT3G26230, AT3G26220, AT5G25120, AT3G19270, AT3G26300, AT1G12200, AT5G10610, AT4G38540, AT2G45510, AT3G20100, AT5G36220, AT3G20120, AT3G14620, AT2G29720, AT3G20080	1550	283	26542	1.149659182	1	1	0.8585209
INTERPRO	IPR017972:Cytochrome P450, conserved site	16	1.017164654	0.466394682	AT4G22690, AT3G26210, AT4G31500, AT3G03470, AT3G26230, AT3G26220, AT5G25120, AT3G19270, AT3G26300, AT5G10610, AT2G45510, AT3G20100, AT5G36220, AT3G20120, AT3G14620, AT3G20080	1397	227	22105	1.115291105	1	1	0.978947368
INTERPRO	IPR002401:Cytochrome P450, E-class, group I	16	1.017164654	0.487105336	AT4G22690, AT3G26210, AT4G31500, AT3G03470, AT3G26230, AT3G26220, AT5G25120, AT3G19270, AT3G26300, AT5G10610, AT2G45510, AT3G20100, AT5G36220, AT3G20120, AT3G14620, AT3G20080	1397	230	22105	1.10074383	1	1	0.978947368
GOTERM_MF_DIRECT	GO:0019825~oxygen binding	16	1.017164654	0.565836557	AT4G22690, AT3G26210, AT4G31500, AT3G03470, AT3G26230, AT3G26220, AT5G25120, AT3G19270, AT3G26300, AT5G10610, AT2G45510, AT3G20100, AT5G36220, AT3G20120, AT3G14620, AT3G20080	1186	234	18171	1.047606693	1	1	0.983383686
UP_SEQ_FEATURE	metal ion-binding site:Iron (heme axial ligand)	12	0.76287349	0.587538681	AT5G36940, AT3G26210, AT4G31500, AT5G36220, AT3G26230, AT3G26220, AT4G21960, AT3G19270, AT5G25120, AT3G26300, AT3G21770, AT1G20620	574	177	8938	1.055690073	1	1	0.970048309
INTERPRO	IPR001128:Cytochrome P450	16	1.017164654	0.612856139	AT4G22690, AT3G26210, AT4G31500, AT3G03470, AT3G26230, AT3G26220, AT5G25120, AT3G19270, AT3G26300, AT5G10610, AT2G45510, AT3G20100, AT5G36220, AT3G20120, AT3G14620, AT3G20080	1397	249	22105	1.016751329	1	1	0.978947368
UP_KEYWORDS	Heme	21	1.335028608	0.756156711	AT4G22690, AT3G26210, AT4G31500, AT3G03470, AT3G26230, AT3G26220, AT4G21960, AT5G25120, AT3G19270, AT2G33380, AT3G21770, AT3G26300, AT5G35735, AT5G10610, AT2G45510, AT3G20100, AT5G36220, AT3G20120, AT3G14620, AT3G20080, AT1G20620	1550	390	26542	0.922054591	1	1	0.8585209
GOTERM_MF_DIRECT	GO:0005506~iron ion binding	20	1.271455817	0.772735163	AT4G22690, AT3G26210, AT4G31500, AT3G03470, AT3G26230, AT3G26220, AT5G25120, AT3G19270, AT3G26300, AT5G10610, AT5G53460, AT2G45510, AT3G20100, AT5G36220, AT3G20120, AT2G43080, AT3G14620, AT3G20080, AT3G28480, AT5G20960	1186	336	18171	0.911979041	1	1	0.983383686
UP_KEYWORDS	Iron	40	2.542911634	0.829409941	AT4G22690, AT1G18910, AT4G31500, AT5G43440, AT3G26220, AT4G10500, AT4G21960, AT3G19270, AT3G26300, AT2G33380, AT3G21770, AT5G35735, AT5G10610, AT5G53460, AT5G36220, AT2G43080, AT5G20960, AT2G41220, AT1G13750, AT5G50400, AT3G26210, AT5G24530, AT3G03470, AT3G26230, AT3G21360, AT5G25120, AT5G26030, AT1G76800, AT2G45510, AT3G20100, AT3G19010, AT3G20120, AT1G17020, AT1G53580, AT3G14620, AT2G03450, AT1…	1550	764	26542	0.896537747	1	1	0.8585209
COG_ONTOLOGY	Secondary metabolites biosynthesis, transport, and catabolism	17	1.080737444	0.874564733	AT4G22690, AT3G26210, AT4G31500, AT3G03470, AT3G26230, AT3G26220, AT5G25120, AT3G19270, AT3G26300, AT5G10610, AT2G45510, AT3G20100, AT3G43670, AT5G36220, AT3G20120, AT3G14620, AT3G20080	190	276	2589	0.839302059	1	1	1
GOTERM_MF_DIRECT	GO:0020037~heme binding	20	1.271455817	0.922612368	AT4G22690, AT3G26210, AT4G31500, AT3G03470, AT3G26230, AT3G26220, AT4G21960, AT5G25120, AT3G19270, AT3G21770, AT3G26300, AT5G10610, AT5G36940, AT2G45510, AT3G20100, AT5G36220, AT3G20120, AT3G14620, AT3G20080, AT1G20620	1186	386	18171	0.793847041	1	1	0.983383686
GOTERM_MF_DIRECT	GO:0016705~oxidoreductase activity, acting on paired donors, with incorporation or reduction of molecular oxygen	7	0.445009536	0.926214132	AT2G45510, AT4G31500, AT3G26220, AT3G19270, AT3G14620, AT3G20080, AT3G28480	1186	148	18171	0.724653617	1	1	0.983383686
Annotation Cluster 77	Enrichment Score: 0.24545685133195055
Category	Term	Count	%	PValue	Genes	List Total	Pop Hits	Pop Total	Fold Enrichment	Bonferroni	Benjamini	FDR
GOTERM_BP_DIRECT	GO:0030001~metal ion transport	9	0.572155118	0.375971474	AT3G19640, AT4G38580, AT5G52750, AT1G63440, AT5G52760, AT3G08040, AT1G60960, AT1G51090, AT2G28660	1172	108	18499	1.315344141	1	1	0.969953052
INTERPRO	IPR006121:Heavy metal-associated domain, HMA	5	0.317863954	0.606121511	AT4G38580, AT1G63440, AT4G30110, AT1G51090, AT2G28660	1397	66	22105	1.198726709	1	1	0.978947368
GOTERM_BP_DIRECT	GO:0046916~cellular transition metal ion homeostasis	5	0.317863954	0.654487832	AT4G38580, AT5G52750, AT5G52760, AT1G51090, AT2G28660	1172	70	18499	1.127437835	1	1	0.969953052
GOTERM_MF_DIRECT	GO:0046914~transition metal ion binding	5	0.317863954	0.699127564	AT4G38580, AT5G52750, AT5G52760, AT1G51090, AT2G28660	1186	72	18171	1.063975548	1	1	0.983383686
Annotation Cluster 78	Enrichment Score: 0.2367175509861818
Category	Term	Count	%	PValue	Genes	List Total	Pop Hits	Pop Total	Fold Enrichment	Bonferroni	Benjamini	FDR
UP_KEYWORDS	Glycolysis	5	0.317863954	0.505398554	AT5G56350, AT2G36580, AT4G26270, AT3G08590, AT2G22480	1550	63	26542	1.359037378	1	1	0.8585209
KEGG_PATHWAY	ath00010:Glycolysis / Gluconeogenesis	8	0.508582327	0.579516265	AT5G56350, AT1G54100, AT5G54960, AT4G25900, AT2G36580, AT4G26270, AT3G08590, AT2G22480	300	113	4727	1.115516224	1	1	0.976744186
GOTERM_BP_DIRECT	GO:0006096~glycolytic process	5	0.317863954	0.665499484	AT5G56350, AT2G36580, AT4G26270, AT3G08590, AT2G22480	1172	71	18499	1.111558429	1	1	0.969953052
Annotation Cluster 79	Enrichment Score: 0.22390270321311503
Category	Term	Count	%	PValue	Genes	List Total	Pop Hits	Pop Total	Fold Enrichment	Bonferroni	Benjamini	FDR
INTERPRO	IPR008974:TRAF-like	8	0.508582327	0.362069456	AT5G37930, AT2G32880, AT3G11910, AT3G61790, AT3G58200, AT3G58430, AT3G58220, AT3G11950	1397	92	22105	1.375929787	1	1	0.978947368
INTERPRO	IPR002083:MATH	5	0.317863954	0.684917717	AT2G32880, AT3G11910, AT3G58200, AT3G58430, AT3G58220	1397	73	22105	1.083780312	1	1	0.978947368
SMART	SM00061:MATH	4	0.254291163	0.858739818	AT2G32880, AT3G11910, AT3G58200, AT3G58220	629	63	8423	0.85022838	1	1	0.971291866
Annotation Cluster 80	Enrichment Score: 0.1894132831644782
Category	Term	Count	%	PValue	Genes	List Total	Pop Hits	Pop Total	Fold Enrichment	Bonferroni	Benjamini	FDR
INTERPRO	IPR013083:Zinc finger, RING/FYVE/PHD-type	48	3.051493961	0.319482585	AT1G08050, AT1G18910, AT5G48655, AT1G67800, AT3G54790, AT1G12470, AT5G22000, AT5G62560, AT5G07270, AT4G14365, AT5G37930, AT1G75400, AT1G49230, AT5G60820, AT3G61460, AT2G45920, AT2G21850, AT4G39140, AT1G20110, AT5G02310, AT5G03200, AT2G44410, AT5G01520, AT5G09800, AT1G79380, AT4G14220, AT3G11840, AT1G12760, AT1G10560, AT1G68820, AT1G61690, AT5G27420, AT3G24010, AT5G65200, AT2G37150, AT1G33420, AT5…	1397	691	22105	1.099150858	1	1	0.978947368
INTERPRO	IPR001841:Zinc finger, RING-type	28	1.780038144	0.698928222	AT1G08050, AT1G18910, AT5G48655, AT1G67800, AT1G12470, AT5G22000, AT5G07270, AT4G14365, AT1G75400, AT1G49230, AT5G60820, AT3G61460, AT4G39140, AT5G03200, AT2G44410, AT5G01520, AT1G79380, AT4G14220, AT1G12760, AT1G68820, AT5G27420, AT2G37150, AT4G27470, AT3G61790, AT2G21500, AT5G10380, AT3G16720, AT1G21651	1397	464	22105	0.954847827	1	1	0.978947368
SMART	SM00184:RING	23	1.462174189	0.814164344	AT1G08050, AT1G12760, AT1G18910, AT5G48655, AT1G12470, AT5G22000, AT5G27420, AT2G37150, AT4G27470, AT4G14365, AT1G75400, AT1G49230, AT5G60820, AT3G61460, AT2G21500, AT5G10380, AT5G03200, AT2G44410, AT5G01520, AT3G16720, AT1G21651, AT1G79380, AT4G14220	629	346	8423	0.890159626	1	1	0.971291866
GOTERM_MF_DIRECT	GO:0008270~zinc ion binding	77	4.895104895	0.961070003	AT1G08050, AT5G26920, AT1G12470, AT5G17890, AT5G22000, AT3G07780, AT4G26910, AT4G21580, AT3G57480, AT4G14365, AT5G37930, AT1G75400, AT1G49230, AT4G17830, AT5G13520, AT2G21830, AT3G61460, AT4G39140, AT5G02310, AT4G31420, AT5G03200, AT1G12760, AT5G43670, AT3G24070, AT2G13560, AT3G19580, AT2G14255, AT1G66140, AT2G37150, AT5G48160, AT5G56660, AT3G61790, AT3G13110, AT2G21500, AT5G04340, AT1G27770, AT4…	1186	1393	18171	0.84690315	1	1	0.983383686
Annotation Cluster 81	Enrichment Score: 0.18457777311376888
Category	Term	Count	%	PValue	Genes	List Total	Pop Hits	Pop Total	Fold Enrichment	Bonferroni	Benjamini	FDR
INTERPRO	IPR005123:Oxoglutarate/iron-dependent dioxygenase	10	0.635727908	0.392070505	AT3G14160, AT5G24530, AT5G43440, AT3G19010, AT2G43080, AT1G17020, AT4G36090, AT4G10500, AT5G01780, AT3G28480	1397	125	22105	1.265855404	1	1	0.978947368
GOTERM_MF_DIRECT	GO:0016706~oxidoreductase activity, acting on paired donors, with incorporation or reduction of molecular oxygen, 2-oxoglutarate as one donor, and incorporation of one atom each of oxygen into both donors	5	0.317863954	0.442664077	AT5G24530, AT2G43080, AT1G17020, AT4G10500, AT3G28480	1186	52	18171	1.473196913	1	1	0.983383686
UP_KEYWORDS	Dioxygenase	6	0.381436745	0.656917641	AT3G14160, AT5G24530, AT2G43080, AT4G10500, AT1G53580, AT3G28480	1550	95	26542	1.08150764	1	1	0.8585209
INTERPRO	IPR026992:Non-haem dioxygenase N-terminal domain	5	0.317863954	0.863386679	AT5G24530, AT5G43440, AT3G19010, AT1G17020, AT4G10500	1397	96	22105	0.824124612	1	1	0.978947368
GOTERM_MF_DIRECT	GO:0051213~dioxygenase activity	5	0.317863954	0.86938097	AT3G14160, AT5G43440, AT3G19010, AT1G17020, AT4G10500	1186	94	18171	0.814959994	1	1	0.983383686
INTERPRO	IPR027443:Isopenicillin N synthase-like	5	0.317863954	0.912364778	AT5G24530, AT5G43440, AT3G19010, AT1G17020, AT4G10500	1397	107	22105	0.739401521	1	1	0.978947368
Annotation Cluster 82	Enrichment Score: 0.1761544679636292
Category	Term	Count	%	PValue	Genes	List Total	Pop Hits	Pop Total	Fold Enrichment	Bonferroni	Benjamini	FDR
GOTERM_BP_DIRECT	GO:0006813~potassium ion transport	5	0.317863954	0.595874376	AT3G04110, AT5G09400, AT5G17860, AT5G17850, AT2G35060	1172	65	18499	1.214163823	1	1	0.969953052
UP_KEYWORDS	Potassium transport	5	0.317863954	0.611956761	AT5G09400, AT1G30270, AT5G17860, AT5G17850, AT2G35060	1550	72	26542	1.189157706	1	1	0.8585209
UP_KEYWORDS	Potassium	5	0.317863954	0.812196566	AT5G09400, AT1G30270, AT5G17860, AT5G17850, AT2G35060	1550	95	26542	0.901256367	1	1	0.8585209
Annotation Cluster 83	Enrichment Score: 0.1749910859089577
Category	Term	Count	%	PValue	Genes	List Total	Pop Hits	Pop Total	Fold Enrichment	Bonferroni	Benjamini	FDR
GOTERM_MF_DIRECT	GO:0001046~core promoter sequence-specific DNA binding	4	0.254291163	0.472036872	AT4G02880, AT1G27660, AT1G03290, AT1G51140	1186	39	18171	1.57141004	1	1	0.983383686
GOTERM_BP_DIRECT	GO:0006366~transcription from RNA polymerase II promoter	4	0.254291163	0.770145487	AT4G02880, AT1G27660, AT1G03290, AT1G51140	1172	63	18499	1.002166965	1	1	0.969953052
GOTERM_MF_DIRECT	GO:0001228~transcriptional activator activity, RNA polymerase II transcription regulatory region sequence-specific binding	4	0.254291163	0.821255033	AT4G02880, AT1G27660, AT1G03290, AT1G51140	1186	67	18171	0.914701367	1	1	0.983383686
Annotation Cluster 84	Enrichment Score: 0.1634718410069382
Category	Term	Count	%	PValue	Genes	List Total	Pop Hits	Pop Total	Fold Enrichment	Bonferroni	Benjamini	FDR
INTERPRO	IPR020843:Polyketide synthase, enoylreductase	3	0.190718373	0.573196644	AT1G72680, AT5G37980, AT4G21580	1397	30	22105	1.582319256	1	1	0.978947368
SMART	SM00829:SM00829	3	0.190718373	0.666227619	AT1G72680, AT5G37980, AT4G21580	629	30	8423	1.339109698	1	1	0.971291866
INTERPRO	IPR013149:Alcohol dehydrogenase, C-terminal	3	0.190718373	0.687578863	AT1G72680, AT5G37980, AT4G21580	1397	37	22105	1.282961559	1	1	0.978947368
INTERPRO	IPR002085:Alcohol dehydrogenase superfamily, zinc-type	3	0.190718373	0.728301168	AT1G72680, AT5G37980, AT4G21580	1397	40	22105	1.186739442	1	1	0.978947368
INTERPRO	IPR011032:GroES-like	3	0.190718373	0.796307855	AT1G72680, AT5G37980, AT4G21580	1397	46	22105	1.031947341	1	1	0.978947368
Annotation Cluster 85	Enrichment Score: 0.15486492878631763
Category	Term	Count	%	PValue	Genes	List Total	Pop Hits	Pop Total	Fold Enrichment	Bonferroni	Benjamini	FDR
INTERPRO	IPR025610:Transcription factor MYC/MYB N-terminal	3	0.190718373	0.408917823	AT5G46760, AT4G00870, AT4G16430	1397	22	22105	2.157708076	1	1	0.978947368
UP_SEQ_FEATURE	DNA-binding region:Basic motif	13	0.826446281	0.415939475	AT5G46760, AT4G00870, AT1G26260, AT3G19290, AT2G46970, AT1G27660, AT1G51140, AT2G46270, AT4G16430, AT1G45249, AT1G03970, AT4G34000, AT2G43010	574	171	8938	1.183792815	1	1	0.970048309
UP_SEQ_FEATURE	domain:Helix-loop-helix motif	8	0.508582327	0.840184223	AT2G46970, AT5G46760, AT4G00870, AT1G27660, AT1G51140, AT1G26260, AT4G16430, AT2G43010	574	147	8938	0.847424684	1	1	0.970048309
INTERPRO	IPR011598:Myc-type, basic helix-loop-helix (bHLH) domain	8	0.508582327	0.905763674	AT2G46970, AT5G46760, AT4G00870, AT1G27660, AT1G51140, AT1G26260, AT4G16430, AT2G43010	1397	166	22105	0.762563497	1	1	0.978947368
SMART	SM00353:HLH	7	0.445009536	0.926481436	AT2G46970, AT5G46760, AT4G00870, AT1G51140, AT1G26260, AT4G16430, AT2G43010	629	129	8423	0.726648673	1	1	0.971291866
GOTERM_MF_DIRECT	GO:0046983~protein dimerization activity	14	0.890019072	0.981562831	AT5G46760, AT4G00870, AT2G40435, AT4G22950, AT1G26260, AT5G62165, AT2G46970, AT1G18390, AT1G27660, AT1G51140, AT3G13030, AT5G10140, AT4G16430, AT2G43010	1186	325	18171	0.659992217	1	1	0.983383686
Annotation Cluster 86	Enrichment Score: 0.1544167244862298
Category	Term	Count	%	PValue	Genes	List Total	Pop Hits	Pop Total	Fold Enrichment	Bonferroni	Benjamini	FDR
GOTERM_BP_DIRECT	GO:0055114~oxidation-reduction process	84	5.340114431	0.572778789	AT3G08710, AT2G39800, AT4G31500, AT3G26220, AT3G15290, AT3G26300, AT2G33380, AT3G21770, AT4G05530, AT2G34790, AT4G21580, AT5G10610, AT4G33040, AT5G53460, AT3G43670, AT3G44560, AT1G54100, AT5G01780, AT2G29990, AT5G51480, AT2G02390, AT4G24220, AT2G33630, AT3G27300, AT3G26210, AT5G24530, AT3G03470, AT3G21360, AT4G36090, AT2G13560, AT4G26160, AT5G48440, AT1G12200, AT4G39830, AT4G38540, AT3G14160, AT5…	1172	1330	18499	0.996892402	1	1	0.969953052
UP_KEYWORDS	Oxidoreductase	67	4.259376987	0.72442539	AT2G39800, AT4G31500, AT3G26220, AT3G26300, AT2G33380, AT3G21770, AT4G05530, AT2G34790, AT5G10610, AT5G53460, AT3G43670, AT3G44560, AT1G54100, AT2G29990, AT2G02390, AT4G24220, AT3G06860, AT3G27300, AT3G26210, AT5G24530, AT3G03470, AT3G21360, AT2G13560, AT1G12200, AT4G39830, AT4G38540, AT3G14160, AT5G11670, AT3G19010, AT3G20120, AT1G17020, AT5G47910, AT3G20080, AT1G80555, AT3G28480, AT1G20620, AT4…	1550	1205	26542	0.952115647	1	1	0.8585209
UP_KEYWORDS	Iron	40	2.542911634	0.829409941	AT4G22690, AT1G18910, AT4G31500, AT5G43440, AT3G26220, AT4G10500, AT4G21960, AT3G19270, AT3G26300, AT2G33380, AT3G21770, AT5G35735, AT5G10610, AT5G53460, AT5G36220, AT2G43080, AT5G20960, AT2G41220, AT1G13750, AT5G50400, AT3G26210, AT5G24530, AT3G03470, AT3G26230, AT3G21360, AT5G25120, AT5G26030, AT1G76800, AT2G45510, AT3G20100, AT3G19010, AT3G20120, AT1G17020, AT1G53580, AT3G14620, AT2G03450, AT1…	1550	764	26542	0.896537747	1	1	0.8585209
Annotation Cluster 87	Enrichment Score: 0.14818139843774725
Category	Term	Count	%	PValue	Genes	List Total	Pop Hits	Pop Total	Fold Enrichment	Bonferroni	Benjamini	FDR
UP_SEQ_FEATURE	domain:Helicase C-terminal	7	0.445009536	0.302899164	AT3G06400, AT5G20320, AT5G41370, AT3G61240, AT2G33730, AT2G47680, AT2G47330	574	71	8938	1.535211268	1	1	0.970048309
UP_SEQ_FEATURE	domain:Helicase ATP-binding	7	0.445009536	0.325847899	AT3G06400, AT5G20320, AT5G41370, AT3G61240, AT2G33730, AT2G47680, AT2G47330	574	73	8938	1.493150685	1	1	0.970048309
INTERPRO	IPR000629:RNA helicase, ATP-dependent, DEAD-box, conserved site	3	0.190718373	0.515603997	AT3G61240, AT2G33730, AT2G47330	1397	27	22105	1.758132506	1	1	0.978947368
GOTERM_MF_DIRECT	GO:0004004~ATP-dependent RNA helicase activity	6	0.381436745	0.677860559	AT3G61240, AT2G33730, AT2G01130, AT2G47680, AT2G47330, AT2G35340	1186	87	18171	1.056637786	1	1	0.983383686
INTERPRO	IPR001650:Helicase, C-terminal	9	0.572155118	0.710165366	AT3G06400, AT5G20320, AT5G41370, AT3G61240, AT2G33730, AT2G01130, AT2G47680, AT2G47330, AT2G35340	1397	146	22105	0.975402281	1	1	0.978947368
INTERPRO	IPR011545:DNA/RNA helicase, DEAD/DEAH box type, N-terminal	6	0.381436745	0.724183511	AT5G20320, AT3G61240, AT2G33730, AT2G01130, AT2G47680, AT2G47330	1397	95	22105	0.99935953	1	1	0.978947368
INTERPRO	IPR014001:Helicase, superfamily 1/2, ATP-binding domain	9	0.572155118	0.737831086	AT3G06400, AT5G20320, AT5G41370, AT3G61240, AT2G33730, AT2G01130, AT2G47680, AT2G47330, AT2G35340	1397	150	22105	0.949391553	1	1	0.978947368
GOTERM_MF_DIRECT	GO:0004386~helicase activity	6	0.381436745	0.758326016	AT3G06400, AT5G20320, AT3G61240, AT2G33730, AT2G01130, AT2G47680	1186	96	18171	0.957577993	1	1	0.983383686
UP_KEYWORDS	Helicase	9	0.572155118	0.830802791	AT3G06400, AT5G20320, AT5G41370, AT3G61240, AT2G33730, AT2G01130, AT2G47680, AT2G47330, AT2G35340	1550	180	26542	0.856193548	1	1	0.8585209
SMART	SM00490:HELICc	9	0.572155118	0.851342471	AT3G06400, AT5G20320, AT5G41370, AT3G61240, AT2G33730, AT2G01130, AT2G47680, AT2G47330, AT2G35340	629	144	8423	0.836943561	1	1	0.971291866
INTERPRO	IPR014014:RNA helicase, DEAD-box type, Q motif	3	0.190718373	0.87013468	AT3G61240, AT2G33730, AT2G47330	1397	55	22105	0.86308323	1	1	0.978947368
SMART	SM00487:DEXDc	9	0.572155118	0.875655683	AT3G06400, AT5G20320, AT5G41370, AT3G61240, AT2G33730, AT2G01130, AT2G47680, AT2G47330, AT2G35340	629	149	8423	0.808858207	1	1	0.971291866
GOTERM_BP_DIRECT	GO:0006396~RNA processing	5	0.317863954	0.879907929	AT5G20320, AT2G01130, AT3G13772, AT2G47680, AT5G46250	1172	99	18499	0.797178267	1	1	0.969953052
UP_SEQ_FEATURE	short sequence motif:Q motif	3	0.190718373	0.882444107	AT3G61240, AT2G33730, AT2G47330	574	56	8938	0.834183673	1	1	0.970048309
UP_SEQ_FEATURE	short sequence motif:DEAD box	3	0.190718373	0.888457401	AT3G61240, AT2G33730, AT2G47330	574	57	8938	0.819548872	1	1	0.970048309
GOTERM_MF_DIRECT	GO:0008026~ATP-dependent helicase activity	4	0.254291163	0.900821375	AT5G41370, AT3G61240, AT2G33730, AT2G47330	1186	80	18171	0.766062395	1	1	0.983383686
GOTERM_BP_DIRECT	GO:0010501~RNA secondary structure unwinding	3	0.190718373	0.910340231	AT3G61240, AT2G33730, AT2G47330	1172	62	18499	0.763748211	1	1	0.969953052
Annotation Cluster 88	Enrichment Score: 0.14523553464322747
Category	Term	Count	%	PValue	Genes	List Total	Pop Hits	Pop Total	Fold Enrichment	Bonferroni	Benjamini	FDR
INTERPRO	IPR017937:Thioredoxin, conserved site	4	0.254291163	0.346726544	AT3G08710, AT1G60420, AT1G45145, AT4G26160	1397	33	22105	1.917962734	1	1	0.978947368
GOTERM_MF_DIRECT	GO:0047134~protein-disulfide reductase activity	3	0.190718373	0.57251964	AT3G08710, AT1G60420, AT1G45145	1186	29	18171	1.584956678	1	1	0.983383686
GOTERM_BP_DIRECT	GO:0034599~cellular response to oxidative stress	5	0.317863954	0.583465036	AT3G08710, AT1G07380, AT2G41090, AT1G45145, AT4G26160	1172	64	18499	1.233135132	1	1	0.969953052
UP_SEQ_FEATURE	domain:Thioredoxin	3	0.190718373	0.681475866	AT3G08710, AT1G45145, AT4G26160	574	36	8938	1.297619048	1	1	0.970048309
INTERPRO	IPR005746:Thioredoxin	3	0.190718373	0.687578863	AT3G08710, AT1G45145, AT4G26160	1397	37	22105	1.282961559	1	1	0.978947368
GOTERM_BP_DIRECT	GO:0006662~glycerol ether metabolic process	3	0.190718373	0.702983021	AT3G08710, AT1G45145, AT4G26160	1172	38	18499	1.246115502	1	1	0.969953052
GOTERM_BP_DIRECT	GO:0045454~cell redox homeostasis	9	0.572155118	0.772185261	AT5G10860, AT3G08710, AT4G33040, AT4G27080, AT1G60420, AT1G45145, AT4G26160, AT5G03630, AT5G13810	1172	155	18499	0.916497853	1	1	0.969953052
GOTERM_MF_DIRECT	GO:0016671~oxidoreductase activity, acting on a sulfur group of donors, disulfide as acceptor	3	0.190718373	0.791002181	AT3G08710, AT1G45145, AT4G26160	1186	44	18171	1.044630538	1	1	0.983383686
INTERPRO	IPR013766:Thioredoxin domain	5	0.317863954	0.800132447	AT3G08710, AT4G27080, AT1G60420, AT1G45145, AT4G26160	1397	86	22105	0.919953056	1	1	0.978947368
GOTERM_MF_DIRECT	GO:0004791~thioredoxin-disulfide reductase activity	3	0.190718373	0.838134485	AT3G08710, AT1G60420, AT1G45145	1186	49	18171	0.938035585	1	1	0.983383686
UP_KEYWORDS	Redox-active center	6	0.381436745	0.841267279	AT3G08710, AT4G33040, AT4G27080, AT1G45145, AT4G26160, AT5G03630	1550	121	26542	0.849117569	1	1	0.8585209
GOTERM_BP_DIRECT	GO:0000103~sulfate assimilation	3	0.190718373	0.842030034	AT3G08710, AT1G45145, AT4G26160	1172	51	18499	0.928478217	1	1	0.969953052
GOTERM_MF_DIRECT	GO:0015035~protein disulfide oxidoreductase activity	5	0.317863954	0.852521851	AT3G08710, AT4G33040, AT1G45145, AT4G26160, AT5G13810	1186	91	18171	0.841826807	1	1	0.983383686
UP_KEYWORDS	Electron transport	7	0.445009536	0.981410011	AT3G08710, AT4G33040, AT1G45145, AT5G25450, AT4G26160, AT5G35735, AT1G30510	1550	204	26542	0.587583808	1	1	0.981410011
Annotation Cluster 89	Enrichment Score: 0.14037819144166364
Category	Term	Count	%	PValue	Genes	List Total	Pop Hits	Pop Total	Fold Enrichment	Bonferroni	Benjamini	FDR
GOTERM_CC_DIRECT	GO:0080008~Cul4-RING E3 ubiquitin ligase complex	9	0.572155118	0.456037234	AT3G16650, AT1G78070, AT3G45620, AT1G55680, AT2G46290, AT1G36070, AT3G05090, AT5G18525, AT4G29860	1493	124	25147	1.222495301	1	1	0.934210526
INTERPRO	IPR017986:WD40-repeat-containing domain	16	1.017164654	0.661367185	AT1G78070, AT1G55680, AT2G46290, AT5G54730, AT2G38020, AT5G18525, AT4G29860, AT3G15880, AT3G16650, AT3G45620, AT1G49450, AT1G36070, AT3G16830, AT3G05090, AT4G36630, AT1G21651	1397	257	22105	0.985101482	1	1	0.978947368
INTERPRO	IPR019775:WD40 repeat, conserved site	9	0.572155118	0.724231231	AT3G15880, AT3G16650, AT1G78070, AT2G46290, AT1G36070, AT3G16830, AT3G05090, AT5G18525, AT4G29860	1397	148	22105	0.962221169	1	1	0.978947368
INTERPRO	IPR001680:WD40 repeat	14	0.890019072	0.739094515	AT1G78070, AT1G55680, AT2G46290, AT5G54730, AT5G18525, AT4G29860, AT3G15880, AT3G16650, AT3G45620, AT1G49450, AT1G36070, AT3G16830, AT3G05090, AT1G21651	1397	237	22105	0.934703358	1	1	0.978947368
INTERPRO	IPR015943:WD40/YVTN repeat-like-containing domain	16	1.017164654	0.757352368	AT1G78070, AT1G55680, AT2G46290, AT5G54730, AT2G38020, AT3G19240, AT5G18525, AT4G29860, AT3G15880, AT3G16650, AT3G45620, AT1G49450, AT1G36070, AT3G16830, AT3G05090, AT1G21651	1397	275	22105	0.920622112	1	1	0.978947368
INTERPRO	IPR020472:G-protein beta WD-40 repeat	6	0.381436745	0.764586165	AT3G16650, AT1G49450, AT2G46290, AT3G05090, AT1G21651, AT4G29860	1397	100	22105	0.949391553	1	1	0.978947368
UP_KEYWORDS	WD repeat	7	0.445009536	0.887923654	AT3G15880, AT3G16650, AT2G46290, AT5G54730, AT3G16830, AT5G18525, AT4G29860	1550	153	26542	0.783445077	1	1	0.887923654
SMART	SM00320:WD40	14	0.890019072	0.907515907	AT1G78070, AT1G55680, AT2G46290, AT5G54730, AT5G18525, AT4G29860, AT3G15880, AT3G16650, AT3G45620, AT1G49450, AT1G36070, AT3G16830, AT3G05090, AT1G21651	629	237	8423	0.791035265	1	1	0.971291866
Annotation Cluster 90	Enrichment Score: 0.134003670581271
Category	Term	Count	%	PValue	Genes	List Total	Pop Hits	Pop Total	Fold Enrichment	Bonferroni	Benjamini	FDR
INTERPRO	IPR023753:Pyridine nucleotide-disulphide oxidoreductase, FAD/NAD(P)-binding domain	10	0.635727908	0.410334019	AT4G38540, AT3G59920, AT5G53460, AT5G03630, AT2G29720, AT5G48440, AT2G29990, AT1G12200, AT2G44100, AT5G13700	1397	127	22105	1.245920674	1	1	0.978947368
UP_KEYWORDS	FAD	10	0.635727908	0.813696589	AT5G53460, AT5G03630, AT5G47910, AT2G34790, AT5G20960, AT2G29990, AT2G41220, AT1G12200, AT5G13700, AT1G30510	1550	196	26542	0.873666886	1	1	0.8585209
UP_KEYWORDS	Flavoprotein	10	0.635727908	0.920675936	AT5G53460, AT5G03630, AT5G47910, AT2G34790, AT5G20960, AT2G29990, AT2G41220, AT1G12200, AT5G13700, AT1G30510	1550	228	26542	0.751046972	1	1	0.920675936
GOTERM_MF_DIRECT	GO:0050660~flavin adenine dinucleotide binding	6	0.381436745	0.946844164	AT5G53460, AT5G03630, AT2G34790, AT5G20960, AT1G12200, AT5G13700	1186	136	18171	0.675937407	1	1	0.983383686
Annotation Cluster 91	Enrichment Score: 0.1307737716741199
Category	Term	Count	%	PValue	Genes	List Total	Pop Hits	Pop Total	Fold Enrichment	Bonferroni	Benjamini	FDR
UP_KEYWORDS	Sugar transport	10	0.635727908	0.356371297	AT2G20780, AT2G25520, AT5G19980, AT5G61520, AT2G02860, AT2G13650, AT5G18840, AT5G50800, AT4G17550, AT4G23010	1550	131	26542	1.307165723	1	1	0.8585209
GOTERM_BP_DIRECT	GO:0035428~hexose transmembrane transport	3	0.190718373	0.742090981	AT2G20780, AT5G61520, AT5G18840	1172	41	18499	1.154936319	1	1	0.969953052
UP_KEYWORDS	Symport	5	0.317863954	0.746517588	AT2G20780, AT5G61520, AT2G02860, AT3G51895, AT5G45380	1550	86	26542	0.995573893	1	1	0.8585209
GOTERM_MF_DIRECT	GO:0005351~sugar:proton symporter activity	6	0.381436745	0.758326016	AT2G20780, AT5G61520, AT2G02860, AT5G18840, AT5G10190, AT4G17550	1186	96	18171	0.957577993	1	1	0.983383686
GOTERM_BP_DIRECT	GO:0046323~glucose import	3	0.190718373	0.797458774	AT2G20780, AT5G61520, AT5G18840	1172	46	18499	1.029399763	1	1	0.969953052
GOTERM_MF_DIRECT	GO:0005355~glucose transmembrane transporter activity	3	0.190718373	0.820566053	AT2G20780, AT5G61520, AT5G18840	1186	47	18171	0.977951993	1	1	0.983383686
GOTERM_MF_DIRECT	GO:0015144~carbohydrate transmembrane transporter activity	5	0.317863954	0.840283831	AT2G20780, AT5G61520, AT2G02860, AT5G18840, AT5G10190	1186	89	18171	0.860744264	1	1	0.983383686
INTERPRO	IPR003663:Sugar/inositol transporter	3	0.190718373	0.856239797	AT2G20780, AT5G61520, AT5G18840	1397	53	22105	0.895652409	1	1	0.978947368
INTERPRO	IPR005828:General substrate transporter	3	0.190718373	0.943923895	AT2G20780, AT5G61520, AT5G18840	1397	71	22105	0.668585601	1	1	0.978947368
Annotation Cluster 92	Enrichment Score: 0.13019028489735876
Category	Term	Count	%	PValue	Genes	List Total	Pop Hits	Pop Total	Fold Enrichment	Bonferroni	Benjamini	FDR
INTERPRO	IPR017853:Glycoside hydrolase, superfamily	14	0.890019072	0.5704932	AT3G26380, AT2G39930, AT1G10050, AT5G25980, AT3G57240, AT5G61250, AT3G23640, AT3G57260, AT3G23920, AT4G09020, AT4G34480, AT2G44490, AT2G26600, AT3G47010	1397	210	22105	1.054879504	1	1	0.978947368
GOTERM_BP_DIRECT	GO:0005975~carbohydrate metabolic process	25	1.589319771	0.587708645	AT3G26380, AT3G07020, AT1G10050, AT1G55120, AT5G61250, AT3G57240, AT3G57260, AT4G09020, AT2G44490, AT2G26600, AT4G25900, AT3G07690, AT2G31865, AT3G29160, AT3G47010, AT3G01090, AT1G22650, AT1G09910, AT2G39930, AT5G43330, AT5G25980, AT3G23640, AT3G01850, AT4G34480, AT4G01700	1172	390	18499	1.011803185	1	1	0.969953052
INTERPRO	IPR013781:Glycoside hydrolase, catalytic domain	11	0.699300699	0.680088484	AT4G09020, AT4G34480, AT2G39930, AT2G44490, AT1G10050, AT2G26600, AT5G25980, AT3G57240, AT5G61250, AT3G57260, AT3G23920	1397	176	22105	0.988949535	1	1	0.978947368
UP_SEQ_FEATURE	active site:Nucleophile	13	0.826446281	0.726581096	AT3G08710, AT3G51160, AT2G39930, AT4G25810, AT5G25980, AT5G49570, AT5G61250, AT2G14260, AT3G57260, AT4G09020, AT4G34480, AT2G44490, AT1G54100	574	214	8938	0.945927904	1	1	0.970048309
UP_KEYWORDS	Glycosidase	17	1.080737444	0.835064486	AT3G24180, AT3G26380, AT2G39930, AT4G25810, AT1G55120, AT5G25980, AT3G57240, AT3G23640, AT5G14950, AT3G57260, AT3G23920, AT4G09020, AT4G34480, AT2G44490, AT5G05460, AT3G47010, AT1G22650	1550	337	26542	0.863815449	1	1	0.8585209
GOTERM_MF_DIRECT	GO:0004553~hydrolase activity, hydrolyzing O-glycosyl compounds	12	0.76287349	0.936075095	AT4G34480, AT2G39930, AT2G44490, AT4G25810, AT1G10050, AT2G26600, AT1G55120, AT5G25980, AT3G57240, AT3G47010, AT3G23640, AT3G57260	1186	248	18171	0.741350704	1	1	0.983383686
UP_SEQ_FEATURE	active site:Proton donor	10	0.635727908	0.947055071	AT1G17745, AT4G09020, AT4G15530, AT4G34480, AT2G39930, AT2G44490, AT4G25810, AT5G61250, AT2G14260, AT3G57260	574	219	8938	0.711024136	1	1	0.970048309
Annotation Cluster 93	Enrichment Score: 0.11717035090778827
Category	Term	Count	%	PValue	Genes	List Total	Pop Hits	Pop Total	Fold Enrichment	Bonferroni	Benjamini	FDR
UP_KEYWORDS	Cytoskeleton	15	0.953591863	0.552643551	AT1G64740, AT3G06420, AT3G01780, AT3G55770, AT1G12360, AT4G21980, AT5G42080, AT4G02570, AT5G11710, AT1G49240, AT3G44730, AT4G27180, AT2G05630, AT3G60190, AT3G10730	1550	242	26542	1.061396961	1	1	0.8585209
GOTERM_CC_DIRECT	GO:0005874~microtubule	9	0.572155118	0.745545833	AT1G64740, AT3G06420, AT3G44730, AT4G21800, AT4G27180, AT2G05630, AT4G21980, AT5G42080, AT3G60190	1493	161	25147	0.941549176	1	1	0.934210526
UP_KEYWORDS	Motor protein	5	0.317863954	0.770155463	AT4G28710, AT3G44730, AT4G27180, AT5G42080, AT3G60190	1550	89	26542	0.962015223	1	1	0.8585209
UP_KEYWORDS	Microtubule	8	0.508582327	0.844797699	AT1G64740, AT3G06420, AT3G44730, AT4G27180, AT2G05630, AT4G21980, AT5G42080, AT3G60190	1550	163	26542	0.840435385	1	1	0.8585209
GOTERM_MF_DIRECT	GO:0008017~microtubule binding	5	0.317863954	0.968049732	AT3G06420, AT4G27180, AT2G05630, AT5G42080, AT3G60190	1186	126	18171	0.607986027	1	1	0.983383686
Annotation Cluster 94	Enrichment Score: 0.11607837902696011
Category	Term	Count	%	PValue	Genes	List Total	Pop Hits	Pop Total	Fold Enrichment	Bonferroni	Benjamini	FDR
GOTERM_BP_DIRECT	GO:0007049~cell cycle	8	0.508582327	0.659708332	AT1G12360, AT2G27600, AT3G08550, AT3G17590, AT4G02570, AT1G72160, AT5G10810, AT3G60190	1172	122	18499	1.035024898	1	1	0.969953052
UP_KEYWORDS	Cell cycle	13	0.826446281	0.739189831	AT5G16270, AT1G12360, AT3G08550, AT3G17590, AT5G42080, AT4G02570, AT5G10810, AT4G29860, AT5G61210, AT2G27600, AT3G48860, AT1G72160, AT3G60190	1550	238	26542	0.93533749	1	1	0.8585209
UP_KEYWORDS	Cell division	8	0.508582327	0.919722709	AT5G16270, AT5G61210, AT1G12360, AT3G08550, AT3G48860, AT5G42080, AT1G72160, AT3G60190	1550	185	26542	0.740491718	1	1	0.919722709
Annotation Cluster 95	Enrichment Score: 0.11288934330386634
Category	Term	Count	%	PValue	Genes	List Total	Pop Hits	Pop Total	Fold Enrichment	Bonferroni	Benjamini	FDR
UP_SEQ_FEATURE	lipid moiety-binding region:GPI-anchor amidated serine	5	0.317863954	0.675892928	AT5G19250, AT5G19240, AT1G66970, AT5G51480, AT2G17120	574	71	8938	1.096579477	1	1	0.970048309
UP_KEYWORDS	GPI-anchor	7	0.445009536	0.72281245	AT3G20600, AT5G19250, AT5G19240, AT1G66970, AT5G51480, AT2G17760, AT2G17120	1550	122	26542	0.982517187	1	1	0.8585209
UP_SEQ_FEATURE	propeptide:Removed in mature form	8	0.508582327	0.783783972	AT4G24990, AT5G19250, AT5G19240, AT1G66970, AT2G05630, AT4G21980, AT5G51480, AT2G17120	574	137	8938	0.909280501	1	1	0.970048309
GOTERM_CC_DIRECT	GO:0031225~anchored component of membrane	11	0.699300699	0.923299759	AT5G60950, AT5G19250, AT5G19240, AT2G26600, AT3G51330, AT1G66970, AT5G49280, AT5G51480, AT2G17760, AT2G17120, AT1G05840	1493	246	25147	0.753154286	1	1	0.934210526
Annotation Cluster 96	Enrichment Score: 0.10871652334618023
Category	Term	Count	%	PValue	Genes	List Total	Pop Hits	Pop Total	Fold Enrichment	Bonferroni	Benjamini	FDR
INTERPRO	IPR023213:Chloramphenicol acetyltransferase-like domain	5	0.317863954	0.674378249	AT5G67160, AT5G57840, AT1G31490, AT4G26910, AT5G38130	1397	72	22105	1.098832816	1	1	0.978947368
INTERPRO	IPR003480:Transferase	4	0.254291163	0.768669002	AT5G67160, AT5G57840, AT1G31490, AT5G38130	1397	63	22105	1.004647146	1	1	0.978947368
GOTERM_MF_DIRECT	GO:0016747~transferase activity, transferring acyl groups other than amino-acyl groups	5	0.317863954	0.910348137	AT5G67160, AT5G57840, AT2G22920, AT1G31490, AT5G38130	1186	103	18171	0.743749898	1	1	0.983383686
Annotation Cluster 97	Enrichment Score: 0.10500182005573352
Category	Term	Count	%	PValue	Genes	List Total	Pop Hits	Pop Total	Fold Enrichment	Bonferroni	Benjamini	FDR
INTERPRO	IPR015915:Kelch-type beta propeller	5	0.317863954	0.516380973	AT3G05420, AT3G07720, AT3G16410, AT2G36360, AT4G03030	1397	59	22105	1.340948522	1	1	0.978947368
INTERPRO	IPR006652:Kelch repeat type 1	4	0.254291163	0.96544416	AT3G07720, AT3G16410, AT2G36360, AT4G03030	1397	105	22105	0.602788288	1	1	0.978947368
SMART	SM00612:Kelch	3	0.190718373	0.971174226	AT3G16410, AT2G36360, AT4G03030	629	70	8423	0.573904156	1	1	0.971291866
Annotation Cluster 98	Enrichment Score: 0.09763229962464064
Category	Term	Count	%	PValue	Genes	List Total	Pop Hits	Pop Total	Fold Enrichment	Bonferroni	Benjamini	FDR
INTERPRO	IPR000210:BTB/POZ-like	5	0.317863954	0.705268171	AT5G03250, AT1G55760, AT5G47800, AT1G64280, AT1G01640	1397	75	22105	1.054879504	1	1	0.978947368
SMART	SM00225:BTB	4	0.254291163	0.817676268	AT5G03250, AT1G55760, AT1G64280, AT1G01640	629	58	8423	0.92352393	1	1	0.971291866
INTERPRO	IPR011333:BTB/POZ fold	5	0.317863954	0.883420399	AT5G03250, AT1G55760, AT5G47800, AT1G64280, AT1G01640	1397	100	22105	0.791159628	1	1	0.978947368
Annotation Cluster 99	Enrichment Score: 0.08461744085761107
Category	Term	Count	%	PValue	Genes	List Total	Pop Hits	Pop Total	Fold Enrichment	Bonferroni	Benjamini	FDR
INTERPRO	IPR015915:Kelch-type beta propeller	5	0.317863954	0.516380973	AT3G05420, AT3G07720, AT3G16410, AT2G36360, AT4G03030	1397	59	22105	1.340948522	1	1	0.978947368
UP_SEQ_FEATURE	repeat:Kelch 5	3	0.190718373	0.599922876	AT3G05420, AT3G16410, AT4G03030	574	31	8938	1.506912442	1	1	0.970048309
UP_SEQ_FEATURE	repeat:Kelch 4	3	0.190718373	0.882444107	AT3G05420, AT3G16410, AT4G03030	574	56	8938	0.834183673	1	1	0.970048309
UP_SEQ_FEATURE	repeat:Kelch 3	4	0.254291163	0.945729044	AT3G05420, AT4G38940, AT3G16410, AT4G03030	574	94	8938	0.662613982	1	1	0.970048309
UP_SEQ_FEATURE	repeat:Kelch 1	4	0.254291163	0.995956161	AT3G05420, AT4G38940, AT3G16410, AT4G03030	574	144	8938	0.432539683	1	1	0.995956161
UP_SEQ_FEATURE	repeat:Kelch 2	4	0.254291163	0.995956161	AT3G05420, AT4G38940, AT3G16410, AT4G03030	574	144	8938	0.432539683	1	1	0.995956161
UP_KEYWORDS	Kelch repeat	4	0.254291163	0.996960337	AT3G05420, AT4G38940, AT3G16410, AT4G03030	1550	165	26542	0.415124145	1	1	0.996960337
Annotation Cluster 100	Enrichment Score: 0.08171788555317028
Category	Term	Count	%	PValue	Genes	List Total	Pop Hits	Pop Total	Fold Enrichment	Bonferroni	Benjamini	FDR
GOTERM_MF_DIRECT	GO:0008757~S-adenosylmethionine-dependent methyltransferase activity	8	0.508582327	0.629377069	AT3G27230, AT3G15530, AT2G34300, AT3G23480, AT3G44860, AT1G55450, AT2G43940, AT3G10200	1186	115	18171	1.06582594	1	1	0.983383686
GOTERM_BP_DIRECT	GO:0032259~methylation	11	0.699300699	0.869857197	AT3G27230, AT3G15530, AT2G34300, AT3G23480, AT3G44860, AT1G55450, AT2G41960, AT2G43940, AT5G10605, AT3G10200, AT4G31790	1172	212	18499	0.818987861	1	1	0.969953052
UP_KEYWORDS	Methyltransferase	15	0.953591863	0.879332821	AT3G27230, AT2G34300, AT1G55450, AT5G10605, AT3G15530, AT3G44860, AT3G61990, AT1G45231, AT2G43940, AT5G08335, AT4G14140, AT3G10200, AT5G04940, AT4G31790, AT2G40020	1550	313	26542	0.820632794	1	1	0.879332821
GOTERM_MF_DIRECT	GO:0008168~methyltransferase activity	6	0.381436745	0.978624981	AT2G34300, AT1G55450, AT1G45231, AT2G43940, AT5G10605, AT4G31790	1186	157	18171	0.585525397	1	1	0.983383686
Annotation Cluster 101	Enrichment Score: 0.05473451270701128
Category	Term	Count	%	PValue	Genes	List Total	Pop Hits	Pop Total	Fold Enrichment	Bonferroni	Benjamini	FDR
GOTERM_BP_DIRECT	GO:0009813~flavonoid biosynthetic process	9	0.572155118	0.70558807	AT5G24530, AT3G19010, AT3G07020, AT5G12890, AT2G28080, AT1G17020, AT3G21790, AT2G29730, AT2G30140	1172	145	18499	0.979704602	1	1	0.969953052
GOTERM_BP_DIRECT	GO:0052696~flavonoid glucuronidation	6	0.381436745	0.844615169	AT3G07020, AT5G12890, AT2G28080, AT3G21790, AT2G29730, AT2G30140	1172	112	18499	0.845578376	1	1	0.969953052
INTERPRO	IPR002213:UDP-glucuronosyl/UDP-glucosyltransferase	6	0.381436745	0.863843741	AT3G07020, AT5G12890, AT2G28080, AT3G21790, AT2G29730, AT2G30140	1397	116	22105	0.818440994	1	1	0.978947368
GOTERM_MF_DIRECT	GO:0008194~UDP-glycosyltransferase activity	4	0.254291163	0.964424546	AT5G12890, AT3G21790, AT2G29730, AT2G30140	1186	101	18171	0.606782095	1	1	0.983383686
GOTERM_MF_DIRECT	GO:0080044~quercetin 7-O-glucosyltransferase activity	4	0.254291163	0.97097432	AT2G28080, AT3G21790, AT2G29730, AT2G30140	1186	105	18171	0.583666586	1	1	0.983383686
GOTERM_MF_DIRECT	GO:0080043~quercetin 3-O-glucosyltransferase activity	4	0.254291163	0.973804165	AT2G28080, AT3G21790, AT2G29730, AT2G30140	1186	107	18171	0.572756931	1	1	0.983383686
Annotation Cluster 102	Enrichment Score: 0.05350449378035769
Category	Term	Count	%	PValue	Genes	List Total	Pop Hits	Pop Total	Fold Enrichment	Bonferroni	Benjamini	FDR
UP_KEYWORDS	mRNA processing	12	0.76287349	0.6807105	AT4G37120, AT4G29820, AT3G61240, AT3G14100, AT2G33730, AT3G61860, AT2G14285, AT3G19130, AT2G17520, AT4G27000, AT2G35340, AT3G02950	1550	209	26542	0.983188764	1	1	0.8585209
UP_KEYWORDS	mRNA splicing	7	0.445009536	0.757570012	AT4G37120, AT2G33730, AT3G61860, AT2G14285, AT2G17520, AT2G35340, AT3G02950	1550	127	26542	0.943835408	1	1	0.8585209
GOTERM_BP_DIRECT	GO:0006397~mRNA processing	9	0.572155118	0.875058894	AT4G37120, AT3G61240, AT3G14100, AT2G33730, AT3G09100, AT3G19130, AT2G17520, AT4G27000, AT3G02950	1172	176	18499	0.807142996	1	1	0.969953052
UP_KEYWORDS	Spliceosome	4	0.254291163	0.884766732	AT4G37120, AT3G61860, AT2G14285, AT2G35340	1550	86	26542	0.796459115	1	1	0.884766732
GOTERM_CC_DIRECT	GO:0005681~spliceosomal complex	3	0.190718373	0.966832075	AT4G37120, AT3G61860, AT2G35340	1493	86	25147	0.587555881	1	1	0.966832075
GOTERM_BP_DIRECT	GO:0000398~mRNA splicing, via spliceosome	4	0.254291163	0.97822508	AT3G16650, AT3G61860, AT2G14285, AT2G35340	1172	114	18499	0.553829112	1	1	0.97822508
GOTERM_BP_DIRECT	GO:0008380~RNA splicing	4	0.254291163	0.993349927	AT4G37120, AT3G61860, AT2G17520, AT3G02950	1172	137	18499	0.460850502	1	1	0.993349927
KEGG_PATHWAY	ath03040:Spliceosome	6	0.381436745	0.99499443	AT4G37120, AT2G33730, AT3G61860, AT2G14285, AT2G47330, AT2G35340	300	192	4727	0.492395833	1	1	0.99499443
Annotation Cluster 103	Enrichment Score: 0.04349494583706045
Category	Term	Count	%	PValue	Genes	List Total	Pop Hits	Pop Total	Fold Enrichment	Bonferroni	Benjamini	FDR
UP_KEYWORDS	Flowering	7	0.445009536	0.822528788	AT3G06400, AT2G33810, AT5G16320, AT5G10140, AT4G22950, AT4G14900, AT5G62165	1550	138	26542	0.868602151	1	1	0.8585209
UP_KEYWORDS	Differentiation	7	0.445009536	0.907671972	AT2G33810, AT5G16320, AT3G08550, AT5G10140, AT4G14900, AT5G62165, AT4G17695	1550	159	26542	0.753881112	1	1	0.907671972
GOTERM_BP_DIRECT	GO:0030154~cell differentiation	11	0.699300699	0.991825182	AT1G74430, AT5G07690, AT3G54010, AT2G33810, AT5G16320, AT3G08550, AT5G10140, AT1G18570, AT4G14900, AT5G62165, AT4G17695	1172	296	18499	0.586572387	1	1	0.991825182
Annotation Cluster 104	Enrichment Score: 0.043189668462752906
Category	Term	Count	%	PValue	Genes	List Total	Pop Hits	Pop Total	Fold Enrichment	Bonferroni	Benjamini	FDR
INTERPRO	IPR002487:Transcription factor, K-box	3	0.190718373	0.728301168	AT5G10140, AT4G22950, AT5G62165	1397	40	22105	1.186739442	1	1	0.978947368
UP_KEYWORDS	Flowering	7	0.445009536	0.822528788	AT3G06400, AT2G33810, AT5G16320, AT5G10140, AT4G22950, AT4G14900, AT5G62165	1550	138	26542	0.868602151	1	1	0.8585209
GOTERM_BP_DIRECT	GO:0045944~positive regulation of transcription from RNA polymerase II promoter	5	0.317863954	0.956490012	AT5G10140, AT4G22950, AT5G62165, AT4G16150, AT3G16940	1172	123	18499	0.641631288	1	1	0.969953052
GOTERM_MF_DIRECT	GO:0000977~RNA polymerase II regulatory region sequence-specific DNA binding	5	0.317863954	0.970909432	AT2G32530, AT5G10140, AT4G22950, AT5G62165, AT4G24000	1186	128	18171	0.598486246	1	1	0.983383686
INTERPRO	IPR002100:Transcription factor, MADS-box	3	0.190718373	0.993276059	AT5G10140, AT4G22950, AT5G62165	1397	109	22105	0.435500713	1	1	0.993276059
SMART	SM00432:MADS	3	0.190718373	0.996484962	AT5G10140, AT4G22950, AT5G62165	629	101	8423	0.397755356	1	1	0.996484962
Annotation Cluster 105	Enrichment Score: 0.03940792350083987
Category	Term	Count	%	PValue	Genes	List Total	Pop Hits	Pop Total	Fold Enrichment	Bonferroni	Benjamini	FDR
GOTERM_MF_DIRECT	GO:0051082~unfolded protein binding	5	0.317863954	0.827204324	AT2G20550, AT3G44110, AT1G08450, AT5G22060, AT4G28480	1186	87	18171	0.880531488	1	1	0.983383686
GOTERM_BP_DIRECT	GO:0006457~protein folding	13	0.826446281	0.95682446	AT3G29310, AT3G08710, AT1G08450, AT5G22060, AT4G28480, AT4G26160, AT3G21640, AT2G20550, AT3G44110, AT1G45145, AT3G54826, AT5G05750, AT2G47320	1172	288	18499	0.712478076	1	1	0.969953052
UP_KEYWORDS	Chaperone	7	0.445009536	0.962345821	AT3G29310, AT3G44110, AT1G08450, AT5G22060, AT1G76180, AT2G34470, AT2G47320	1550	185	26542	0.647930253	1	1	0.962345821
Annotation Cluster 106	Enrichment Score: 0.029697216208063388
Category	Term	Count	%	PValue	Genes	List Total	Pop Hits	Pop Total	Fold Enrichment	Bonferroni	Benjamini	FDR
UP_KEYWORDS	Peroxidase	6	0.381436745	0.869671369	AT4G02520, AT4G21960, AT3G21770, AT5G47910, AT1G20620, AT2G02390	1550	127	26542	0.809001778	1	1	0.869671369
UP_KEYWORDS	Hydrogen peroxide	3	0.190718373	0.956307288	AT4G21960, AT3G21770, AT1G20620	1550	82	26542	0.626483084	1	1	0.956307288
GOTERM_BP_DIRECT	GO:0042744~hydrogen peroxide catabolic process	3	0.190718373	0.979390108	AT4G21960, AT3G21770, AT1G20620	1172	89	18499	0.532049315	1	1	0.979390108
Annotation Cluster 107	Enrichment Score: 0.021433268390027425
Category	Term	Count	%	PValue	Genes	List Total	Pop Hits	Pop Total	Fold Enrichment	Bonferroni	Benjamini	FDR
GOTERM_BP_DIRECT	GO:0042787~protein ubiquitination involved in ubiquitin-dependent protein catabolic process	9	0.572155118	0.878816128	AT5G37930, AT5G60820, AT3G61790, AT4G27470, AT2G44410, AT4G02570, AT4G12570, AT4G14220, AT1G01640	1172	177	18499	0.802582866	1	1	0.969953052
GOTERM_MF_DIRECT	GO:0061630~ubiquitin protein ligase activity	10	0.635727908	0.988268488	AT5G37930, AT1G12760, AT5G48655, AT2G33770, AT5G60820, AT3G61790, AT5G02310, AT1G78870, AT4G02570, AT4G14220	1186	257	18171	0.596157506	1	1	0.988268488
GOTERM_BP_DIRECT	GO:0043161~proteasome-mediated ubiquitin-dependent protein catabolic process	9	0.572155118	0.992949654	AT5G37930, AT1G12760, AT5G48655, AT5G60820, AT3G61790, AT4G29040, AT3G63000, AT4G14220, AT1G01640	1172	256	18499	0.55491081	1	1	0.992949654
Annotation Cluster 108	Enrichment Score: 0.020564506714802568
Category	Term	Count	%	PValue	Genes	List Total	Pop Hits	Pop Total	Fold Enrichment	Bonferroni	Benjamini	FDR
INTERPRO	IPR001965:Zinc finger, PHD-type	6	0.381436745	0.925319495	AT2G21830, AT3G07780, AT2G21850, AT3G24010, AT1G33420, AT5G48160	1397	132	22105	0.719236025	1	1	0.978947368
INTERPRO	IPR019786:Zinc finger, PHD-type, conserved site	3	0.190718373	0.963675576	AT2G21850, AT3G24010, AT1G33420	1397	79	22105	0.60088073	1	1	0.978947368
SMART	SM00249:PHD	6	0.381436745	0.972935198	AT2G21830, AT3G07780, AT2G21850, AT3G24010, AT1G33420, AT5G48160	629	132	8423	0.608686226	1	1	0.972935198
Annotation Cluster 109	Enrichment Score: 0.015605601065031702
Category	Term	Count	%	PValue	Genes	List Total	Pop Hits	Pop Total	Fold Enrichment	Bonferroni	Benjamini	FDR
INTERPRO	IPR006447:Myb domain, plants	5	0.317863954	0.792662331	AT3G13040, AT2G20570, AT5G29000, AT4G17695, AT5G05090	1397	85	22105	0.930776033	1	1	0.978947368
INTERPRO	IPR001005:SANT/Myb domain	10	0.635727908	0.992950435	AT1G74430, AT3G13040, AT3G06400, AT2G20570, AT5G07690, AT5G29000, AT1G18570, AT4G17695, AT2G44430, AT5G05090	1397	279	22105	0.567139518	1	1	0.992950435
GOTERM_BP_DIRECT	GO:0006357~regulation of transcription from RNA polymerase II promoter	7	0.445009536	0.993737737	AT1G74430, AT5G07690, AT3G14990, AT1G18570, AT3G17590, AT3G11220, AT3G04740	1172	213	18499	0.518727267	1	1	0.993737737
INTERPRO	IPR017930:Myb domain	7	0.445009536	0.996552291	AT1G74430, AT3G13040, AT2G20570, AT5G07690, AT5G29000, AT1G18570, AT5G05090	1397	227	22105	0.487939859	1	1	0.996552291
GOTERM_MF_DIRECT	GO:0000981~RNA polymerase II transcription factor activity, sequence-specific DNA binding	4	0.254291163	0.998437161	AT1G74430, AT1G56280, AT5G07690, AT1G18570	1186	159	18171	0.385440199	1	1	0.998437161
GOTERM_MF_DIRECT	GO:0001135~transcription factor activity, RNA polymerase II transcription factor recruiting	3	0.190718373	0.999220087	AT1G74430, AT5G07690, AT1G18570	1186	141	18171	0.325983998	1	1	0.999220087
SMART	SM00717:SANT	5	0.317863954	0.999979818	AT1G74430, AT3G06400, AT5G07690, AT1G18570, AT2G44430	629	229	8423	0.29238203	1	1	0.999979818
Annotation Cluster 110	Enrichment Score: 0.005380079642111416
Category	Term	Count	%	PValue	Genes	List Total	Pop Hits	Pop Total	Fold Enrichment	Bonferroni	Benjamini	FDR
UP_KEYWORDS	Initiation factor	3	0.190718373	0.973655588	AT1G75510, AT2G46290, AT1G17440	1550	92	26542	0.558387097	1	1	0.973655588
UP_KEYWORDS	Protein biosynthesis	6	0.381436745	0.993837384	AT3G26618, AT1G75510, AT5G47880, AT1G32130, AT2G46290, AT1G17440	1550	206	26542	0.498753523	1	1	0.993837384
GOTERM_MF_DIRECT	GO:0003743~translation initiation factor activity	3	0.190718373	0.99572422	AT1G75510, AT2G46290, AT1G17440	1186	113	18171	0.406758794	1	1	0.99572422
Annotation Cluster 111	Enrichment Score: 0.0020442407735459926
Category	Term	Count	%	PValue	Genes	List Total	Pop Hits	Pop Total	Fold Enrichment	Bonferroni	Benjamini	FDR
INTERPRO	IPR000504:RNA recognition motif domain	9	0.572155118	0.99179684	AT5G19960, AT3G14100, AT3G61860, AT3G19130, AT5G16840, AT4G27000, AT5G46250, AT3G13700, AT3G49390	1397	253	22105	0.562880368	1	1	0.99179684
INTERPRO	IPR012677:Nucleotide-binding, alpha-beta plait	10	0.635727908	0.993969994	AT5G19960, AT3G14100, AT1G14790, AT3G61860, AT3G19130, AT5G16840, AT4G27000, AT5G46250, AT3G13700, AT3G49390	1397	283	22105	0.559123412	1	1	0.993969994
SMART	SM00360:RRM	9	0.572155118	0.996662217	AT5G19960, AT3G14100, AT3G61860, AT3G19130, AT5G16840, AT4G27000, AT5G46250, AT3G13700, AT3G49390	629	231	8423	0.521731051	1	1	0.996662217
GOTERM_MF_DIRECT	GO:0000166~nucleotide binding	19	1.207883026	0.998801183	AT3G28450, AT5G19960, AT1G14790, AT2G46290, AT1G63440, AT3G61860, AT3G19130, AT5G16840, AT4G27000, AT5G46250, AT2G34470, AT4G29860, AT3G16650, AT3G45620, AT1G49450, AT3G14100, AT3G13700, AT3G05090, AT3G49390	1186	504	18171	0.577586726	1	1	0.998801183
Annotation Cluster 112	Enrichment Score: 0.0012261247878272987
Category	Term	Count	%	PValue	Genes	List Total	Pop Hits	Pop Total	Fold Enrichment	Bonferroni	Benjamini	FDR
GOTERM_MF_DIRECT	GO:0046910~pectinesterase inhibitor activity	3	0.190718373	0.995460151	AT1G47960, AT2G26440, AT3G47670	1186	112	18171	0.410390569	1	1	0.995460151
INTERPRO	IPR006501:Pectinesterase inhibitor	3	0.190718373	0.997010224	AT1G47960, AT2G26440, AT3G47670	1397	123	22105	0.385931526	1	1	0.997010224
SMART	SM00856:SM00856	3	0.190718373	0.999075099	AT1G47960, AT2G26440, AT3G47670	629	120	8423	0.334777424	1	1	0.999075099
Annotation Cluster 113	Enrichment Score: 1.3121967045873662E-4
Category	Term	Count	%	PValue	Genes	List Total	Pop Hits	Pop Total	Fold Enrichment	Bonferroni	Benjamini	FDR
UP_SEQ_FEATURE	transit peptide:Chloroplast	25	1.589319771	0.998845916	AT1G17745, AT5G19470, AT5G23010, AT1G14370, AT1G10970, AT1G01550, AT4G09020, AT4G15530, AT4G27070, AT2G41220, AT2G22480, AT3G17700, AT2G39930, AT3G25780, AT4G26160, AT2G30440, AT5G27380, AT1G30510, AT2G02800, AT1G27770, AT5G13110, AT1G13280, AT1G60960, AT4G39210, AT3G47060	574	631	8938	0.616934571	1	1	0.998845916
UP_KEYWORDS	Transit peptide	69	4.386522568	0.999971398	AT5G19470, AT3G56710, AT3G08630, AT5G23010, AT5G16440, AT1G14370, AT4G26910, AT1G29395, AT4G02380, AT3G23630, AT1G10970, AT4G27320, AT4G09020, AT4G15530, AT5G53460, AT5G54430, AT4G35985, AT2G42530, AT2G29990, AT2G22480, AT3G17700, AT2G39930, AT2G17840, AT3G60980, AT2G13560, AT4G26160, AT2G22910, AT5G26030, AT5G66650, AT2G30440, AT2G38400, AT2G02800, AT5G10860, AT3G13110, AT1G27770, AT2G45290, AT1…	1550	1780	26542	0.663790504	1	1	0.999971398
UP_KEYWORDS	Chloroplast	52	3.305785124	0.999986352	AT5G19470, AT3G56710, AT3G08630, AT5G23010, AT5G16440, AT1G14370, AT1G29395, AT2G33380, AT1G10970, AT4G27320, AT4G09020, AT4G15530, AT5G53460, AT5G54430, AT4G35985, AT2G42530, AT2G22480, AT3G17700, AT2G39930, AT2G17840, AT4G26160, AT2G22910, AT5G26030, AT2G30440, AT2G02800, AT1G27770, AT1G51660, AT2G45290, AT1G54130, AT1G60960, AT2G42540, AT3G47060, AT3G29310, AT1G17745, AT5G26940, AT4G25880, AT2…	1550	1449	26542	0.614521249	1	1	0.999986352
UP_KEYWORDS	Plastid	52	3.305785124	0.999988423	AT5G19470, AT3G56710, AT3G08630, AT5G23010, AT5G16440, AT1G14370, AT1G29395, AT2G33380, AT1G10970, AT4G27320, AT4G09020, AT4G15530, AT5G53460, AT5G54430, AT4G35985, AT2G42530, AT2G22480, AT3G17700, AT2G39930, AT2G17840, AT4G26160, AT2G22910, AT5G26030, AT2G30440, AT2G02800, AT1G27770, AT1G51660, AT2G45290, AT1G54130, AT1G60960, AT2G42540, AT3G47060, AT3G29310, AT1G17745, AT5G26940, AT4G25880, AT2…	1550	1455	26542	0.611987141	1	1	0.999988423
Annotation Cluster 114	Enrichment Score: 4.7158246408360503E-8
Category	Term	Count	%	PValue	Genes	List Total	Pop Hits	Pop Total	Fold Enrichment	Bonferroni	Benjamini	FDR
GOTERM_CC_DIRECT	GO:0005840~ribosome	5	0.317863954	0.999999463	AT1G17080, AT3G01790, AT5G39785, AT4G26060, AT5G16200	1493	360	25147	0.233934286	1	1	0.999999463
UP_KEYWORDS	Ribosomal protein	4	0.254291163	0.999999995	AT1G17080, AT3G01790, AT4G26060, AT5G16200	1550	411	26542	0.166655679	1	1	0.999999995
GOTERM_MF_DIRECT	GO:0003735~structural constituent of ribosome	6	0.381436745	1	AT1G17080, AT3G01790, AT2G22500, AT5G39785, AT4G26060, AT3G05290	1186	475	18171	0.193531552	1	1	1
UP_KEYWORDS	Ribonucleoprotein	5	0.317863954	1	AT1G17080, AT3G01790, AT4G26060, AT5G16200, AT2G14285	1550	517	26542	0.165608036	1	1	1
GOTERM_BP_DIRECT	GO:0006412~translation	6	0.381436745	1	AT1G17080, AT3G01790, AT2G22500, AT5G39785, AT4G26060, AT3G05290	1172	1121	18499	0.084482407	1	1	1
Annotation Cluster 115	Enrichment Score: 8.375405843140206E-11
Category	Term	Count	%	PValue	Genes	List Total	Pop Hits	Pop Total	Fold Enrichment	Bonferroni	Benjamini	FDR
UP_SEQ_FEATURE	repeat:PPR 8	4	0.254291163	0.999999999	AT1G18900, AT3G15590, AT3G60980, AT3G16710	574	401	8938	0.155325971	1	1	0.999999999
UP_SEQ_FEATURE	repeat:PPR 7	4	0.254291163	1	AT1G18900, AT3G15590, AT3G60980, AT3G16710	574	414	8938	0.150448585	1	1	1
UP_SEQ_FEATURE	repeat:PPR 9	3	0.190718373	1	AT3G15590, AT3G60980, AT3G16710	574	375	8938	0.124571429	1	1	1
INTERPRO	IPR002885:Pentatricopeptide repeat	5	0.317863954	1	AT1G18900, AT1G12210, AT3G15590, AT3G60980, AT3G16710	1397	469	22105	0.168690752	1	1	1
UP_SEQ_FEATURE	repeat:PPR 6	4	0.254291163	1	AT1G18900, AT3G15590, AT3G60980, AT3G16710	574	426	8938	0.146210597	1	1	1
UP_SEQ_FEATURE	repeat:PPR 5	4	0.254291163	1	AT1G18900, AT3G15590, AT3G60980, AT3G16710	574	430	8938	0.144850498	1	1	1
UP_SEQ_FEATURE	repeat:PPR 4	4	0.254291163	1	AT1G18900, AT3G15590, AT3G60980, AT3G16710	574	435	8938	0.14318555	1	1	1
UP_SEQ_FEATURE	repeat:PPR 3	4	0.254291163	1	AT1G18900, AT3G15590, AT3G60980, AT3G16710	574	438	8938	0.142204827	1	1	1
UP_SEQ_FEATURE	repeat:PPR 1	4	0.254291163	1	AT1G18900, AT3G15590, AT3G60980, AT3G16710	574	443	8938	0.140599807	1	1	1
UP_SEQ_FEATURE	repeat:PPR 2	4	0.254291163	1	AT1G18900, AT3G15590, AT3G60980, AT3G16710	574	443	8938	0.140599807	1	1	1
