# Supplementary material for: Oligosaccharide production and signaling correlate with delayed flowering in an Arabidopsis genotype grown and selected in high [CO2]
Source: PLoS One. 2023 Dec 28;18(12):e0287943. doi: 10.1371/journal.pone.0287943 (PMC10754469; doi:10.1371/journal.pone.0287943)
Supplement: S2 Table — Table S2a is an expanded version of Table 2 in the main text, including all Functional Annotation Clusters with Enrichment Scores greater than 1.3. Tables S2b-h are full functional annotation outputs from DAVID for each comparison. (ZIP) [file pone.0287943.s004.zip › S2c_Table.txt]

Current Gene List: RESULTS_forDAVID_GENO_sig_effectN
Current Background: Arabidopsis thaliana
1987 DAVID IDs
Annotation Cluster 1	Enrichment Score: 172.46406855883754
Category	Term	Count	%	PValue	Genes	List Total	Pop Hits	Pop Total	Fold Enrichment	Bonferroni	Benjamini	FDR
GOTERM_CC_DIRECT	GO:0009507~chloroplast	850	42.77805737	8.85E-227	AT4G27600, AT3G52150, AT3G56750, AT2G17972, AT1G50900, AT1G14810, AT4G01690, AT1G29070, AT4G11010, AT4G34138, AT1G60950, AT5G43745, AT4G13670, AT1G24610, AT2G24020, AT4G02530, AT3G57610, AT1G55370, AT1G32470, AT3G20320, AT1G20020, AT1G21350, AT5G08740, AT2G40760, AT5G45930, AT2G05990, AT4G26530, AT5G17670, AT1G32220, AT2G16660, AT5G04590, AT4G12320, AT1G44446, AT1G23740, AT4G35000, AT3G28070, AT3…	1897	3855	25147	2.922896211	2.42E-224	2.42E-224	1.97E-224
UP_KEYWORDS	Chloroplast	480	24.15702063	1.84E-195	AT1G08490, AT5G18660, AT1G59840, AT1G09340, AT3G54210, AT1G50900, AT4G01690, AT1G29070, AT3G23710, AT4G11010, AT5G05580, AT1G19150, AT2G05620, AT1G60950, AT2G24020, AT4G02530, AT3G57610, AT3G53130, AT1G55490, AT1G55370, AT5G17560, AT2G40400, AT1G11430, AT4G34020, AT4G14870, AT3G20320, AT1G20020, AT5G08740, AT2G26550, AT1G60600, AT5G52100, AT5G45930, AT1G44575, AT2G05990, AT3G63170, AT4G01310, AT5…	1967	1449	26542	4.469944561	6.56E-193	6.56E-193	5.60E-193
UP_KEYWORDS	Plastid	480	24.15702063	1.41E-194	AT1G08490, AT5G18660, AT1G59840, AT1G09340, AT3G54210, AT1G50900, AT4G01690, AT1G29070, AT3G23710, AT4G11010, AT5G05580, AT1G19150, AT2G05620, AT1G60950, AT2G24020, AT4G02530, AT3G57610, AT3G53130, AT1G55490, AT1G55370, AT5G17560, AT2G40400, AT1G11430, AT4G34020, AT4G14870, AT3G20320, AT1G20020, AT5G08740, AT2G26550, AT1G60600, AT5G52100, AT5G45930, AT1G44575, AT2G05990, AT3G63170, AT4G01310, AT5…	1967	1455	26542	4.4515118	5.01E-192	2.51E-192	2.14E-192
UP_KEYWORDS	Transit peptide	523	26.32108707	1.35E-187	AT1G08490, AT5G18660, AT1G59840, AT1G09340, AT3G54210, AT1G50900, AT4G01690, AT1G29070, AT3G23710, AT4G11010, AT5G05580, AT1G19150, AT2G05620, AT1G60950, AT2G24020, AT4G02530, AT3G57610, AT3G53130, AT1G55490, AT1G55370, AT5G17560, AT2G40400, AT1G32470, AT1G80550, AT1G11430, AT4G34020, AT4G14870, AT3G20320, AT1G20020, AT5G08740, AT2G26550, AT1G60600, AT5G52100, AT5G45930, AT1G44575, AT2G05990, AT4…	1967	1780	26542	3.964705849	4.79E-185	1.60E-185	1.36E-185
GOTERM_CC_DIRECT	GO:0009570~chloroplast stroma	281	14.1419225	1.35E-142	AT1G08490, AT3G01480, AT3G01120, AT3G52150, AT1G55480, AT4G16390, AT1G09340, AT2G28190, AT3G54210, AT1G50900, AT2G35040, AT1G14810, AT2G47940, AT4G18440, AT1G60950, AT5G35790, AT5G55280, AT4G14880, AT1G58080, AT2G42130, AT2G24020, AT4G02530, AT3G01370, AT3G57610, AT1G55490, AT3G26650, AT1G17650, AT2G36145, AT1G11430, AT3G58140, AT3G23700, AT1G52510, AT3G56090, AT1G20020, AT5G52100, AT5G45930, AT2…	1897	653	25147	5.70442651	3.67E-140	1.84E-140	1.50E-140
UP_SEQ_FEATURE	transit peptide:Chloroplast	233	11.72622043	3.95E-92	AT1G64510, AT1G08490, AT3G01480, AT2G30390, AT1G20810, AT3G01120, AT4G16390, AT1G09340, AT2G28190, AT3G54210, AT4G01690, AT1G29070, AT5G05580, AT2G47940, AT2G05620, AT1G60950, AT5G35790, AT3G15520, AT5G04810, AT5G55280, AT2G42130, AT4G02530, AT3G57610, AT1G55490, AT3G24590, AT3G26650, AT3G51870, AT5G66055, AT3G11170, AT5G13410, AT3G20320, AT3G56090, AT1G20020, AT5G52100, AT1G44575, AT4G30580, AT4…	800	631	8938	4.12550317	5.29E-89	5.29E-89	5.28E-89
Annotation Cluster 2	Enrichment Score: 37.42207151643217
Category	Term	Count	%	PValue	Genes	List Total	Pop Hits	Pop Total	Fold Enrichment	Bonferroni	Benjamini	FDR
GOTERM_CC_DIRECT	GO:0005840~ribosome	136	6.84448918	2.39E-59	AT1G64510, AT3G23390, AT5G47700, AT1G57660, AT3G05560, AT1G09340, AT3G54210, AT4G31700, AT1G16790, AT4G26230, AT1G29070, AT2G43460, AT1G77940, AT1G78630, AT3G56910, AT1G74270, AT2G04390, AT3G53890, AT2G34520, AT1G12800, AT1G32990, AT3G06700, AT3G04400, AT3G23700, AT2G20450, AT1G26880, AT1G79850, AT5G03850, AT5G18380, AT4G01310, AT2G37600, AT4G33865, AT3G16080, AT5G14320, AT2G39460, AT3G28900, AT3…	1897	360	25147	5.007895508	6.54E-57	1.09E-57	8.90E-58
UP_KEYWORDS	Ribosomal protein	139	6.995470559	1.02E-54	AT1G64510, AT3G23390, AT5G47700, AT1G57660, AT3G05560, AT3G54210, AT4G31700, AT1G16790, AT4G26230, AT1G29070, AT2G43460, AT1G77940, AT1G78630, AT2G41840, AT3G56910, AT1G74270, AT2G04390, AT3G53890, AT2G34520, AT1G32990, AT3G06700, AT3G04400, AT3G23700, AT2G20450, AT1G26880, AT1G79850, AT5G03850, AT5G18380, AT4G01310, AT2G37600, AT4G33865, AT3G16080, AT5G14320, AT2G39460, AT2G07715, AT3G28900, AT5…	1967	411	26542	4.563544222	3.63E-52	9.08E-53	7.75E-53
UP_KEYWORDS	Ribonucleoprotein	149	7.498741822	8.56E-49	AT1G64510, AT3G23390, AT5G47700, AT1G57660, AT3G05560, AT3G54210, AT4G31700, AT1G16790, AT4G26230, AT1G29070, AT2G43460, AT1G77940, AT1G78630, AT2G41840, AT3G56910, AT1G74270, AT3G01370, AT2G04390, AT3G53890, AT2G34520, AT1G32990, AT3G06700, AT3G04400, AT3G23700, AT2G20450, AT1G26880, AT1G79850, AT5G03850, AT5G18380, AT4G01310, AT2G37600, AT4G33865, AT3G16080, AT5G14320, AT2G39460, AT2G07715, AT3…	1967	517	26542	3.888884191	3.05E-46	5.08E-47	4.34E-47
GOTERM_MF_DIRECT	GO:0003735~structural constituent of ribosome	144	7.24710619	3.96E-45	AT1G64510, AT3G23390, AT5G47700, AT1G57660, AT3G05560, AT3G54210, AT4G31700, AT4G26230, AT1G29070, AT2G43460, AT1G77940, AT1G78630, AT2G41840, AT1G74270, AT2G04390, AT3G53890, AT2G34520, AT3G51870, AT1G32990, AT3G06700, AT3G04400, AT2G20450, AT1G26880, AT1G79850, AT4G32400, AT5G03850, AT5G13490, AT5G18380, AT4G01310, AT2G37600, AT4G33865, AT3G16080, AT5G14320, AT2G39460, AT2G07715, AT3G28900, AT5…	1498	475	18171	3.677357881	3.68E-42	3.68E-42	3.58E-42
KEGG_PATHWAY	ath03010:Ribosome	127	6.391545043	5.71E-29	AT1G64510, AT3G23390, AT5G47700, AT1G57660, AT3G05560, AT3G54210, AT4G31700, AT4G26230, AT1G29070, AT2G43460, AT1G77940, AT1G78630, AT2G41840, AT1G74270, AT2G04390, AT3G53890, AT2G34520, AT1G32990, AT3G06700, AT3G04400, AT2G20450, AT1G26880, AT1G79850, AT5G03850, AT5G18380, AT4G01310, AT2G37600, AT4G33865, AT3G16080, AT5G14320, AT2G39460, AT3G28900, AT5G56670, AT3G13120, AT2G27710, AT1G74970, AT2…	617	363	4727	2.680387193	6.62E-27	6.62E-27	5.71E-27
GOTERM_CC_DIRECT	GO:0022625~cytosolic large ribosomal subunit	56	2.818319074	1.38E-22	AT3G23390, AT5G47700, AT1G57660, AT3G05560, AT4G31985, AT5G22440, AT1G57860, AT5G27850, AT3G59540, AT4G26230, AT2G43460, AT4G14320, AT1G77940, AT1G78630, AT3G11120, AT1G74270, AT3G08520, AT1G33120, AT2G40205, AT1G04480, AT3G55750, AT1G32990, AT3G06700, AT3G04400, AT2G20450, AT2G27720, AT3G11250, AT1G26880, AT3G16780, AT3G63490, AT4G01310, AT2G37600, AT1G61580, AT3G16080, AT2G39460, AT3G28900, AT1…	1897	161	25147	4.610850084	3.75E-20	3.13E-21	2.56E-21
GOTERM_BP_DIRECT	GO:0006412~translation	141	7.096124811	1.71E-07	AT1G64510, AT3G23390, AT1G57660, AT3G05560, AT3G54210, AT4G31700, AT4G26230, AT1G29070, AT2G43460, AT1G77940, AT1G78630, AT2G41840, AT1G74270, AT2G04390, AT3G53890, AT2G34520, AT3G51870, AT1G32990, AT3G06700, AT3G04400, AT2G20450, AT1G26880, AT1G79850, AT4G32400, AT5G03850, AT5G13490, AT5G18380, AT4G01310, AT2G37600, AT4G33865, AT3G16080, AT5G14320, AT2G39460, AT2G07715, AT3G28900, AT5G56670, AT3…	1509	1121	18499	1.541957887	2.14E-04	1.78E-05	1.72E-05
Annotation Cluster 3	Enrichment Score: 19.911864773062113
Category	Term	Count	%	PValue	Genes	List Total	Pop Hits	Pop Total	Fold Enrichment	Bonferroni	Benjamini	FDR
GOTERM_CC_DIRECT	GO:0009543~chloroplast thylakoid lumen	41	2.063412179	4.21E-24	AT3G01480, AT5G45680, AT1G77090, AT4G26555, AT1G20810, AT4G21280, AT3G56650, AT4G18370, AT1G12250, AT4G24930, AT5G52970, AT5G46390, AT3G21055, AT5G45040, AT5G64040, AT4G15510, AT4G11010, AT3G60370, AT2G39470, AT5G13120, AT1G74070, AT4G19830, AT1G76450, AT3G15520, AT2G23670, AT2G43560, AT2G26340, AT4G02530, AT2G40400, AT1G06680, AT3G55330, AT3G03630, AT5G53490, AT1G03600, AT5G13410, AT5G11450, AT3…	1897	80	25147	6.79379942	1.15E-21	1.15E-22	9.38E-23
GOTERM_CC_DIRECT	GO:0031977~thylakoid lumen	30	1.50981379	6.48E-20	AT3G01480, AT5G45680, AT1G77090, AT1G20810, AT4G21280, AT3G56650, AT4G18370, AT4G24930, AT5G52970, AT5G46390, AT4G15510, AT1G67090, AT2G21330, AT3G62030, AT3G60370, AT5G13120, AT1G76450, AT3G15520, AT2G43560, AT4G37200, AT4G02530, AT1G06680, AT3G55330, AT3G03630, AT5G53490, AT5G13410, AT5G11450, AT1G76100, AT5G35100, AT2G44920	1897	51	25147	7.797761171	1.77E-17	1.26E-18	1.03E-18
UP_SEQ_FEATURE	transit peptide:Thylakoid	31	1.560140916	6.74E-18	AT3G01480, AT5G45680, AT1G77090, AT1G20810, AT4G21280, AT3G56650, AT4G18370, AT1G12250, AT4G24930, AT5G52970, AT5G45040, AT2G30570, AT1G49380, AT5G64040, AT4G15510, AT2G47940, AT3G60370, AT2G39470, AT5G13120, AT1G76450, AT3G15520, AT2G43560, AT4G02530, AT1G06680, AT3G55330, AT5G53490, AT1G03600, AT5G13410, AT5G11450, AT2G44920, AT1G77490	800	55	8938	6.297227273	9.01E-15	4.51E-15	4.50E-15
Annotation Cluster 4	Enrichment Score: 9.377373192385996
Category	Term	Count	%	PValue	Genes	List Total	Pop Hits	Pop Total	Fold Enrichment	Bonferroni	Benjamini	FDR
UP_KEYWORDS	rRNA-binding	31	1.560140916	2.28E-14	AT1G64510, AT4G01310, AT1G09340, AT3G54210, AT3G16080, AT3G15190, AT5G14320, AT2G39460, AT1G29070, AT3G63140, AT1G52300, AT1G74970, AT2G33800, AT1G35680, AT1G34030, AT1G05190, AT4G09800, AT1G32990, AT5G54600, AT5G47190, AT2G43030, AT5G13510, AT1G48350, AT1G77750, AT3G48930, AT3G44890, AT1G79850, AT4G17560, AT1G75350, AT1G07320, AT3G63490	1967	80	26542	5.228787494	8.14E-12	9.03E-13	7.71E-13
GOTERM_MF_DIRECT	GO:0019843~rRNA binding	41	2.063412179	2.83E-12	AT1G64510, AT4G01310, AT1G09340, AT3G54210, AT3G16080, AT3G15190, AT5G14320, AT2G18400, AT2G39460, AT1G29070, AT3G63140, AT5G55580, AT1G52300, AT1G74970, AT2G33800, AT5G58370, AT1G35680, AT1G34030, AT2G34620, AT1G05190, AT1G33120, AT1G33140, AT4G09800, AT1G12800, AT1G70200, AT1G32990, AT5G54600, AT5G47190, AT5G66470, AT2G43030, AT5G13510, AT1G77750, AT3G48930, AT4G35490, AT3G44890, AT1G79850, AT4…	1498	143	18171	3.477881931	2.62E-09	8.74E-10	8.51E-10
UP_KEYWORDS	RNA-binding	62	3.120281832	0.001142385	AT1G64510, AT4G24770, AT5G19030, AT4G16390, AT1G09660, AT1G09340, AT3G54210, AT4G09730, AT1G29070, AT2G23930, AT2G47580, AT5G04810, AT3G11400, AT3G01370, AT2G04270, AT2G05160, AT4G09800, AT1G32990, AT5G54600, AT5G47190, AT2G43030, AT5G35620, AT1G77750, AT1G79850, AT5G06000, AT1G76300, AT3G63490, AT4G01310, AT3G16080, AT3G15190, AT5G14320, AT2G39460, AT3G63140, AT5G11200, AT1G52300, AT5G06770, AT5…	1967	552	26542	1.515590578	0.334303668	0.008472692	0.007235107
Annotation Cluster 5	Enrichment Score: 6.108875917240663
Category	Term	Count	%	PValue	Genes	List Total	Pop Hits	Pop Total	Fold Enrichment	Bonferroni	Benjamini	FDR
GOTERM_BP_DIRECT	GO:0006633~fatty acid biosynthetic process	32	1.610468042	2.65E-08	AT3G06850, AT3G25110, AT4G30950, AT4G25700, AT1G30120, AT1G68530, AT5G57800, AT5G15530, AT5G46290, AT4G20870, AT2G34770, AT1G49430, AT5G05580, AT2G47240, AT5G16390, AT1G62640, AT2G29390, AT4G25050, AT5G48880, AT1G04710, AT3G11170, AT2G16280, AT3G15690, AT1G25450, AT1G74960, AT1G07420, AT1G14290, AT2G44620, AT3G15850, AT2G05990, AT2G26250, AT2G22230	1509	128	18499	3.064777999	3.33E-05	3.70E-06	3.57E-06
UP_KEYWORDS	Fatty acid biosynthesis	21	1.056869653	4.34E-07	AT3G06850, AT5G16390, AT1G62640, AT3G25110, AT4G30950, AT5G15530, AT5G46290, AT4G25050, AT5G48880, AT4G20870, AT2G34770, AT2G31360, AT1G04710, AT5G05580, AT3G11170, AT3G12120, AT1G74960, AT1G36160, AT2G44620, AT3G15850, AT2G05990	1967	76	26542	3.728507211	1.55E-04	5.94E-06	5.07E-06
UP_KEYWORDS	Fatty acid metabolism	28	1.409159537	6.15E-07	AT3G06850, AT1G06290, AT3G25110, AT4G30950, AT5G15530, AT5G46290, AT4G20870, AT2G34770, AT2G31360, AT1G75960, AT1G49430, AT5G05580, AT2G47240, AT1G21540, AT3G51840, AT5G16390, AT1G62640, AT2G35690, AT4G25050, AT5G48880, AT1G04710, AT3G11170, AT3G12120, AT1G74960, AT1G36160, AT2G44620, AT3G15850, AT2G05990	1967	128	26542	2.951734875	2.19E-04	7.82E-06	6.68E-06
UP_KEYWORDS	Lipid biosynthesis	38	1.9124308	3.88E-06	AT3G06850, AT1G62430, AT1G10030, AT3G25110, AT4G30950, AT5G49460, AT1G32200, AT5G15530, AT5G46290, AT5G27450, AT4G20870, AT2G34770, AT2G31360, AT5G05580, AT5G13640, AT5G01220, AT5G22500, AT5G16390, AT1G62640, AT1G76090, AT3G25540, AT2G29390, AT4G11820, AT4G25050, AT5G48880, AT3G60620, AT1G04710, AT3G11170, AT3G12120, AT1G74960, AT1G07420, AT3G52940, AT1G14290, AT1G36160, AT2G44620, AT3G15850, AT2…	1967	225	26542	2.278926736	0.001380453	4.60E-05	3.93E-05
UP_KEYWORDS	Lipid metabolism	63	3.170608958	1.04E-05	AT3G06850, AT1G29670, AT1G32200, AT5G46290, AT5G27450, AT1G33811, AT4G26790, AT4G01130, AT2G31360, AT1G75960, AT1G49430, AT1G28610, AT5G05580, AT3G61580, AT3G16370, AT5G13640, AT1G75880, AT5G01220, AT1G21540, AT2G04570, AT5G16390, AT2G29390, AT2G35690, AT2G19940, AT4G28780, AT5G48880, AT3G60620, AT1G04710, AT3G11170, AT1G74960, AT1G07420, AT1G36160, AT3G05180, AT2G05990, AT3G15850, AT4G30580, AT1…	1967	476	26542	1.785923622	0.003693987	1.16E-04	9.88E-05
Annotation Cluster 6	Enrichment Score: 6.063823476535776
Category	Term	Count	%	PValue	Genes	List Total	Pop Hits	Pop Total	Fold Enrichment	Bonferroni	Benjamini	FDR
UP_KEYWORDS	Flavoprotein	43	2.164066432	3.56E-08	AT1G06290, AT5G67030, AT1G65840, AT1G07180, AT5G17770, AT5G49740, AT5G23330, AT5G20080, AT5G24160, AT3G23410, AT4G01690, AT5G44390, AT4G37760, AT3G14150, AT3G17240, AT3G14130, AT3G51840, AT3G15620, AT2G20360, AT2G41680, AT5G24850, AT5G25620, AT5G49970, AT1G58440, AT5G21482, AT3G54660, AT3G52880, AT3G59970, AT3G27820, AT2G35690, AT3G63510, AT5G58800, AT5G24150, AT3G43600, AT3G56060, AT1G48030, AT1…	1967	228	26542	2.544854128	1.27E-05	6.33E-07	5.41E-07
INTERPRO	IPR023753:Pyridine nucleotide-disulphide oxidoreductase, FAD/NAD(P)-binding domain	30	1.50981379	1.37E-07	AT5G67030, AT1G65840, AT1G07180, AT3G04650, AT5G24160, AT3G23410, AT4G01690, AT2G35660, AT4G37760, AT5G54770, AT3G17240, AT3G10230, AT1G74470, AT2G41680, AT5G25620, AT2G32640, AT1G57770, AT1G58440, AT3G54660, AT3G52880, AT3G27820, AT2G13440, AT5G24150, AT3G56060, AT1G24340, AT1G48030, AT2G22650, AT5G08740, AT3G09580, AT4G16155	1739	127	22105	3.002675988	2.78E-04	1.39E-04	1.37E-04
UP_KEYWORDS	FAD	36	1.811776548	1.02E-06	AT1G06290, AT5G67030, AT1G65840, AT1G07180, AT5G17770, AT5G49740, AT5G23330, AT5G20080, AT5G24160, AT3G23410, AT4G01690, AT5G44390, AT4G37760, AT3G17240, AT3G51840, AT3G15620, AT2G20360, AT2G41680, AT5G24850, AT5G25620, AT1G58440, AT5G21482, AT3G54660, AT3G52880, AT3G59970, AT3G27820, AT2G35690, AT5G24150, AT3G43600, AT3G56060, AT1G48030, AT1G20020, AT5G08740, AT4G20840, AT2G47590, AT4G16155	1967	196	26542	2.478424618	3.62E-04	1.25E-05	1.06E-05
GOTERM_MF_DIRECT	GO:0050660~flavin adenine dinucleotide binding	26	1.308505284	1.13E-04	AT1G06290, AT5G24160, AT3G23410, AT5G44390, AT4G37760, AT3G19820, AT1G54500, AT3G17240, AT3G51840, AT5G25620, AT1G58440, AT5G21482, AT3G54660, AT3G52880, AT3G27820, AT2G35690, AT3G63510, AT2G13440, AT5G24150, AT3G43600, AT5G67220, AT3G56060, AT3G13070, AT1G48030, AT4G20840, AT4G16155	1498	136	18171	2.31900377	0.099117434	0.013046811	0.01270903
Annotation Cluster 7	Enrichment Score: 5.491579741830188
Category	Term	Count	%	PValue	Genes	List Total	Pop Hits	Pop Total	Fold Enrichment	Bonferroni	Benjamini	FDR
GOTERM_BP_DIRECT	GO:0015995~chlorophyll biosynthetic process	22	1.107196779	1.21E-12	AT3G56940, AT4G18480, AT2G40400, AT5G18660, AT3G59400, AT5G63570, AT3G21200, AT4G01690, AT5G08280, AT1G78600, AT5G13630, AT3G14110, AT3G48730, AT1G69740, AT4G25080, AT2G26540, AT5G45930, AT1G74470, AT1G44446, AT1G58290, AT1G03630, AT4G15560	1509	42	18499	6.421439616	1.52E-09	3.04E-10	2.94E-10
UP_KEYWORDS	Chlorophyll biosynthesis	18	0.905888274	1.10E-11	AT3G56940, AT4G18480, AT5G18660, AT3G59400, AT5G63570, AT3G21200, AT4G01690, AT5G08280, AT5G13630, AT3G48730, AT1G69740, AT4G25080, AT2G26540, AT5G45930, AT1G74470, AT1G44446, AT1G58290, AT1G03630	1967	32	26542	7.590175394	3.91E-09	3.01E-10	2.57E-10
KEGG_PATHWAY	ath00860:Porphyrin and chlorophyll metabolism	22	1.107196779	1.34E-07	AT3G56940, AT5G04900, AT2G30390, AT4G18480, AT5G18660, AT5G63570, AT4G01690, AT5G64050, AT5G08280, AT5G13630, AT3G48730, AT1G69740, AT4G25080, AT4G16690, AT5G56090, AT2G26540, AT5G45930, AT1G74470, AT1G44446, AT4G13250, AT1G58290, AT1G03630	617	48	4727	3.51141275	1.56E-05	2.59E-06	2.23E-06
GOTERM_BP_DIRECT	GO:0006779~porphyrin-containing compound biosynthetic process	8	0.402617011	8.45E-05	AT3G48730, AT1G69740, AT2G26540, AT5G63570, AT5G40850, AT1G58290, AT4G01690, AT5G08280	1509	15	18499	6.538193064	0.100633112	0.005050464	0.004881444
UP_KEYWORDS	Porphyrin biosynthesis	8	0.402617011	1.86E-04	AT2G30390, AT3G48730, AT1G69740, AT2G26540, AT5G63570, AT1G58290, AT4G01690, AT5G08280	1967	18	26542	5.99717562	0.063975463	0.001695063	0.001447469
GOTERM_BP_DIRECT	GO:0006782~protoporphyrinogen IX biosynthetic process	7	0.352289884	7.63E-04	AT3G48730, AT1G69740, AT2G26540, AT5G63570, AT1G58290, AT4G01690, AT5G08280	1509	15	18499	5.720918931	0.616491122	0.034652009	0.03349234
GOTERM_BP_DIRECT	GO:0006783~heme biosynthetic process	5	0.251635632	0.012788026	AT2G30390, AT1G69740, AT3G21200, AT1G58290, AT5G08280	1509	12	18499	5.107963331	0.999999903	0.246907277	0.238644244
UP_KEYWORDS	Heme biosynthesis	4	0.201308505	0.042694546	AT2G30390, AT1G69740, AT3G21200, AT4G01690	1967	11	26542	4.906780053	0.999999821	0.185356809	0.158282219
Annotation Cluster 8	Enrichment Score: 4.331141434293196
Category	Term	Count	%	PValue	Genes	List Total	Pop Hits	Pop Total	Fold Enrichment	Bonferroni	Benjamini	FDR
GOTERM_BP_DIRECT	GO:0009853~photorespiration	19	0.9562154	3.29E-08	AT1G32080, AT1G80380, AT5G47435, AT4G00585, AT4G34700, AT5G66510, AT2G35370, AT1G68010, AT1G67350, AT3G18410, AT1G47260, AT1G67090, AT5G63510, AT3G10160, AT5G38420, AT5G38410, AT5G38430, AT4G16450, AT1G04630	1509	50	18499	4.658462558	4.13E-05	4.13E-06	4.00E-06
GOTERM_CC_DIRECT	GO:0045271~respiratory chain complex I	9	0.452944137	5.69E-05	AT3G18410, AT1G47260, AT5G63510, AT4G00585, AT4G34700, AT5G66510, AT1G67350, AT4G16450, AT1G04630	1897	20	25147	5.965287296	0.01540702	5.01E-04	4.09E-04
GOTERM_CC_DIRECT	GO:0031966~mitochondrial membrane	12	0.603925516	0.05418552	AT3G18410, AT1G47260, AT5G63510, AT4G00585, AT4G34700, AT5G66510, AT4G39460, AT5G23040, AT1G67350, AT2G01170, AT4G16450, AT1G04630	1897	85	25147	1.871462681	0.999999752	0.21438619	0.17512132
Annotation Cluster 9	Enrichment Score: 4.1386160332334505
Category	Term	Count	%	PValue	Genes	List Total	Pop Hits	Pop Total	Fold Enrichment	Bonferroni	Benjamini	FDR
UP_KEYWORDS	2Fe-2S	21	1.056869653	2.82E-10	AT5G51720, AT3G21460, AT4G03280, AT3G43600, AT1G10960, AT4G02580, AT2G43360, AT1G55805, AT3G16250, AT5G13440, AT4G15700, AT2G24820, AT5G40650, AT4G15690, AT1G60950, AT1G06830, AT4G15660, AT1G44446, AT2G20270, AT4G15680, AT4G15670	1967	52	26542	5.449356693	1.00E-07	7.17E-09	6.12E-09
GOTERM_MF_DIRECT	GO:0051537~2 iron, 2 sulfur cluster binding	23	1.157523905	8.04E-10	AT5G51720, AT1G71500, AT3G21460, AT4G03280, AT1G32550, AT3G43600, AT1G10960, AT4G02580, AT2G43360, AT1G55805, AT3G16250, AT5G13440, AT4G15700, AT2G24820, AT5G40650, AT4G15690, AT1G60950, AT1G06830, AT4G15660, AT1G44446, AT2G20270, AT4G15680, AT4G15670	1498	60	18171	4.649899866	7.45E-07	1.86E-07	1.81E-07
UP_KEYWORDS	Iron-sulfur	30	1.50981379	3.50E-09	AT4G26970, AT5G51720, AT5G03905, AT2G36490, AT4G02580, AT5G04590, AT4G34350, AT2G43360, AT1G55805, AT3G16250, AT5G13440, AT2G24820, AT5G40650, AT4G15690, AT1G60950, AT1G44446, AT4G15670, AT2G15620, AT3G21460, AT3G24430, AT4G03280, AT3G43600, AT1G10960, AT4G15700, AT4G34740, AT4G35830, AT1G06830, AT4G15660, AT2G20270, AT4G15680	1967	115	26542	3.520081342	1.24E-06	7.78E-08	6.64E-08
GOTERM_MF_DIRECT	GO:0008794~arsenate reductase (glutaredoxin) activity	6	0.301962758	0.004011807	AT4G15700, AT4G15690, AT4G15660, AT2G20270, AT4G15680, AT4G15670	1498	14	18171	5.198645813	0.975921225	0.141605818	0.137939648
INTERPRO	IPR011905:Glutaredoxin-like, plant II	7	0.352289884	0.004533998	AT4G15700, AT3G21460, AT4G15690, AT1G06830, AT4G15660, AT4G15680, AT4G15670	1739	21	22105	4.23710945	0.999905399	0.205440505	0.202720106
INTERPRO	IPR014025:Glutaredoxin subgroup	6	0.301962758	0.00829778	AT4G15700, AT4G15690, AT4G15660, AT2G20270, AT4G15680, AT4G15670	1739	17	22105	4.486351182	0.999999958	0.277363508	0.27369072
UP_SEQ_FEATURE	domain:Glutaredoxin	7	0.352289884	0.046458805	AT4G15700, AT4G15690, AT1G06830, AT4G15660, AT2G20270, AT4G15680, AT4G15670	800	30	8938	2.606916667	1	1	0.998504114
INTERPRO	IPR002109:Glutaredoxin	8	0.402617011	0.079805006	AT4G15700, AT3G21460, AT4G15690, AT1G06830, AT4G15660, AT2G20270, AT4G15680, AT4G15670	1739	48	22105	2.118554725	1	1	0.987242395
GOTERM_MF_DIRECT	GO:0015035~protein disulfide oxidoreductase activity	12	0.603925516	0.1276035	AT1G43560, AT4G15700, AT3G21460, AT4G15690, AT5G16400, AT1G06830, AT4G15660, AT1G76080, AT2G20270, AT4G15680, AT4G15670, AT4G37200	1498	91	18171	1.599583327	1	1	0.975161987
Annotation Cluster 10	Enrichment Score: 4.13834893812778
Category	Term	Count	%	PValue	Genes	List Total	Pop Hits	Pop Total	Fold Enrichment	Bonferroni	Benjamini	FDR
GOTERM_CC_DIRECT	GO:0009654~photosystem II oxygen evolving complex	12	0.603925516	4.32E-07	AT4G15510, AT1G77090, AT4G21280, AT5G11450, AT2G39470, AT3G56650, AT1G06680, AT3G55330, AT2G01918, AT1G76450, AT4G28660, AT5G27390	1897	24	25147	6.628096995	1.18E-04	4.72E-06	3.85E-06
INTERPRO	IPR002683:Photosystem II PsbP, oxygen evolving complex	9	0.452944137	1.29E-06	AT4G15510, AT1G77090, AT5G11450, AT2G39470, AT3G56650, AT1G06680, AT3G55330, AT1G76450, AT5G27390	1739	13	22105	8.800150396	0.00263089	8.78E-04	8.66E-04
INTERPRO	IPR016123:Mog1/PsbP, alpha/beta/alpha sandwich	9	0.452944137	2.81E-06	AT4G15510, AT1G77090, AT5G11450, AT2G39470, AT3G56650, AT1G06680, AT3G55330, AT1G76450, AT5G27390	1739	14	22105	8.171568225	0.005704693	0.001430255	0.001411316
GOTERM_CC_DIRECT	GO:0030095~chloroplast photosystem II	8	0.402617011	1.36E-04	AT4G15510, AT1G03600, AT4G21280, AT2G39470, AT1G06680, AT3G55330, AT1G67740, AT3G21055	1897	17	25147	6.238208937	0.036328926	0.001088316	8.89E-04
GOTERM_CC_DIRECT	GO:0019898~extrinsic component of membrane	12	0.603925516	8.72E-04	AT4G15510, AT1G77090, AT4G21280, AT5G11450, AT2G39470, AT3G56650, AT1G06680, AT3G55330, AT1G56330, AT2G01918, AT1G76450, AT5G27390	1897	49	25147	3.246414855	0.21195562	0.005952425	0.004862237
GOTERM_MF_DIRECT	GO:0005509~calcium ion binding	22	1.107196779	0.798557483	AT5G47100, AT1G77090, AT4G21280, AT3G56650, AT1G06680, AT3G55330, AT2G01918, AT1G18640, AT4G20260, AT2G38750, AT5G27390, AT2G38760, AT1G73440, AT4G15510, AT2G19690, AT5G11450, AT2G39470, AT4G38810, AT5G07320, AT1G76450, AT5G28900, AT4G33000	1498	297	18171	0.898531375	1	1	0.975161987
Annotation Cluster 11	Enrichment Score: 3.87593920361451
Category	Term	Count	%	PValue	Genes	List Total	Pop Hits	Pop Total	Fold Enrichment	Bonferroni	Benjamini	FDR
GOTERM_BP_DIRECT	GO:0002181~cytoplasmic translation	20	1.006542526	1.03E-08	AT2G37600, AT1G05190, AT5G47700, AT1G33120, AT3G05560, AT1G33140, AT3G55750, AT3G06700, AT4G26230, AT4G25890, AT1G01100, AT3G11250, AT2G27720, AT2G27710, AT5G01230, AT1G41880, AT5G57290, AT1G74050, AT2G40010, AT1G74270	1509	52	18499	4.715043075	1.29E-05	1.62E-06	1.56E-06
GOTERM_MF_DIRECT	GO:0070180~large ribosomal subunit rRNA binding	11	0.55359839	2.12E-06	AT1G01100, AT3G11250, AT5G47700, AT2G27720, AT2G27710, AT1G04480, AT4G09730, AT5G57290, AT3G04400, AT2G40010, AT4G25890	1498	21	18171	6.353900439	0.001959806	3.92E-04	3.82E-04
INTERPRO	IPR027534:Ribosomal protein L12 family	7	0.352289884	7.66E-05	AT1G01100, AT5G47700, AT2G27720, AT2G27710, AT5G57290, AT4G00810, AT4G25890	1739	11	22105	8.089027132	0.144534852	0.019529546	0.01927094
GOTERM_CC_DIRECT	GO:0030687~preribosome, large subunit precursor	8	0.402617011	0.024973937	AT1G01100, AT3G11250, AT5G47700, AT2G27720, AT2G27710, AT5G57290, AT2G40010, AT4G25890	1897	39	25147	2.71921928	0.998996703	0.119612012	0.09770505
GOTERM_BP_DIRECT	GO:0006414~translational elongation	18	0.905888274	1	AT3G53890, AT1G62750, AT2G04390, AT5G27700, AT3G08740, AT5G47700, AT4G25890, AT1G01100, AT3G11250, AT2G27720, AT5G12110, AT2G27710, AT4G00810, AT5G57290, AT1G07930, AT5G04800, AT2G40010, AT1G07940	1509	703	18499	0.31388907	1	1	1
Annotation Cluster 12	Enrichment Score: 3.5825676672231093
Category	Term	Count	%	PValue	Genes	List Total	Pop Hits	Pop Total	Fold Enrichment	Bonferroni	Benjamini	FDR
GOTERM_MF_DIRECT	GO:0031072~heat shock protein binding	10	0.503271263	4.81E-05	AT5G55570, AT1G80030, AT3G47650, AT4G15802, AT1G75690, AT3G17830, AT2G24395, AT4G13670, AT1G22630, AT2G22360	1498	23	18171	5.273988506	0.043604815	0.006369001	0.006204108
INTERPRO	IPR001305:Heat shock protein DnaJ, cysteine-rich domain	8	0.402617011	5.70E-04	AT1G80030, AT3G47650, AT1G75690, AT3G17830, AT2G24395, AT4G13670, AT1G22630, AT2G22360	1739	20	22105	5.08453134	0.687056274	0.067749117	0.066851998
GOTERM_MF_DIRECT	GO:0051082~unfolded protein binding	18	0.905888274	6.53E-04	AT1G14980, AT1G80030, AT3G60210, AT5G17710, AT4G24280, AT5G55570, AT5G55200, AT3G47650, AT1G36390, AT1G75690, AT3G17830, AT2G24395, AT2G44650, AT5G20720, AT4G13670, AT1G22630, AT2G04030, AT2G22360	1498	87	18171	2.509691082	0.454008135	0.044219543	0.043074701
Annotation Cluster 13	Enrichment Score: 3.050417469053194
Category	Term	Count	%	PValue	Genes	List Total	Pop Hits	Pop Total	Fold Enrichment	Bonferroni	Benjamini	FDR
GOTERM_BP_DIRECT	GO:0045454~cell redox homeostasis	30	1.50981379	1.94E-05	AT1G67740, AT1G34780, AT4G35090, AT5G16400, AT3G17240, AT4G36910, AT4G15690, AT1G21540, AT2G41680, AT4G15670, AT4G37200, AT3G54660, AT3G52880, AT3G58620, AT3G21460, AT1G56500, AT5G06290, AT1G48030, AT1G21350, AT1G43560, AT4G15700, AT3G06050, AT1G06830, AT4G15660, AT4G16155, AT1G76080, AT2G20270, AT3G26060, AT4G15680, AT3G11630	1509	155	18499	2.372731354	0.024032298	0.001299715	0.001256219
UP_KEYWORDS	Redox-active center	24	1.207851032	2.47E-05	AT4G04840, AT3G54660, AT3G52880, AT3G21460, AT3G27820, AT5G16400, AT5G06290, AT1G48030, AT3G17240, AT1G43560, AT4G15700, AT3G06050, AT4G15690, AT1G06830, AT4G15660, AT4G16155, AT1G76080, AT2G20270, AT3G26060, AT4G15680, AT3G11630, AT4G15670, AT2G41680, AT4G37200	1967	121	26542	2.676425483	0.008744837	2.44E-04	2.08E-04
GOTERM_CC_DIRECT	GO:0005623~cell	30	1.50981379	2.60E-04	AT4G26410, AT5G16400, AT5G61350, AT1G04940, AT4G36910, AT4G15670, AT3G27080, AT3G54660, AT5G25760, AT3G52880, AT3G58620, AT1G02280, AT5G24470, AT3G21460, AT4G24280, AT4G15200, AT1G48030, AT3G56090, AT1G43560, AT5G01590, AT4G15700, AT3G06050, AT1G06830, AT4G30160, AT4G15660, AT1G76080, AT2G20270, AT3G26060, AT4G15680, AT3G11630	1897	192	25147	2.071280311	0.068500492	0.002027154	0.001655881
INTERPRO	IPR012336:Thioredoxin-like fold	29	1.459486663	0.035288787	AT1G10370, AT2G25080, AT1G34780, AT5G16400, AT4G02580, AT4G15690, AT4G31360, AT2G41680, AT4G15670, AT4G37200, AT2G31570, AT5G44000, AT3G58620, AT3G21460, AT3G59650, AT1G56500, AT5G06290, AT5G16710, AT1G21350, AT1G43560, AT4G15700, AT3G06050, AT1G06830, AT4G15660, AT1G76080, AT2G20270, AT3G26060, AT4G15680, AT3G11630	1739	249	22105	1.480435832	1	0.790701492	0.780231192
GOTERM_MF_DIRECT	GO:0015035~protein disulfide oxidoreductase activity	12	0.603925516	0.1276035	AT1G43560, AT4G15700, AT3G21460, AT4G15690, AT5G16400, AT1G06830, AT4G15660, AT1G76080, AT2G20270, AT4G15680, AT4G15670, AT4G37200	1498	91	18171	1.599583327	1	1	0.975161987
Annotation Cluster 14	Enrichment Score: 3.0081854784241076
Category	Term	Count	%	PValue	Genes	List Total	Pop Hits	Pop Total	Fold Enrichment	Bonferroni	Benjamini	FDR
UP_KEYWORDS	Calvin cycle	11	0.55359839	5.83E-08	AT1G67090, AT3G26650, AT3G12780, AT5G38420, AT5G38410, AT2G21170, AT1G12900, AT5G38430, AT1G42970, AT3G55800, AT1G56190	1967	17	26542	8.731182153	2.08E-05	9.43E-07	8.06E-07
GOTERM_BP_DIRECT	GO:0019253~reductive pentose-phosphate cycle	12	0.603925516	8.58E-08	AT1G67090, AT3G26650, AT3G12780, AT5G38420, AT3G04790, AT5G38410, AT2G21170, AT1G12900, AT5G38430, AT1G42970, AT3G55800, AT1G56190	1509	20	18499	7.355467197	1.08E-04	9.79E-06	9.46E-06
KEGG_PATHWAY	ath00710:Carbon fixation in photosynthetic organisms	25	1.258178158	2.74E-06	AT4G26530, AT3G04790, AT2G30970, AT5G64380, AT5G11520, AT1G67090, AT5G58330, AT2G21330, AT5G38420, AT5G61410, AT1G43670, AT2G21170, AT2G22780, AT3G55800, AT4G26520, AT3G26650, AT5G44520, AT1G12900, AT1G63290, AT3G12780, AT5G38410, AT1G53240, AT5G38430, AT1G42970, AT1G56190	617	69	4727	2.775820356	3.17E-04	4.53E-05	3.90E-05
UP_KEYWORDS	Photorespiration	11	0.55359839	1.27E-05	AT3G14150, AT1G80380, AT1G32080, AT1G67090, AT5G47435, AT5G38420, AT5G38410, AT3G14130, AT5G38430, AT3G14420, AT1G68010	1967	27	26542	5.497410985	0.00451082	1.33E-04	1.14E-04
SMART	SM00961:SM00961	4	0.201308505	5.52E-04	AT1G67090, AT5G38420, AT5G38410, AT5G38430	443	4	8423	19.01354402	0.117280481	0.041571117	0.041571117
GOTERM_CC_DIRECT	GO:0009573~chloroplast ribulose bisphosphate carboxylase complex	4	0.201308505	0.001615247	AT1G67090, AT5G38420, AT5G38410, AT5G38430	1897	4	25147	13.25619399	0.356812443	0.010254939	0.008376745
GOTERM_BP_DIRECT	GO:0010218~response to far red light	12	0.603925516	0.001641783	AT1G29920, AT1G67090, AT1G19150, AT3G54890, AT5G38420, AT5G38410, AT5G24470, AT5G38430, AT2G05100, AT4G25130, AT2G46340, AT1G29910	1509	49	18499	3.002231509	0.872817368	0.060601115	0.05857303
INTERPRO	IPR024680:Ribulose-1,5-bisphosphate carboxylase small subunit, N-terminal	4	0.201308505	0.001826813	AT1G67090, AT5G38420, AT5G38410, AT5G38430	1739	4	22105	12.71132835	0.97596582	0.13514875	0.133359139
INTERPRO	IPR024681:Ribulose bisphosphate carboxylase, small chain	4	0.201308505	0.001826813	AT1G67090, AT5G38420, AT5G38410, AT5G38430	1739	4	22105	12.71132835	0.97596582	0.13514875	0.133359139
INTERPRO	IPR000894:Ribulose bisphosphate carboxylase small chain, domain	4	0.201308505	0.001826813	AT1G67090, AT5G38420, AT5G38410, AT5G38430	1739	4	22105	12.71132835	0.97596582	0.13514875	0.133359139
GOTERM_BP_DIRECT	GO:0009637~response to blue light	12	0.603925516	0.002717001	AT1G29920, AT1G67090, AT1G19150, AT5G43470, AT3G54890, AT5G38420, AT5G38410, AT5G38430, AT2G05100, AT2G46340, AT5G55280, AT1G29910	1509	52	18499	2.829025845	0.967106376	0.083166726	0.080383457
GOTERM_MF_DIRECT	GO:0016984~ribulose-bisphosphate carboxylase activity	4	0.201308505	0.004915422	AT1G67090, AT5G38420, AT5G38410, AT5G38430	1498	5	18171	9.704138852	0.989619557	0.149583278	0.145710572
GOTERM_CC_DIRECT	GO:0030076~light-harvesting complex	6	0.301962758	0.014437338	AT1G29920, AT1G19150, AT3G54890, AT1G45474, AT2G05100, AT1G29910	1897	20	25147	3.976858197	0.981128862	0.072988762	0.059620857
GOTERM_BP_DIRECT	GO:0015977~carbon fixation	4	0.201308505	0.022163954	AT1G67090, AT5G38420, AT5G38410, AT5G38430	1509	8	18499	6.129555997	1	0.358696814	0.346692618
UP_KEYWORDS	Carbon dioxide fixation	4	0.201308505	0.024288879	AT1G67090, AT5G38420, AT5G38410, AT5G38430	1967	9	26542	5.99717562	0.999842106	0.122511669	0.104616706
GOTERM_MF_DIRECT	GO:0031409~pigment binding	6	0.301962758	0.02516904	AT1G29920, AT1G19150, AT3G54890, AT1G45474, AT2G05100, AT1G29910	1498	21	18171	3.465763876	1	0.496419155	0.483566879
GOTERM_BP_DIRECT	GO:0009768~photosynthesis, light harvesting in photosystem I	6	0.301962758	0.029225136	AT1G29920, AT1G19150, AT3G54890, AT1G45474, AT2G05100, AT1G29910	1509	22	18499	3.34339418	1	0.426483084	0.412210343
GOTERM_CC_DIRECT	GO:0009522~photosystem I	7	0.352289884	0.039574691	AT1G29920, AT1G19150, AT3G54890, AT1G49975, AT2G05100, AT1G29910, AT5G64040	1897	34	25147	2.72921641	0.999983686	0.168810792	0.137893064
KEGG_PATHWAY	ath00196:Photosynthesis - antenna proteins	6	0.301962758	0.149093985	AT1G29920, AT1G19150, AT3G54890, AT1G45474, AT2G05100, AT1G29910	617	22	4727	2.089435686	0.999999993	0.46742979	0.402956715
Annotation Cluster 15	Enrichment Score: 2.7817617006696405
Category	Term	Count	%	PValue	Genes	List Total	Pop Hits	Pop Total	Fold Enrichment	Bonferroni	Benjamini	FDR
UP_KEYWORDS	Membrane	571	28.73678913	4.62E-07	AT4G01210, AT1G59840, AT1G34780, AT5G19750, AT2G17972, AT1G50900, AT1G35510, AT2G37585, AT2G38310, AT4G23000, AT3G23710, AT4G37760, AT5G05580, AT1G19150, AT1G22550, AT5G53540, AT2G05620, AT5G43745, AT3G27080, AT4G35100, AT2G18938, AT3G53130, AT1G55370, AT2G40400, AT2G40765, AT2G36380, AT3G01930, AT4G14870, AT3G20320, AT1G20020, AT5G08740, AT1G60600, AT5G51010, AT2G25220, AT1G44575, AT2G29940, AT1…	1967	6456	26542	1.193443522	1.64E-04	6.09E-06	5.20E-06
UP_KEYWORDS	Transmembrane	451	22.69753397	0.011850623	AT4G01210, AT1G59840, AT1G34780, AT5G19750, AT2G17972, AT1G35510, AT2G37585, AT4G23000, AT4G37760, AT5G05580, AT1G19150, AT1G22550, AT5G53540, AT5G43745, AT3G27080, AT4G35100, AT2G18938, AT2G40400, AT2G40765, AT2G36380, AT3G01930, AT4G14870, AT3G20320, AT1G60600, AT5G51010, AT2G25220, AT1G44575, AT2G29940, AT1G57680, AT4G00585, AT5G57800, AT2G35260, AT3G21670, AT1G34640, AT2G39500, AT2G16660, AT1…	1967	5535	26542	1.099482197	0.985650193	0.069161012	0.059058841
UP_KEYWORDS	Transmembrane helix	447	22.49622547	0.015255697	AT4G01210, AT1G59840, AT1G34780, AT5G19750, AT2G17972, AT1G35510, AT2G37585, AT4G23000, AT4G37760, AT5G05580, AT1G19150, AT1G22550, AT5G53540, AT5G43745, AT3G27080, AT4G35100, AT2G18938, AT2G40400, AT2G40765, AT2G36380, AT3G01930, AT4G14870, AT3G20320, AT1G60600, AT5G51010, AT2G25220, AT1G44575, AT2G29940, AT1G57680, AT4G00585, AT5G57800, AT2G35260, AT3G21670, AT1G34640, AT2G39500, AT2G16660, AT1…	1967	5505	26542	1.095669279	0.995800884	0.086206793	0.07361479
GOTERM_CC_DIRECT	GO:0016021~integral component of membrane	435	21.89229995	0.089403053	AT4G01210, AT1G59840, AT1G34780, AT5G19750, AT2G17972, AT1G35510, AT2G37585, AT4G23000, AT4G37760, AT5G05580, AT1G19150, AT1G22550, AT5G53540, AT5G43745, AT3G27080, AT4G35100, AT2G18938, AT2G40400, AT2G36380, AT3G01930, AT4G14870, AT3G20320, AT1G60600, AT5G51010, AT2G25220, AT1G44575, AT2G29940, AT1G57680, AT4G00585, AT5G57800, AT2G35260, AT3G21670, AT1G34640, AT2G39500, AT2G16660, AT1G66150, AT4…	1897	5439	25147	1.060203049	1	0.315816629	0.257974755
Annotation Cluster 16	Enrichment Score: 2.6619675015213793
Category	Term	Count	%	PValue	Genes	List Total	Pop Hits	Pop Total	Fold Enrichment	Bonferroni	Benjamini	FDR
UP_KEYWORDS	Photosynthesis	34	1.711122295	3.97E-12	AT4G21280, AT3G54890, AT1G67740, AT3G21055, AT5G45040, AT4G09650, AT2G30570, AT4G28750, AT5G64040, AT1G29920, AT1G67090, AT1G19150, AT1G45474, AT5G38420, AT4G34190, AT2G05100, AT1G74470, AT1G03630, AT3G56940, AT5G47110, AT4G18480, AT1G06680, AT4G28660, AT5G13630, AT1G20020, AT5G38410, AT1G52230, AT2G26550, AT5G38430, AT5G02120, AT5G45930, AT1G44575, AT4G19100, AT1G29910	1967	113	26542	4.060034822	1.41E-09	1.18E-10	1.01E-10
UP_KEYWORDS	Photosystem II	16	0.805234021	5.72E-06	AT4G21280, AT5G47110, AT3G54890, AT1G06680, AT1G67740, AT3G21055, AT4G28660, AT2G30570, AT1G29920, AT1G19150, AT4G34190, AT5G02120, AT1G44575, AT2G05100, AT1G29910, AT4G19100	1967	54	26542	3.99811708	0.002033289	6.57E-05	5.61E-05
GOTERM_CC_DIRECT	GO:0009523~photosystem II	12	0.603925516	1.30E-04	AT1G29920, AT1G19150, AT3G54890, AT1G67740, AT4G34190, AT5G02120, AT3G21055, AT1G44575, AT2G05100, AT2G30570, AT1G29910, AT4G19100	1897	40	25147	3.976858197	0.034799447	0.001073245	8.77E-04
INTERPRO	IPR023329:Chlorophyll a/b binding protein domain	9	0.452944137	4.61E-04	AT1G29920, AT1G19150, AT3G54890, AT1G34000, AT1G45474, AT5G02120, AT1G44575, AT2G05100, AT1G29910	1739	25	22105	4.576078206	0.609474116	0.062669618	0.06183976
GOTERM_BP_DIRECT	GO:0010218~response to far red light	12	0.603925516	0.001641783	AT1G29920, AT1G67090, AT1G19150, AT3G54890, AT5G38420, AT5G38410, AT5G24470, AT5G38430, AT2G05100, AT4G25130, AT2G46340, AT1G29910	1509	49	18499	3.002231509	0.872817368	0.060601115	0.05857303
GOTERM_BP_DIRECT	GO:0010114~response to red light	13	0.654252642	0.002164854	AT5G67030, AT3G54890, AT5G24470, AT4G25130, AT1G29920, AT1G19150, AT1G67090, AT5G38420, AT5G38410, AT5G38430, AT2G05100, AT2G46340, AT1G29910	1509	58	18499	2.747731999	0.934114516	0.069663899	0.067332517
GOTERM_MF_DIRECT	GO:0016168~chlorophyll binding	10	0.503271263	0.002555195	AT1G29920, AT1G19150, AT3G54890, AT1G45474, AT4G34190, AT5G02120, AT1G44575, AT2G05100, AT1G55810, AT1G29910	1498	37	18171	3.278425288	0.906677799	0.112793614	0.10987339
GOTERM_BP_DIRECT	GO:0009637~response to blue light	12	0.603925516	0.002717001	AT1G29920, AT1G67090, AT1G19150, AT5G43470, AT3G54890, AT5G38420, AT5G38410, AT5G38430, AT2G05100, AT2G46340, AT5G55280, AT1G29910	1509	52	18499	2.829025845	0.967106376	0.083166726	0.080383457
INTERPRO	IPR022796:Chlorophyll A-B binding protein	8	0.402617011	0.004010409	AT1G29920, AT1G19150, AT5G47110, AT3G54890, AT1G45474, AT1G44575, AT2G05100, AT1G29910	1739	27	22105	3.766319511	0.999723601	0.199231688	0.196593505
UP_KEYWORDS	Chlorophyll	8	0.402617011	0.006557246	AT1G29920, AT1G19150, AT5G47110, AT3G54890, AT1G45474, AT5G02120, AT2G05100, AT1G29910	1967	31	26542	3.482231005	0.903871227	0.041685347	0.035596476
UP_KEYWORDS	Chromophore	10	0.503271263	0.006876231	AT1G29920, AT5G24850, AT1G19150, AT5G47110, AT3G54890, AT1G45474, AT2G47590, AT5G02120, AT2G05100, AT1G29910	1967	47	26542	2.870988329	0.914256361	0.042946286	0.036673233
UP_KEYWORDS	Photosystem I	9	0.452944137	0.009435121	AT1G29920, AT1G19150, AT3G54890, AT1G45474, AT1G52230, AT2G05100, AT1G29910, AT5G64040, AT4G28750	1967	41	26542	2.962019666	0.965776722	0.057912121	0.049453047
GOTERM_CC_DIRECT	GO:0030076~light-harvesting complex	6	0.301962758	0.014437338	AT1G29920, AT1G19150, AT3G54890, AT1G45474, AT2G05100, AT1G29910	1897	20	25147	3.976858197	0.981128862	0.072988762	0.059620857
GOTERM_MF_DIRECT	GO:0031409~pigment binding	6	0.301962758	0.02516904	AT1G29920, AT1G19150, AT3G54890, AT1G45474, AT2G05100, AT1G29910	1498	21	18171	3.465763876	1	0.496419155	0.483566879
GOTERM_BP_DIRECT	GO:0018298~protein-chromophore linkage	9	0.452944137	0.027407711	AT1G29920, AT5G24850, AT1G19150, AT3G54890, AT1G45474, AT2G47590, AT5G02120, AT2G05100, AT1G29910	1509	45	18499	2.451822399	1	0.414417802	0.40054884
GOTERM_BP_DIRECT	GO:0009768~photosynthesis, light harvesting in photosystem I	6	0.301962758	0.029225136	AT1G29920, AT1G19150, AT3G54890, AT1G45474, AT2G05100, AT1G29910	1509	22	18499	3.34339418	1	0.426483084	0.412210343
GOTERM_CC_DIRECT	GO:0009522~photosystem I	7	0.352289884	0.039574691	AT1G29920, AT1G19150, AT3G54890, AT1G49975, AT2G05100, AT1G29910, AT5G64040	1897	34	25147	2.72921641	0.999983686	0.168810792	0.137893064
KEGG_PATHWAY	ath00196:Photosynthesis - antenna proteins	6	0.301962758	0.149093985	AT1G29920, AT1G19150, AT3G54890, AT1G45474, AT2G05100, AT1G29910	617	22	4727	2.089435686	0.999999993	0.46742979	0.402956715
INTERPRO	IPR001344:Chlorophyll A-B binding protein, plant	4	0.201308505	0.204732639	AT1G19150, AT3G54890, AT1G45474, AT2G05100	1739	20	22105	2.54226567	1	1	0.987242395
GOTERM_BP_DIRECT	GO:0009765~photosynthesis, light harvesting	3	0.150981379	0.28694415	AT1G19150, AT5G47110, AT3G54890	1509	13	18499	2.829025845	1	1	0.967304625
Annotation Cluster 17	Enrichment Score: 2.6378473914238274
Category	Term	Count	%	PValue	Genes	List Total	Pop Hits	Pop Total	Fold Enrichment	Bonferroni	Benjamini	FDR
UP_KEYWORDS	Isomerase	41	2.063412179	1.77E-07	AT3G01480, AT3G02570, AT5G45680, AT5G51820, AT4G26555, AT1G20810, AT1G60550, AT3G04790, AT1G10830, AT5G63570, AT1G63180, AT1G67070, AT3G42860, AT5G55220, AT3G62030, AT3G60370, AT5G61410, AT5G13120, AT3G10230, AT1G74070, AT2G21170, AT5G28840, AT4G19830, AT5G51140, AT3G15520, AT2G43560, AT4G24620, AT5G44520, AT5G49970, AT5G62790, AT1G63290, AT3G47800, AT2G18040, AT5G13410, AT3G10060, AT3G48730, AT5…	1967	224	26542	2.469818977	6.32E-05	2.63E-06	2.25E-06
UP_KEYWORDS	Rotamase	16	0.805234021	1.18E-05	AT3G01480, AT5G45680, AT4G26555, AT1G20810, AT2G18040, AT5G13410, AT3G62030, AT5G55220, AT3G60370, AT3G10060, AT5G35100, AT5G13120, AT1G74070, AT4G19830, AT3G15520, AT2G43560	1967	57	26542	3.787689865	0.004189487	1.27E-04	1.09E-04
GOTERM_MF_DIRECT	GO:0003755~peptidyl-prolyl cis-trans isomerase activity	16	0.805234021	1.41E-04	AT3G01480, AT5G45680, AT4G26555, AT1G20810, AT2G18040, AT5G13410, AT3G62030, AT5G55220, AT3G60370, AT3G10060, AT5G35100, AT5G13120, AT1G74070, AT4G19830, AT3G15520, AT2G43560	1498	63	18171	3.080679001	0.122733976	0.014548417	0.014171759
GOTERM_BP_DIRECT	GO:0061077~chaperone-mediated protein folding	11	0.55359839	1.53E-04	AT5G45680, AT5G13410, AT3G60370, AT4G26555, AT1G20810, AT3G10060, AT5G19855, AT4G19830, AT5G23040, AT4G04330, AT2G43560	1509	32	18499	4.214069748	0.174665329	0.008345723	0.008066424
INTERPRO	IPR001179:Peptidyl-prolyl cis-trans isomerase, FKBP-type, domain	9	0.452944137	2.41E-04	AT5G45680, AT5G13410, AT5G55220, AT3G60370, AT4G26555, AT1G20810, AT3G10060, AT4G19830, AT2G43560	1739	23	22105	4.97399805	0.38812628	0.035083585	0.034619016
GOTERM_BP_DIRECT	GO:0000413~protein peptidyl-prolyl isomerization	12	0.603925516	0.001140886	AT3G01480, AT5G45680, AT5G13410, AT3G62030, AT1G20810, AT3G10060, AT5G35100, AT5G13120, AT1G74070, AT4G19830, AT3G15520, AT2G43560	1509	47	18499	3.129986041	0.761319477	0.046187483	0.044641766
GOTERM_BP_DIRECT	GO:0018208~peptidyl-proline modification	8	0.402617011	0.001801685	AT5G45680, AT5G13410, AT3G60370, AT4G26555, AT1G20810, AT3G10060, AT4G19830, AT2G43560	1509	23	18499	4.264038955	0.895978163	0.061111218	0.059066062
GOTERM_MF_DIRECT	GO:0005528~FK506 binding	8	0.402617011	0.002514055	AT5G45680, AT5G13410, AT3G60370, AT4G26555, AT1G20810, AT3G10060, AT4G19830, AT2G43560	1498	24	18171	4.043391188	0.903040647	0.112793614	0.10987339
INTERPRO	IPR023566:Peptidyl-prolyl cis-trans isomerase, FKBP-type	7	0.352289884	0.007365877	AT5G45680, AT5G13410, AT3G60370, AT4G26555, AT1G20810, AT3G10060, AT4G19830	1739	23	22105	3.86866515	0.999999716	0.277363508	0.27369072
UP_SEQ_FEATURE	domain:PPIase FKBP-type	5	0.251635632	0.012545454	AT5G45680, AT5G13410, AT3G60370, AT1G20810, AT2G43560	800	11	8938	5.078409091	0.999999953	0.839290859	0.837409041
INTERPRO	IPR024936:Cyclophilin-type peptidyl-prolyl cis-trans isomerase	6	0.301962758	0.082311609	AT3G01480, AT3G62030, AT5G35100, AT5G13120, AT1G74070, AT3G15520	1739	30	22105	2.54226567	1	1	0.987242395
INTERPRO	IPR002130:Cyclophilin-like peptidyl-prolyl cis-trans isomerase domain	6	0.301962758	0.092099345	AT3G01480, AT3G62030, AT5G35100, AT5G13120, AT1G74070, AT3G15520	1739	31	22105	2.4602571	1	1	0.987242395
UP_SEQ_FEATURE	domain:PPIase cyclophilin-type	4	0.201308505	0.123469883	AT3G01480, AT3G62030, AT5G13120, AT3G15520	800	14	8938	3.192142857	1	1	0.998504114
GOTERM_MF_DIRECT	GO:0042277~peptide binding	5	0.251635632	0.231154982	AT3G62030, AT5G35100, AT5G13120, AT1G74070, AT1G72180	1498	30	18171	2.021695594	1	1	0.975161987
UP_KEYWORDS	Cyclosporin	4	0.201308505	0.240468939	AT3G62030, AT5G35100, AT5G13120, AT1G74070	1967	23	26542	2.346720895	1	0.731683269	0.624808184
Annotation Cluster 18	Enrichment Score: 2.4398744688509506
Category	Term	Count	%	PValue	Genes	List Total	Pop Hits	Pop Total	Fold Enrichment	Bonferroni	Benjamini	FDR
INTERPRO	IPR016156:FAD/NAD-linked reductase, dimerisation	6	0.301962758	5.38E-04	AT1G48030, AT3G17240, AT3G54660, AT3G52880, AT3G27820, AT4G16155	1739	10	22105	7.62679701	0.66619229	0.067749117	0.066851998
INTERPRO	IPR004099:Pyridine nucleotide-disulphide oxidoreductase, dimerisation	5	0.251635632	0.001098266	AT1G48030, AT3G17240, AT3G54660, AT3G52880, AT4G16155	1739	7	22105	9.07952025	0.893604829	0.111968224	0.110485565
INTERPRO	IPR012999:Pyridine nucleotide-disulphide oxidoreductase, class I, active site	4	0.201308505	0.008096502	AT1G48030, AT3G17240, AT3G54660, AT4G16155	1739	6	22105	8.4742189	0.999999937	0.277363508	0.27369072
GOTERM_MF_DIRECT	GO:0004148~dihydrolipoyl dehydrogenase activity	3	0.150981379	0.0363705	AT1G48030, AT3G17240, AT4G16155	1498	4	18171	9.097630174	1	0.571448372	0.556653592
Annotation Cluster 19	Enrichment Score: 2.387079696595753
Category	Term	Count	%	PValue	Genes	List Total	Pop Hits	Pop Total	Fold Enrichment	Bonferroni	Benjamini	FDR
INTERPRO	IPR022357:Major intrinsic protein, conserved site	10	0.503271263	5.98E-04	AT2G36830, AT4G18910, AT3G53420, AT3G16240, AT3G61430, AT2G37180, AT4G23400, AT2G39010, AT3G26520, AT4G35100	1739	32	22105	3.972290109	0.70472523	0.067749117	0.066851998
INTERPRO	IPR000425:Major intrinsic protein	10	0.503271263	0.001855893	AT2G36830, AT4G18910, AT3G53420, AT3G16240, AT3G61430, AT2G37180, AT4G23400, AT2G39010, AT3G26520, AT4G35100	1739	37	22105	3.435494149	0.977351935	0.13514875	0.133359139
INTERPRO	IPR023271:Aquaporin-like	10	0.503271263	0.0022647	AT2G36830, AT4G18910, AT3G53420, AT3G16240, AT3G61430, AT2G37180, AT4G23400, AT2G39010, AT3G26520, AT4G35100	1739	38	22105	3.345086408	0.990176319	0.135815369	0.134016931
UP_SEQ_FEATURE	short sequence motif:NPA 1	10	0.503271263	0.002927064	AT2G36830, AT4G18910, AT3G53420, AT3G16240, AT3G61430, AT2G37180, AT4G23400, AT2G39010, AT3G26520, AT4G35100	800	35	8938	3.192142857	0.980143482	0.301262411	0.300586935
UP_SEQ_FEATURE	short sequence motif:NPA 2	10	0.503271263	0.002927064	AT2G36830, AT4G18910, AT3G53420, AT3G16240, AT3G61430, AT2G37180, AT4G23400, AT2G39010, AT3G26520, AT4G35100	800	35	8938	3.192142857	0.980143482	0.301262411	0.300586935
GOTERM_MF_DIRECT	GO:0015250~water channel activity	10	0.503271263	0.00374974	AT2G36830, AT4G18910, AT3G53420, AT3G16240, AT3G61430, AT2G37180, AT4G23400, AT2G39010, AT3G26520, AT4G35100	1498	39	18171	3.110300914	0.969270807	0.141605818	0.137939648
GOTERM_BP_DIRECT	GO:0080170~hydrogen peroxide transmembrane transport	4	0.201308505	0.004768621	AT2G36830, AT4G18910, AT3G53420, AT3G26520	1509	5	18499	9.807289596	0.997518604	0.12467957	0.120507027
GOTERM_MF_DIRECT	GO:0015254~glycerol channel activity	9	0.452944137	0.007827452	AT2G36830, AT4G18910, AT3G53420, AT3G16240, AT3G61430, AT2G37180, AT4G23400, AT2G39010, AT4G35100	1498	36	18171	3.032543391	0.999313974	0.21988024	0.214187547
GOTERM_BP_DIRECT	GO:0009992~cellular water homeostasis	9	0.452944137	0.008729546	AT2G36830, AT4G18910, AT3G53420, AT3G16240, AT3G61430, AT2G37180, AT4G23400, AT2G39010, AT4G35100	1509	37	18499	2.981946161	0.99998336	0.197020395	0.190426884
GOTERM_BP_DIRECT	GO:0006833~water transport	5	0.251635632	0.009105325	AT2G36830, AT3G24715, AT3G53420, AT3G16240, AT3G61430	1509	11	18499	5.572323634	0.99998966	0.197020395	0.190426884
GOTERM_BP_DIRECT	GO:0034220~ion transmembrane transport	7	0.352289884	0.0230481	AT2G36830, AT3G53420, AT3G61430, AT2G37180, AT4G23400, AT2G39010, AT4G35100	1509	28	18499	3.064777999	1	0.358696814	0.346692618
Annotation Cluster 20	Enrichment Score: 2.3335979234054007
Category	Term	Count	%	PValue	Genes	List Total	Pop Hits	Pop Total	Fold Enrichment	Bonferroni	Benjamini	FDR
GOTERM_BP_DIRECT	GO:0006096~glycolytic process	16	0.805234021	5.07E-04	AT4G26530, AT4G26520, AT3G26650, AT1G34430, AT4G24620, AT1G30120, AT1G12900, AT3G22960, AT2G36530, AT2G21330, AT3G12780, AT2G21170, AT5G42740, AT1G42970, AT3G13930, AT1G56190	1509	71	18499	2.762616788	0.470947931	0.025460278	0.024608221
KEGG_PATHWAY	ath00010:Glycolysis / Gluconeogenesis	26	1.308505284	0.004723237	AT4G26530, AT5G22620, AT5G51820, AT5G24760, AT1G30120, AT3G22960, AT2G36530, AT5G64380, AT4G36250, AT2G21330, AT3G17240, AT1G43670, AT2G21170, AT4G26520, AT1G34430, AT4G24620, AT5G66530, AT4G34240, AT3G47800, AT1G48030, AT3G12780, AT5G42740, AT2G24270, AT4G16155, AT1G56190, AT3G13930	617	113	4727	1.76276875	0.422584719	0.036526369	0.031488249
UP_KEYWORDS	Glycolysis	10	0.503271263	0.041668419	AT4G26530, AT4G26520, AT2G21330, AT1G34430, AT4G24620, AT1G30120, AT5G42740, AT3G22960, AT2G36530, AT3G13930	1967	63	26542	2.141848436	0.999999737	0.185356809	0.158282219
Annotation Cluster 21	Enrichment Score: 2.2920946915235945
Category	Term	Count	%	PValue	Genes	List Total	Pop Hits	Pop Total	Fold Enrichment	Bonferroni	Benjamini	FDR
GOTERM_MF_DIRECT	GO:0051087~chaperone binding	9	0.452944137	0.001114773	AT1G14980, AT5G55200, AT5G62100, AT1G68730, AT3G60210, AT5G17710, AT1G36390, AT2G44650, AT5G20720	1498	27	18171	4.043391188	0.644407941	0.064587167	0.062915008
GOTERM_BP_DIRECT	GO:0051085~chaperone mediated protein folding requiring cofactor	5	0.251635632	0.001259243	AT1G55490, AT1G14980, AT3G60210, AT2G44650, AT5G20720	1509	7	18499	8.756508568	0.794301997	0.049385948	0.047733191
SMART	SM00883:SM00883	4	0.201308505	0.001325768	AT1G14980, AT3G60210, AT2G44650, AT5G20720	443	5	8423	15.21083521	0.259050151	0.074905886	0.074905886
INTERPRO	IPR020818:Chaperonin Cpn10	4	0.201308505	0.004299262	AT1G14980, AT3G60210, AT2G44650, AT5G20720	1739	5	22105	10.16906268	0.999847003	0.199231688	0.196593505
GOTERM_BP_DIRECT	GO:0006986~response to unfolded protein	4	0.201308505	0.014735997	AT1G14980, AT3G60210, AT2G44650, AT5G20720	1509	7	18499	7.005206854	0.999999992	0.260474317	0.251757248
INTERPRO	IPR011032:GroES-like	7	0.352289884	0.149932168	AT4G37990, AT1G14980, AT5G24760, AT3G60210, AT1G23740, AT2G44650, AT5G20720	1739	46	22105	1.934332575	1	1	0.987242395
Annotation Cluster 22	Enrichment Score: 2.1443895976041385
Category	Term	Count	%	PValue	Genes	List Total	Pop Hits	Pop Total	Fold Enrichment	Bonferroni	Benjamini	FDR
GOTERM_BP_DIRECT	GO:0006636~unsaturated fatty acid biosynthetic process	8	0.402617011	9.87E-04	AT5G05580, AT3G11170, AT4G30950, AT3G12120, AT1G74960, AT2G18950, AT3G15850, AT2G31360	1509	21	18499	4.670137903	0.71056219	0.041306754	0.039924376
INTERPRO	IPR005804:Fatty acid desaturase, type 1	7	0.352289884	0.001357945	AT5G05580, AT3G11170, AT3G61580, AT4G30950, AT3G12120, AT3G15850, AT2G31360	1739	17	22105	5.234076379	0.93738384	0.125856827	0.124190258
UP_SEQ_FEATURE	short sequence motif:Histidine box-1	6	0.301962758	0.010681099	AT5G05580, AT3G11170, AT4G30950, AT3G12120, AT3G15850, AT2G31360	800	16	8938	4.1896875	0.999999418	0.793961721	0.792181537
UP_SEQ_FEATURE	short sequence motif:Histidine box-2	6	0.301962758	0.010681099	AT5G05580, AT3G11170, AT4G30950, AT3G12120, AT3G15850, AT2G31360	800	16	8938	4.1896875	0.999999418	0.793961721	0.792181537
UP_SEQ_FEATURE	short sequence motif:Histidine box-3	6	0.301962758	0.010681099	AT5G05580, AT3G11170, AT4G30950, AT3G12120, AT3G15850, AT2G31360	800	16	8938	4.1896875	0.999999418	0.793961721	0.792181537
GOTERM_MF_DIRECT	GO:0016717~oxidoreductase activity, acting on paired donors, with oxidation of a pair of donors resulting in the reduction of molecular oxygen to two molecules of water	5	0.251635632	0.017928907	AT5G05580, AT3G11170, AT3G12120, AT3G15850, AT2G31360	1498	13	18171	4.665451371	0.999999948	0.4146202	0.403885696
INTERPRO	IPR021863:Protein of unknown function DUF3474	3	0.150981379	0.033303532	AT5G05580, AT3G11170, AT3G12120	1739	4	22105	9.533496262	1	0.754510016	0.744518957
Annotation Cluster 23	Enrichment Score: 2.128591921593499
Category	Term	Count	%	PValue	Genes	List Total	Pop Hits	Pop Total	Fold Enrichment	Bonferroni	Benjamini	FDR
INTERPRO	IPR000089:Biotin/lipoyl attachment	9	0.452944137	4.94E-05	AT3G06850, AT5G16390, AT1G34430, AT3G15690, AT1G32470, AT2G35370, AT5G15530, AT1G36160, AT3G13930	1739	19	22105	6.021155534	0.095774973	0.01677909	0.016556905
INTERPRO	IPR011053:Single hybrid motif	9	0.452944137	7.66E-05	AT3G06850, AT5G16390, AT1G34430, AT3G15690, AT1G32470, AT2G35370, AT5G15530, AT1G36160, AT3G13930	1739	20	22105	5.720097757	0.144648132	0.019529546	0.01927094
UP_KEYWORDS	Lipoyl	5	0.251635632	0.006487241	AT3G06850, AT1G34430, AT1G32470, AT2G35370, AT3G13930	1967	11	26542	6.133475066	0.90142932	0.041685347	0.035596476
INTERPRO	IPR003016:2-oxo acid dehydrogenase, lipoyl-binding site	5	0.251635632	0.008017243	AT3G06850, AT1G34430, AT1G32470, AT2G35370, AT3G13930	1739	11	22105	5.777876523	0.999999926	0.277363508	0.27369072
INTERPRO	IPR004167:E3 binding	3	0.150981379	0.074911317	AT3G06850, AT1G34430, AT3G13930	1739	6	22105	6.355664175	1	1	0.987242395
INTERPRO	IPR001078:2-oxoacid dehydrogenase acyltransferase, catalytic domain	3	0.150981379	0.126011564	AT3G06850, AT1G34430, AT3G13930	1739	8	22105	4.766748131	1	1	0.987242395
INTERPRO	IPR023213:Chloramphenicol acetyltransferase-like domain	6	0.301962758	0.677557695	AT3G06850, AT5G39080, AT1G34430, AT5G07860, AT3G50290, AT3G13930	1739	72	22105	1.059277362	1	1	0.987242395
Annotation Cluster 24	Enrichment Score: 2.0954349638225627
Category	Term	Count	%	PValue	Genes	List Total	Pop Hits	Pop Total	Fold Enrichment	Bonferroni	Benjamini	FDR
GOTERM_BP_DIRECT	GO:0032543~mitochondrial translation	8	0.402617011	7.08E-04	AT5G16140, AT3G25660, AT1G48520, AT1G18440, AT4G34620, AT2G07715, AT4G39880, AT4G32915	1509	20	18499	4.903644798	0.58872472	0.034160695	0.033017469
GOTERM_CC_DIRECT	GO:0030956~glutamyl-tRNA(Gln) amidotransferase complex	3	0.150981379	0.016189701	AT3G25660, AT1G48520, AT4G32915	1897	3	25147	13.25619399	0.988390793	0.080359788	0.065641878
GOTERM_BP_DIRECT	GO:0070681~glutaminyl-tRNAGln biosynthesis via transamidation	3	0.150981379	0.018841949	AT3G25660, AT1G48520, AT4G32915	1509	3	18499	12.25911199	1	0.328425636	0.3174345
GOTERM_MF_DIRECT	GO:0050567~glutaminyl-tRNA synthase (glutamine-hydrolyzing) activity	3	0.150981379	0.019232652	AT3G25660, AT1G48520, AT4G32915	1498	3	18171	12.13017356	0.999999985	0.4146202	0.403885696
Annotation Cluster 25	Enrichment Score: 2.0810059681350452
Category	Term	Count	%	PValue	Genes	List Total	Pop Hits	Pop Total	Fold Enrichment	Bonferroni	Benjamini	FDR
UP_KEYWORDS	Hydrogen ion transport	16	0.805234021	2.15E-04	AT4G39080, AT4G26710, AT1G64200, AT1G15690, AT5G62670, AT4G09650, AT2G33040, AT2G21870, AT4G30190, AT5G08670, AT2G24520, AT1G51650, AT5G08690, AT2G25610, AT2G21410, AT4G34720	1967	72	26542	2.99858781	0.07377708	0.001915802	0.001635966
GOTERM_CC_DIRECT	GO:0005753~mitochondrial proton-transporting ATP synthase complex	7	0.352289884	5.03E-04	AT2G21870, AT5G08670, AT1G51650, AT5G08690, AT1G64200, AT3G46430, AT2G33040	1897	15	25147	6.186223862	0.12833315	0.003613511	0.002951696
GOTERM_BP_DIRECT	GO:0015986~ATP synthesis coupled proton transport	10	0.503271263	0.003493939	AT5G08670, AT1G51650, AT5G08690, AT4G39080, AT4G00895, AT4G29480, AT2G21410, AT1G64200, AT4G09650, AT2G33040	1509	39	18499	3.14336205	0.987631118	0.104402221	0.100908283
UP_KEYWORDS	CF(1)	5	0.251635632	0.012473942	AT5G08670, AT1G51650, AT5G08690, AT4G09650, AT2G33040	1967	13	26542	5.189863517	0.988537248	0.071624569	0.061162554
GOTERM_CC_DIRECT	GO:0000275~mitochondrial proton-transporting ATP synthase complex, catalytic core F(1)	3	0.150981379	0.069501843	AT5G08670, AT1G51650, AT5G08690	1897	6	25147	6.628096995	0.999999997	0.256405449	0.209444744
UP_KEYWORDS	ATP synthesis	5	0.251635632	0.086000887	AT5G08670, AT1G51650, AT5G08690, AT4G09650, AT2G33040	1967	23	26542	2.933401118	1	0.315942145	0.269793292
GOTERM_MF_DIRECT	GO:0046933~proton-transporting ATP synthase activity, rotational mechanism	6	0.301962758	0.096079091	AT5G08670, AT1G51650, AT5G08690, AT4G00895, AT4G09650, AT2G33040	1498	30	18171	2.426034713	1	1	0.975161987
Annotation Cluster 26	Enrichment Score: 2.0422650475711674
Category	Term	Count	%	PValue	Genes	List Total	Pop Hits	Pop Total	Fold Enrichment	Bonferroni	Benjamini	FDR
UP_KEYWORDS	Pyridoxal phosphate	23	1.157523905	8.40E-05	AT2G26080, AT1G08490, AT4G26860, AT1G62960, AT3G01120, AT5G23670, AT2G16500, AT3G59760, AT2G38230, AT5G63570, AT2G30970, AT3G03630, AT3G04520, AT4G24670, AT5G11520, AT5G28030, AT5G60540, AT3G48730, AT4G13930, AT4G31990, AT2G43750, AT4G14880, AT4G33680	1967	122	26542	2.543883921	0.02946723	8.08E-04	6.90E-04
GOTERM_MF_DIRECT	GO:0030170~pyridoxal phosphate binding	19	0.9562154	0.005002246	AT1G08490, AT4G26860, AT1G62960, AT3G01120, AT1G80360, AT5G23670, AT3G59760, AT5G63570, AT2G30970, AT3G03630, AT5G11520, AT5G28030, AT3G48730, AT4G13930, AT4G31990, AT1G77670, AT2G43750, AT4G14880, AT4G33680	1498	113	18171	2.039586706	0.990426136	0.149583278	0.145710572
INTERPRO	IPR015421:Pyridoxal phosphate-dependent transferase, major region, subdomain 1	16	0.805234021	0.005259233	AT2G26080, AT1G08490, AT1G62960, AT3G01120, AT1G80360, AT5G23670, AT5G63570, AT2G30970, AT3G04520, AT4G24670, AT5G11520, AT3G48730, AT4G13930, AT4G31990, AT1G77670, AT4G33680	1739	92	22105	2.2106658	0.999978595	0.221733929	0.218797776
INTERPRO	IPR015424:Pyridoxal phosphate-dependent transferase	16	0.805234021	0.005259233	AT2G26080, AT1G08490, AT1G62960, AT3G01120, AT1G80360, AT5G23670, AT5G63570, AT2G30970, AT3G04520, AT4G24670, AT5G11520, AT3G48730, AT4G13930, AT4G31990, AT1G77670, AT4G33680	1739	92	22105	2.2106658	0.999978595	0.221733929	0.218797776
INTERPRO	IPR015422:Pyridoxal phosphate-dependent transferase, major region, subdomain 2	12	0.603925516	0.024414367	AT1G08490, AT1G62960, AT3G01120, AT1G80360, AT5G23670, AT3G48730, AT4G13930, AT5G63570, AT1G77670, AT3G04520, AT4G33680, AT4G24670	1739	72	22105	2.118554725	1	0.680520906	0.671509595
INTERPRO	IPR004839:Aminotransferase, class I/classII	8	0.402617011	0.03897573	AT5G11520, AT1G62960, AT1G80360, AT5G23670, AT4G31990, AT2G30970, AT1G77670, AT4G33680	1739	41	22105	2.48025919	1	0.827828259	0.816866335
GOTERM_MF_DIRECT	GO:0008483~transaminase activity	8	0.402617011	0.048211541	AT1G08490, AT1G62960, AT1G80360, AT3G48730, AT5G63570, AT1G77670, AT1G11860, AT4G33680	1498	41	18171	2.366863135	1	0.687570743	0.669769559
UP_KEYWORDS	Aminotransferase	9	0.452944137	0.08608536	AT5G11520, AT1G62960, AT1G80360, AT4G31990, AT2G30970, AT1G77670, AT1G11860, AT4G33680, AT4G24670	1967	62	26542	1.95875494	1	0.315942145	0.269793292
Annotation Cluster 27	Enrichment Score: 2.015121167194911
Category	Term	Count	%	PValue	Genes	List Total	Pop Hits	Pop Total	Fold Enrichment	Bonferroni	Benjamini	FDR
INTERPRO	IPR000089:Biotin/lipoyl attachment	9	0.452944137	4.94E-05	AT3G06850, AT5G16390, AT1G34430, AT3G15690, AT1G32470, AT2G35370, AT5G15530, AT1G36160, AT3G13930	1739	19	22105	6.021155534	0.095774973	0.01677909	0.016556905
INTERPRO	IPR011053:Single hybrid motif	9	0.452944137	7.66E-05	AT3G06850, AT5G16390, AT1G34430, AT3G15690, AT1G32470, AT2G35370, AT5G15530, AT1G36160, AT3G13930	1739	20	22105	5.720097757	0.144648132	0.019529546	0.01927094
INTERPRO	IPR001882:Biotin-binding site	3	0.150981379	0.052639712	AT5G16390, AT5G15530, AT1G36160	1739	5	22105	7.62679701	1	0.909596381	0.897551701
UP_KEYWORDS	Biotin	3	0.150981379	0.067325015	AT5G16390, AT5G15530, AT1G36160	1967	6	26542	6.746822572	1	0.263381379	0.224909942
GOTERM_MF_DIRECT	GO:0003989~acetyl-CoA carboxylase activity	3	0.150981379	0.107886606	AT5G16390, AT5G15530, AT1G36160	1498	7	18171	5.198645813	1	1	0.975161987
KEGG_PATHWAY	ath00640:Propanoate metabolism	4	0.201308505	0.560981013	AT5G16390, AT5G15530, AT5G23250, AT1G36160	617	22	4727	1.392957124	1	1	0.869565217
Annotation Cluster 28	Enrichment Score: 1.9853392209049272
Category	Term	Count	%	PValue	Genes	List Total	Pop Hits	Pop Total	Fold Enrichment	Bonferroni	Benjamini	FDR
INTERPRO	IPR001892:Ribosomal protein S13	4	0.201308505	0.004299262	AT1G34030, AT1G77750, AT4G09800, AT5G14320	1739	5	22105	10.16906268	0.999847003	0.199231688	0.196593505
INTERPRO	IPR018269:Ribosomal protein S13, conserved site	4	0.201308505	0.004299262	AT1G34030, AT1G77750, AT4G09800, AT5G14320	1739	5	22105	10.16906268	0.999847003	0.199231688	0.196593505
INTERPRO	IPR027437:30s ribosomal protein S13, C-terminal	4	0.201308505	0.004299262	AT1G34030, AT1G77750, AT4G09800, AT5G14320	1739	5	22105	10.16906268	0.999847003	0.199231688	0.196593505
INTERPRO	IPR010979:Ribosomal protein S13-like, H2TH	4	0.201308505	0.008096502	AT1G34030, AT1G77750, AT4G09800, AT5G14320	1739	6	22105	8.4742189	0.999999937	0.277363508	0.27369072
GOTERM_CC_DIRECT	GO:0015935~small ribosomal subunit	7	0.352289884	0.184002978	AT1G34030, AT1G77750, AT3G13120, AT4G09800, AT5G14320, AT4G34620, AT5G02960	1897	51	25147	1.819477607	1	0.540137774	0.441211442
Annotation Cluster 29	Enrichment Score: 1.9201456155242969
Category	Term	Count	%	PValue	Genes	List Total	Pop Hits	Pop Total	Fold Enrichment	Bonferroni	Benjamini	FDR
INTERPRO	IPR006195:Aminoacyl-tRNA synthetase, class II	9	0.452944137	1.69E-04	AT3G13490, AT3G62120, AT2G04842, AT5G52520, AT4G17300, AT1G11870, AT4G33760, AT4G26870, AT3G58140	1739	22	22105	5.20008887	0.291047885	0.030332516	0.02993086
INTERPRO	IPR002314:Aminoacyl-tRNA synthetase, class II (G/ H/ P/ S), conserved domain	4	0.201308505	0.028435806	AT3G62120, AT2G04842, AT5G52520, AT1G11870	1739	9	22105	5.649479267	1	0.754510016	0.744518957
INTERPRO	IPR004154:Anticodon-binding	3	0.150981379	0.361938109	AT3G62120, AT2G04842, AT5G52520	1739	16	22105	2.383374066	1	1	0.987242395
Annotation Cluster 30	Enrichment Score: 1.8956708537247102
Category	Term	Count	%	PValue	Genes	List Total	Pop Hits	Pop Total	Fold Enrichment	Bonferroni	Benjamini	FDR
UP_SEQ_FEATURE	binding site:Pyridoxal phosphate	5	0.251635632	0.001779972	AT3G59760, AT2G43750, AT3G03630, AT4G14880, AT4G33680	800	7	8938	7.980357143	0.907629086	0.271200275	0.270592203
INTERPRO	IPR005856:Cysteine synthase K/M	5	0.251635632	0.002059819	AT5G28030, AT3G59760, AT2G43750, AT3G03630, AT4G14880	1739	8	22105	7.944580219	0.9850688	0.135482928	0.133688892
INTERPRO	IPR005859:Cysteine synthase A	5	0.251635632	0.002059819	AT5G28030, AT3G59760, AT2G43750, AT3G03630, AT4G14880	1739	8	22105	7.944580219	0.9850688	0.135482928	0.133688892
GOTERM_MF_DIRECT	GO:0004124~cysteine synthase activity	5	0.251635632	0.004124441	AT5G28030, AT3G59760, AT2G43750, AT3G03630, AT4G14880	1498	9	18171	6.738985314	0.978317796	0.141605818	0.137939648
INTERPRO	IPR001216:Cysteine synthase/cystathionine beta-synthase P-phosphate-binding site	5	0.251635632	0.00543732	AT5G28030, AT3G59760, AT2G43750, AT3G03630, AT4G14880	1739	10	22105	6.355664175	0.999985142	0.221733929	0.218797776
UP_SEQ_FEATURE	region of interest:Pyridoxal phosphate binding	4	0.201308505	0.006201733	AT3G59760, AT2G43750, AT3G03630, AT4G14880	800	5	8938	8.938	0.999755803	0.5531946	0.551954254
GOTERM_BP_DIRECT	GO:0019344~cysteine biosynthetic process	6	0.301962758	0.009641308	AT5G28030, AT3G62030, AT3G59760, AT2G43750, AT3G03630, AT4G14880	1509	17	18499	4.32674541	0.999994757	0.198358052	0.191719775
GOTERM_BP_DIRECT	GO:0008652~cellular amino acid biosynthetic process	12	0.603925516	0.02315095	AT5G28030, AT5G17990, AT4G19710, AT3G06350, AT3G59760, AT3G20390, AT5G13280, AT2G43750, AT3G03630, AT4G39980, AT5G66120, AT4G14880	1509	69	18499	2.132019477	1	0.358696814	0.346692618
UP_KEYWORDS	Cysteine biosynthesis	5	0.251635632	0.026581927	AT5G28030, AT3G59760, AT2G43750, AT3G03630, AT4G14880	1967	16	26542	4.216764108	0.999931674	0.13143286	0.112234802
GOTERM_BP_DIRECT	GO:0006535~cysteine biosynthetic process from serine	5	0.251635632	0.028984041	AT5G28030, AT3G59760, AT2G43750, AT3G03630, AT4G14880	1509	15	18499	4.086370665	1	0.426483084	0.412210343
KEGG_PATHWAY	ath00920:Sulfur metabolism	10	0.503271263	0.058979955	AT5G04590, AT5G28030, AT3G01120, AT3G59760, AT1G79230, AT4G14680, AT2G43750, AT3G03630, AT4G14880, AT1G19920	617	39	4727	1.964426713	0.999134097	0.273666991	0.23591982
INTERPRO	IPR001926:Tryptophan synthase beta subunit-like PLP-dependent enzymes superfamily	5	0.251635632	0.066984072	AT5G28030, AT3G59760, AT2G43750, AT3G03630, AT4G14880	1739	20	22105	3.177832087	1	1	0.987242395
GOTERM_BP_DIRECT	GO:0009567~double fertilization forming a zygote and endosperm	5	0.251635632	0.318286621	AT3G59760, AT2G01110, AT4G00050, AT2G43750, AT4G14880	1509	35	18499	1.751301714	1	1	0.967304625
Annotation Cluster 31	Enrichment Score: 1.8490175647420168
Category	Term	Count	%	PValue	Genes	List Total	Pop Hits	Pop Total	Fold Enrichment	Bonferroni	Benjamini	FDR
GOTERM_MF_DIRECT	GO:0071949~FAD binding	9	0.452944137	6.30E-04	AT5G67030, AT1G24340, AT5G17770, AT1G15140, AT5G20080, AT1G32550, AT1G60950, AT2G35660, AT1G10960	1498	25	18171	4.366862483	0.442451622	0.044219543	0.043074701
INTERPRO	IPR012675:Beta-grasp domain	9	0.452944137	0.002200635	AT1G56050, AT4G32590, AT3G16250, AT5G40650, AT1G32550, AT1G60950, AT3G43600, AT1G10960, AT4G02260	1739	31	22105	3.69038565	0.988802215	0.135815369	0.134016931
UP_SEQ_FEATURE	metal ion-binding site:Iron-sulfur (2Fe-2S)	6	0.301962758	0.00394439	AT4G03280, AT1G60950, AT1G44446, AT3G43600, AT1G10960, AT4G02580	800	13	8938	5.156538462	0.994928293	0.376971013	0.376125786
INTERPRO	IPR001041:2Fe-2S ferredoxin-type domain	7	0.352289884	0.005825549	AT4G32590, AT3G16250, AT5G40650, AT1G32550, AT1G60950, AT3G43600, AT1G10960	1739	22	22105	4.044513566	0.999993297	0.232907748	0.229823634
INTERPRO	IPR010241:Ferredoxin [2Fe-2S], plant	3	0.150981379	0.074911317	AT1G32550, AT1G60950, AT1G10960	1739	6	22105	6.355664175	1	1	0.987242395
UP_SEQ_FEATURE	domain:2Fe-2S ferredoxin-type	4	0.201308505	0.085113154	AT5G40650, AT1G60950, AT3G43600, AT1G10960	800	12	8938	3.724166667	1	1	0.998504114
GOTERM_BP_DIRECT	GO:0022900~electron transport chain	5	0.251635632	0.086390467	AT5G17770, AT1G32550, AT1G60950, AT5G67590, AT1G10960	1509	21	18499	2.918836189	1	0.815188246	0.787907046
INTERPRO	IPR006058:2Fe-2S ferredoxin, iron-sulphur binding site	4	0.201308505	0.091967699	AT5G40650, AT1G60950, AT3G43600, AT1G10960	1739	14	22105	3.6318081	1	1	0.987242395
Annotation Cluster 32	Enrichment Score: 1.7649186712747214
Category	Term	Count	%	PValue	Genes	List Total	Pop Hits	Pop Total	Fold Enrichment	Bonferroni	Benjamini	FDR
GOTERM_MF_DIRECT	GO:0051087~chaperone binding	9	0.452944137	0.001114773	AT1G14980, AT5G55200, AT5G62100, AT1G68730, AT3G60210, AT5G17710, AT1G36390, AT2G44650, AT5G20720	1498	27	18171	4.043391188	0.644407941	0.064587167	0.062915008
INTERPRO	IPR013805:GrpE nucleotide exchange factor, coiled-coil	3	0.150981379	0.033303532	AT5G55200, AT5G17710, AT1G36390	1739	4	22105	9.533496262	1	0.754510016	0.744518957
INTERPRO	IPR009012:GrpE nucleotide exchange factor, head	3	0.150981379	0.033303532	AT5G55200, AT5G17710, AT1G36390	1739	4	22105	9.533496262	1	0.754510016	0.744518957
INTERPRO	IPR000740:GrpE nucleotide exchange factor	3	0.150981379	0.033303532	AT5G55200, AT5G17710, AT1G36390	1739	4	22105	9.533496262	1	0.754510016	0.744518957
GOTERM_MF_DIRECT	GO:0000774~adenyl-nucleotide exchange factor activity	3	0.150981379	0.0363705	AT5G55200, AT5G17710, AT1G36390	1498	4	18171	9.097630174	1	0.571448372	0.556653592
Annotation Cluster 33	Enrichment Score: 1.749683955448499
Category	Term	Count	%	PValue	Genes	List Total	Pop Hits	Pop Total	Fold Enrichment	Bonferroni	Benjamini	FDR
INTERPRO	IPR002067:Mitochondrial carrier protein	10	0.503271263	0.0022647	AT1G78180, AT3G51870, AT5G07320, AT5G19760, AT3G20240, AT5G17400, AT4G32400, AT4G39460, AT5G13490, AT5G01500	1739	38	22105	3.345086408	0.990176319	0.135815369	0.134016931
GOTERM_CC_DIRECT	GO:0005743~mitochondrial inner membrane	25	1.258178158	0.00234606	AT1G78180, AT1G15120, AT4G22310, AT4G11010, AT1G51650, AT5G07320, AT5G56090, AT3G03070, AT4G39460, AT2G42210, AT5G01500, AT3G27080, AT3G51870, AT5G19760, AT5G17400, AT1G51980, AT3G10160, AT3G16480, AT1G19140, AT5G08740, AT3G20240, AT4G32400, AT2G45270, AT5G13490, AT5G53170	1897	171	25147	1.938040057	0.473354111	0.013923357	0.011373292
INTERPRO	IPR018108:Mitochondrial substrate/solute carrier	11	0.55359839	0.014196069	AT5G66380, AT1G78180, AT3G51870, AT5G07320, AT5G19760, AT3G20240, AT5G17400, AT4G32400, AT4G39460, AT5G13490, AT5G01500	1739	58	22105	2.41076917	1	0.445319757	0.439422928
INTERPRO	IPR023395:Mitochondrial carrier domain	11	0.55359839	0.014196069	AT5G66380, AT1G78180, AT3G51870, AT5G07320, AT5G19760, AT3G20240, AT5G17400, AT4G32400, AT4G39460, AT5G13490, AT5G01500	1739	58	22105	2.41076917	1	0.445319757	0.439422928
GOTERM_BP_DIRECT	GO:0055085~transmembrane transport	25	1.258178158	0.063216372	AT4G25960, AT1G78180, AT4G09810, AT1G70610, AT3G19490, AT1G27940, AT2G27810, AT1G28010, AT3G44160, AT4G39460, AT2G29650, AT5G01500, AT5G64290, AT2G38940, AT3G51870, AT5G19760, AT5G17400, AT5G12860, AT1G16390, AT3G20240, AT4G32400, AT5G13490, AT3G45060, AT5G15090, AT2G43330	1509	212	18499	1.445649999	1	0.67234362	0.649842877
GOTERM_BP_DIRECT	GO:0006839~mitochondrial transport	5	0.251635632	0.469224583	AT1G78180, AT5G19760, AT3G20240, AT4G32400, AT4G39460	1509	43	18499	1.425478139	1	1	0.967304625
Annotation Cluster 34	Enrichment Score: 1.7463253672091341
Category	Term	Count	%	PValue	Genes	List Total	Pop Hits	Pop Total	Fold Enrichment	Bonferroni	Benjamini	FDR
UP_KEYWORDS	Protein biosynthesis	32	1.610468042	1.27E-04	AT1G62750, AT5G14660, AT4G32915, AT4G26870, AT4G11175, AT5G12110, AT1G48520, AT5G08650, AT1G15390, AT2G24060, AT1G07930, AT4G33760, AT5G25757, AT1G73180, AT3G11400, AT3G08740, AT3G25660, AT2G31170, AT1G11870, AT3G58140, AT5G64050, AT4G20360, AT5G16715, AT3G13490, AT5G35620, AT3G62120, AT2G25840, AT2G04842, AT5G06000, AT4G17300, AT5G36170, AT1G07940	1967	206	26542	2.096100217	0.044293886	0.001192156	0.001018021
INTERPRO	IPR006195:Aminoacyl-tRNA synthetase, class II	9	0.452944137	1.69E-04	AT3G13490, AT3G62120, AT2G04842, AT5G52520, AT4G17300, AT1G11870, AT4G33760, AT4G26870, AT3G58140	1739	22	22105	5.20008887	0.291047885	0.030332516	0.02993086
UP_KEYWORDS	Aminoacyl-tRNA synthetase	13	0.654252642	9.58E-04	AT5G52520, AT2G31170, AT1G11870, AT5G64050, AT4G26870, AT3G58140, AT5G16715, AT3G13490, AT3G62120, AT2G25840, AT2G04842, AT4G17300, AT4G33760	1967	58	26542	3.024437705	0.288985268	0.007253166	0.006193715
GOTERM_BP_DIRECT	GO:0006418~tRNA aminoacylation for protein translation	8	0.402617011	0.00745517	AT5G16715, AT3G13490, AT3G62120, AT2G25840, AT5G52520, AT3G59980, AT4G33760, AT4G26870	1509	29	18499	3.381823999	0.999916552	0.173263675	0.167465209
INTERPRO	IPR004364:Aminoacyl-tRNA synthetase, class II (D/K/N)	4	0.201308505	0.049645447	AT3G13490, AT4G17300, AT4G33760, AT4G26870	1739	11	22105	4.622301218	1	0.909596381	0.897551701
INTERPRO	IPR002312:Aspartyl/Asparaginyl-tRNA synthetase, class IIb	3	0.150981379	0.074911317	AT4G17300, AT4G33760, AT4G26870	1739	6	22105	6.355664175	1	1	0.987242395
INTERPRO	IPR018150:Aminoacyl-tRNA synthetase, class II (D/K/N)-like	4	0.201308505	0.076570576	AT3G13490, AT4G17300, AT4G33760, AT4G26870	1739	13	22105	3.911177954	1	1	0.987242395
INTERPRO	IPR004365:Nucleic acid binding, OB-fold, tRNA/helicase-type	4	0.201308505	0.126119142	AT3G13490, AT4G17300, AT4G33760, AT4G26870	1739	16	22105	3.177832087	1	1	0.987242395
GOTERM_MF_DIRECT	GO:0004812~aminoacyl-tRNA ligase activity	6	0.301962758	0.131195732	AT5G16715, AT3G13490, AT3G62120, AT2G25840, AT5G52520, AT4G33760	1498	33	18171	2.205486103	1	1	0.975161987
UP_KEYWORDS	Ligase	33	1.660795169	0.19877708	AT5G18340, AT5G23250, AT1G30520, AT4G32915, AT4G26870, AT1G75960, AT1G49430, AT1G71020, AT1G48520, AT2G47240, AT1G21540, AT4G33760, AT3G57610, AT3G25660, AT4G18480, AT3G57870, AT5G52520, AT2G31170, AT3G01650, AT1G11870, AT3G58140, AT5G64050, AT5G16715, AT3G13490, AT5G13630, AT3G10160, AT3G15150, AT3G62120, AT2G25840, AT2G04842, AT5G45930, AT1G36160, AT4G17300	1967	369	26542	1.206748753	1	0.623283339	0.532241953
KEGG_PATHWAY	ath00970:Aminoacyl-tRNA biosynthesis	17	0.855561147	0.430033222	AT3G25660, AT1G66520, AT5G52520, AT2G31170, AT1G11870, AT4G32915, AT5G64050, AT4G26870, AT3G58140, AT5G16715, AT3G13490, AT3G62120, AT2G25840, AT1G48520, AT2G04842, AT4G17300, AT4G33760	617	115	4727	1.132534705	1	0.978114779	0.843202396
Annotation Cluster 35	Enrichment Score: 1.7354655096796765
Category	Term	Count	%	PValue	Genes	List Total	Pop Hits	Pop Total	Fold Enrichment	Bonferroni	Benjamini	FDR
UP_KEYWORDS	GPI-anchor	21	1.056869653	6.32E-04	AT5G44130, AT5G64080, AT5G15350, AT1G55330, AT5G61130, AT4G28100, AT1G27950, AT5G11740, AT4G09030, AT4G12420, AT3G43720, AT1G74790, AT1G77630, AT3G13520, AT1G61900, AT2G45470, AT1G03870, AT2G23130, AT3G15720, AT5G55480, AT5G58480	1967	122	26542	2.322676623	0.201585988	0.00523388	0.004469381
UP_SEQ_FEATURE	propeptide:Removed in mature form	25	1.258178158	9.94E-04	AT5G44130, AT5G64080, AT5G15350, AT3G26340, AT5G61130, AT5G11740, AT1G75840, AT4G12420, AT1G20090, AT1G74790, AT3G13520, AT1G61900, AT4G31300, AT1G03870, AT2G23130, AT3G15720, AT5G55480, AT5G40580, AT1G55330, AT4G28100, AT1G27950, AT4G09030, AT1G77630, AT2G45470, AT5G58480	800	137	8938	2.038777372	0.735253834	0.221552833	0.221056078
UP_SEQ_FEATURE	lipid moiety-binding region:GPI-anchor amidated serine	13	0.654252642	0.022489241	AT5G64080, AT5G15350, AT1G55330, AT5G61130, AT4G28100, AT5G11740, AT4G12420, AT1G74790, AT3G13520, AT2G23130, AT3G15720, AT5G55480, AT5G58480	800	71	8938	2.045669014	1	1	0.998504114
GOTERM_CC_DIRECT	GO:0046658~anchored component of plasma membrane	20	1.006542526	0.06613101	AT5G44130, AT5G64080, AT5G15350, AT3G07320, AT5G61130, AT4G28100, AT4G20260, AT5G35740, AT1G27950, AT4G12420, AT3G43720, AT1G74790, AT1G77630, AT1G61900, AT2G45470, AT1G03870, AT3G15720, AT5G55480, AT5G58480, AT4G35100	1897	174	25147	1.523700459	0.999999992	0.247311858	0.202016646
GOTERM_CC_DIRECT	GO:0031225~anchored component of membrane	25	1.258178158	0.116978465	AT2G34510, AT5G44130, AT5G64080, AT1G55260, AT5G15350, AT5G61130, AT5G11740, AT4G12420, AT1G74790, AT1G20030, AT3G13520, AT1G61900, AT1G03870, AT2G23130, AT3G15720, AT5G55480, AT1G55330, AT4G28100, AT1G27950, AT4G09030, AT3G43720, AT1G77630, AT2G45470, AT5G04885, AT5G58480	1897	246	25147	1.347174186	1	0.377883199	0.308673822
UP_KEYWORDS	Lipoprotein	34	1.711122295	0.353758121	AT5G47100, AT5G44130, AT3G56930, AT5G64080, AT5G15350, AT2G39560, AT5G61130, AT5G11740, AT1G75840, AT5G03380, AT4G12420, AT1G20090, AT1G74790, AT3G13520, AT1G61900, AT1G03870, AT2G23130, AT3G15720, AT5G55480, AT1G55330, AT4G28100, AT3G01650, AT4G20260, AT1G27950, AT4G09030, AT3G16100, AT3G26935, AT3G43720, AT5G10260, AT1G77630, AT1G02130, AT2G45470, AT4G31030, AT5G58480	1967	414	26542	1.108173756	1	0.926026439	0.79076415
Annotation Cluster 36	Enrichment Score: 1.659884839786811
Category	Term	Count	%	PValue	Genes	List Total	Pop Hits	Pop Total	Fold Enrichment	Bonferroni	Benjamini	FDR
GOTERM_MF_DIRECT	GO:0004298~threonine-type endopeptidase activity	9	0.452944137	0.001449232	AT3G51260, AT5G40580, AT3G26340, AT2G05840, AT1G79210, AT4G33520, AT4G31300, AT3G22630, AT2G27020	1498	28	18171	3.89898436	0.739307098	0.079025751	0.076979777
GOTERM_CC_DIRECT	GO:0005839~proteasome core complex	8	0.402617011	0.001509751	AT3G51260, AT5G40580, AT3G26340, AT2G05840, AT1G79210, AT4G31300, AT3G22630, AT2G27020	1897	24	25147	4.41873133	0.337989306	0.009813384	0.008016061
UP_KEYWORDS	Threonine protease	8	0.402617011	0.001771314	AT3G51260, AT5G40580, AT3G26340, AT2G05840, AT1G79210, AT4G31300, AT3G22630, AT2G27020	1967	25	26542	4.317966446	0.468018785	0.012611759	0.010769592
INTERPRO	IPR001353:Proteasome, subunit alpha/beta	8	0.402617011	0.001924415	AT3G51260, AT5G40580, AT3G26340, AT2G05840, AT1G79210, AT4G31300, AT3G22630, AT2G27020	1739	24	22105	4.23710945	0.98031035	0.135306267	0.13351457
GOTERM_CC_DIRECT	GO:0000502~proteasome complex	13	0.654252642	0.002704936	AT5G20000, AT3G51260, AT5G40580, AT4G24820, AT3G26340, AT3G22630, AT5G53540, AT3G11270, AT1G79210, AT2G05840, AT4G31300, AT2G27020, AT4G38630	1897	64	25147	2.692664404	0.522622628	0.015711648	0.012834056
UP_KEYWORDS	Proteasome	13	0.654252642	0.003054578	AT5G20000, AT3G51260, AT5G40580, AT4G24820, AT3G26340, AT3G22630, AT5G53540, AT3G11270, AT1G79210, AT2G05840, AT4G31300, AT2G27020, AT4G38630	1967	66	26542	2.657839195	0.663478754	0.020137589	0.017196143
SMART	SM00948:SM00948	4	0.201308505	0.027690874	AT3G51260, AT2G05840, AT1G79210, AT2G27020	443	13	8423	5.850321236	0.998246984	0.782267195	0.782267195
GOTERM_CC_DIRECT	GO:0019773~proteasome core complex, alpha-subunit complex	5	0.251635632	0.028164212	AT3G51260, AT2G05840, AT1G79210, AT4G33520, AT2G27020	1897	16	25147	4.142560622	0.99958993	0.130319151	0.106451175
INTERPRO	IPR016050:Proteasome, beta-type subunit, conserved site	4	0.201308505	0.049645447	AT5G40580, AT3G26340, AT4G31300, AT3G22630	1739	11	22105	4.622301218	1	0.909596381	0.897551701
INTERPRO	IPR023333:Proteasome B-type subunit	4	0.201308505	0.049645447	AT5G40580, AT3G26340, AT4G31300, AT3G22630	1739	11	22105	4.622301218	1	0.909596381	0.897551701
INTERPRO	IPR000243:Peptidase T1A, proteasome beta-subunit	3	0.150981379	0.052639712	AT5G40580, AT3G26340, AT4G31300	1739	5	22105	7.62679701	1	0.909596381	0.897551701
INTERPRO	IPR000426:Proteasome, alpha-subunit, N-terminal domain	4	0.201308505	0.076570576	AT3G51260, AT2G05840, AT1G79210, AT2G27020	1739	13	22105	3.911177954	1	1	0.987242395
INTERPRO	IPR023332:Proteasome A-type subunit	4	0.201308505	0.076570576	AT3G51260, AT2G05840, AT1G79210, AT2G27020	1739	13	22105	3.911177954	1	1	0.987242395
KEGG_PATHWAY	ath03050:Proteasome	12	0.603925516	0.126199505	AT5G20000, AT3G51260, AT5G40580, AT3G26340, AT4G24820, AT3G11270, AT2G05840, AT1G79210, AT4G31300, AT3G22630, AT2G27020, AT4G38630	617	58	4727	1.585089141	0.99999984	0.417757113	0.360135443
GOTERM_MF_DIRECT	GO:0008233~peptidase activity	13	0.654252642	0.640786338	AT3G26085, AT3G24590, AT3G51260, AT5G40580, AT1G73325, AT1G34640, AT3G22630, AT2G38870, AT1G14270, AT2G05840, AT2G45180, AT4G31300, AT2G27020	1498	156	18171	1.010847797	1	1	0.975161987
GOTERM_BP_DIRECT	GO:0006511~ubiquitin-dependent protein catabolic process	15	0.754906895	0.935611265	AT3G51260, AT5G40580, AT4G24820, AT3G26340, AT4G07400, AT3G22630, AT5G65450, AT3G11270, AT1G79210, AT2G05840, AT4G33520, AT4G31300, AT4G36410, AT2G27020, AT4G38630	1509	242	18499	0.759862314	1	1	0.967304625
Annotation Cluster 37	Enrichment Score: 1.6442542364204475
Category	Term	Count	%	PValue	Genes	List Total	Pop Hits	Pop Total	Fold Enrichment	Bonferroni	Benjamini	FDR
GOTERM_MF_DIRECT	GO:0048027~mRNA 5'-UTR binding	6	0.301962758	1.71E-04	AT3G52580, AT3G02830, AT2G36160, AT4G35830, AT5G08720, AT3G11510	1498	8	18171	9.097630174	0.146468492	0.015835929	0.015425938
GOTERM_MF_DIRECT	GO:0070181~small ribosomal subunit rRNA binding	4	0.201308505	0.032138305	AT3G52580, AT3G60770, AT2G36160, AT3G11510	1498	9	18171	5.391188251	1	0.571448372	0.556653592
INTERPRO	IPR018102:Ribosomal S11, conserved site	3	0.150981379	0.033303532	AT3G52580, AT2G36160, AT3G11510	1739	4	22105	9.533496262	1	0.754510016	0.744518957
INTERPRO	IPR001971:Ribosomal protein S11	3	0.150981379	0.052639712	AT3G52580, AT2G36160, AT3G11510	1739	5	22105	7.62679701	1	0.909596381	0.897551701
PIR_SUPERFAMILY	PIRSF002131:ribosomal protein, S11p/S11a/S14e/organellar S11 types	3	0.150981379	0.059099376	AT3G52580, AT2G36160, AT3G11510	148	4	1373	6.95777027	0.999146751	1	1
GOTERM_BP_DIRECT	GO:0000462~maturation of SSU-rRNA from tricistronic rRNA transcript (SSU-rRNA, 5.8S rRNA, LSU-rRNA)	6	0.301962758	0.23960788	AT3G52580, AT1G74970, AT2G36160, AT3G10530, AT5G18380, AT3G11510	1509	41	18499	1.794016389	1	1	0.967304625
Annotation Cluster 38	Enrichment Score: 1.6026261501171106
Category	Term	Count	%	PValue	Genes	List Total	Pop Hits	Pop Total	Fold Enrichment	Bonferroni	Benjamini	FDR
INTERPRO	IPR011332:Ribosomal protein, zinc-binding domain	8	0.402617011	0.001089862	AT4G14320, AT3G06320, AT1G52300, AT3G23390, AT2G36170, AT3G61110, AT3G16080, AT3G60245	1739	22	22105	4.622301218	0.891764017	0.111968224	0.110485565
INTERPRO	IPR011331:Ribosomal protein L37ae/L37e	3	0.150981379	0.052639712	AT1G52300, AT3G16080, AT3G60245	1739	5	22105	7.62679701	1	0.909596381	0.897551701
UP_SEQ_FEATURE	zinc finger region:C4-type	7	0.352289884	0.271291601	AT1G52300, AT2G36170, AT3G61110, AT3G16080, AT4G05330, AT3G60245, AT4G33680	800	49	8938	1.596071429	1	1	0.998504114
Annotation Cluster 39	Enrichment Score: 1.5968751834313186
Category	Term	Count	%	PValue	Genes	List Total	Pop Hits	Pop Total	Fold Enrichment	Bonferroni	Benjamini	FDR
GOTERM_MF_DIRECT	GO:0016209~antioxidant activity	6	0.301962758	0.004011807	AT1G21350, AT3G06050, AT1G21540, AT5G06290, AT3G26060, AT3G11630	1498	14	18171	5.198645813	0.975921225	0.141605818	0.137939648
INTERPRO	IPR000866:Alkyl hydroperoxide reductase subunit C/ Thiol specific antioxidant	4	0.201308505	0.004299262	AT1G21350, AT5G06290, AT3G26060, AT3G11630	1739	5	22105	10.16906268	0.999847003	0.199231688	0.196593505
UP_KEYWORDS	Antioxidant	5	0.251635632	0.016456011	AT2G28190, AT3G06050, AT5G06290, AT3G26060, AT3G11630	1967	14	26542	4.81915898	0.997279876	0.090893869	0.077617237
GOTERM_MF_DIRECT	GO:0051920~peroxiredoxin activity	4	0.201308505	0.043156642	AT3G06050, AT5G06290, AT3G26060, AT3G11630	1498	10	18171	4.852069426	1	0.625096987	0.608913247
UP_SEQ_FEATURE	active site:Cysteine sulfenic acid (-SOH) intermediate	4	0.201308505	0.053030321	AT3G06050, AT5G06290, AT3G26060, AT3G11630	800	10	8938	4.469	1	1	0.998504114
UP_SEQ_FEATURE	domain:Thioredoxin	5	0.251635632	0.403755626	AT3G06050, AT5G16400, AT5G06290, AT3G26060, AT3G11630	800	36	8938	1.551736111	1	1	0.998504114
Annotation Cluster 40	Enrichment Score: 1.5907591350434915
Category	Term	Count	%	PValue	Genes	List Total	Pop Hits	Pop Total	Fold Enrichment	Bonferroni	Benjamini	FDR
UP_SEQ_FEATURE	domain:Pentapeptide repeat 1	3	0.150981379	0.022522477	AT5G53490, AT1G12250, AT2G44920	800	3	8938	11.1725	1	1	0.998504114
UP_SEQ_FEATURE	domain:Pentapeptide repeat 2	3	0.150981379	0.022522477	AT5G53490, AT1G12250, AT2G44920	800	3	8938	11.1725	1	1	0.998504114
INTERPRO	IPR001646:Pentapeptide repeat	3	0.150981379	0.033303532	AT5G53490, AT1G12250, AT2G44920	1739	4	22105	9.533496262	1	0.754510016	0.744518957
Annotation Cluster 41	Enrichment Score: 1.5672281137629598
Category	Term	Count	%	PValue	Genes	List Total	Pop Hits	Pop Total	Fold Enrichment	Bonferroni	Benjamini	FDR
GOTERM_BP_DIRECT	GO:0016126~sterol biosynthetic process	10	0.503271263	0.004985669	AT4G37760, AT1G76090, AT1G58440, AT2G29390, AT4G11820, AT1G07420, AT3G52940, AT5G27450, AT5G24160, AT5G24150	1509	41	18499	2.990027316	0.998112807	0.127289907	0.123030005
INTERPRO	IPR013698:Squalene epoxidase	4	0.201308505	0.008096502	AT4G37760, AT1G58440, AT5G24160, AT5G24150	1739	6	22105	8.4742189	0.999999937	0.277363508	0.27369072
GOTERM_MF_DIRECT	GO:0004506~squalene monooxygenase activity	4	0.201308505	0.009229832	AT4G37760, AT1G58440, AT5G24160, AT5G24150	1498	6	18171	8.086782377	0.999815116	0.251648649	0.245133474
KEGG_PATHWAY	ath00100:Steroid biosynthesis	9	0.452944137	0.06607626	AT4G37760, AT3G19820, AT1G76090, AT1G58440, AT2G29390, AT1G07420, AT3G52940, AT5G24160, AT5G24150	617	34	4727	2.027981695	0.999640148	0.294801777	0.254139463
KEGG_PATHWAY	ath00909:Sesquiterpenoid and triterpenoid biosynthesis	4	0.201308505	0.59237847	AT4G37760, AT1G58440, AT5G24160, AT5G24150	617	23	4727	1.332393771	1	1	0.869565217
Annotation Cluster 42	Enrichment Score: 1.513929872395195
Category	Term	Count	%	PValue	Genes	List Total	Pop Hits	Pop Total	Fold Enrichment	Bonferroni	Benjamini	FDR
GOTERM_BP_DIRECT	GO:0016126~sterol biosynthetic process	10	0.503271263	0.004985669	AT4G37760, AT1G76090, AT1G58440, AT2G29390, AT4G11820, AT1G07420, AT3G52940, AT5G27450, AT5G24160, AT5G24150	1509	41	18499	2.990027316	0.998112807	0.127289907	0.123030005
UP_KEYWORDS	Sterol biosynthesis	7	0.352289884	0.024273557	AT1G10030, AT1G76090, AT2G29390, AT4G11820, AT1G07420, AT3G52940, AT5G27450	1967	31	26542	3.046952129	0.99984122	0.122511669	0.104616706
UP_KEYWORDS	Sterol metabolism	7	0.352289884	0.024273557	AT1G10030, AT1G76090, AT2G29390, AT4G11820, AT1G07420, AT3G52940, AT5G27450	1967	31	26542	3.046952129	0.99984122	0.122511669	0.104616706
UP_KEYWORDS	Steroid metabolism	7	0.352289884	0.032215166	AT1G10030, AT1G76090, AT2G29390, AT4G11820, AT1G07420, AT3G52940, AT5G27450	1967	33	26542	2.862288364	0.999991345	0.154981069	0.132343385
KEGG_PATHWAY	ath00100:Steroid biosynthesis	9	0.452944137	0.06607626	AT4G37760, AT3G19820, AT1G76090, AT1G58440, AT2G29390, AT1G07420, AT3G52940, AT5G24160, AT5G24150	617	34	4727	2.027981695	0.999640148	0.294801777	0.254139463
UP_KEYWORDS	Steroid biosynthesis	7	0.352289884	0.131924249	AT1G10030, AT1G76090, AT2G29390, AT4G11820, AT1G07420, AT3G52940, AT5G27450	1967	47	26542	2.00969183	1	0.451586851	0.385624727
Annotation Cluster 43	Enrichment Score: 1.4321289864823679
Category	Term	Count	%	PValue	Genes	List Total	Pop Hits	Pop Total	Fold Enrichment	Bonferroni	Benjamini	FDR
SMART	SM00116:CBS	5	0.251635632	0.025782422	AT3G13070, AT5G40890, AT4G36910, AT3G52950, AT4G35440	443	22	8423	4.321260004	0.997269468	0.782267195	0.782267195
UP_KEYWORDS	CBS domain	7	0.352289884	0.041674832	AT3G13070, AT5G40890, AT5G10690, AT4G36910, AT3G52950, AT4G14240, AT4G35440	1967	35	26542	2.698729029	0.999999738	0.185356809	0.158282219
INTERPRO	IPR000644:Cystathionine beta-synthase, core	7	0.352289884	0.047034386	AT3G13070, AT5G40890, AT5G10690, AT4G36910, AT3G52950, AT4G14240, AT4G35440	1739	34	22105	2.61703819	1	0.909596381	0.897551701
Annotation Cluster 44	Enrichment Score: 1.425399386891726
Category	Term	Count	%	PValue	Genes	List Total	Pop Hits	Pop Total	Fold Enrichment	Bonferroni	Benjamini	FDR
SMART	SM00861:SM00861	4	0.201308505	0.022145432	AT3G13450, AT5G11380, AT1G30120, AT4G15560	443	12	8423	6.337848006	0.993661525	0.782267195	0.782267195
INTERPRO	IPR009014:Transketolase, C-terminal/Pyruvate-ferredoxin oxidoreductase, domain II	4	0.201308505	0.0382923	AT3G13450, AT5G11380, AT1G30120, AT4G15560	1739	10	22105	5.08453134	1	0.821873689	0.810990614
INTERPRO	IPR005475:Transketolase-like, pyrimidine-binding domain	4	0.201308505	0.062431853	AT3G13450, AT5G11380, AT1G30120, AT4G15560	1739	12	22105	4.23710945	1	1	0.987242395
Annotation Cluster 45	Enrichment Score: 1.4205836294063587
Category	Term	Count	%	PValue	Genes	List Total	Pop Hits	Pop Total	Fold Enrichment	Bonferroni	Benjamini	FDR
UP_KEYWORDS	Glycolate pathway	5	0.251635632	0.002792998	AT3G14150, AT1G80380, AT3G14130, AT3G14420, AT1G68010	1967	9	26542	7.496469525	0.630534713	0.018760516	0.016020216
GOTERM_BP_DIRECT	GO:0009854~oxidative photosynthetic carbon pathway	5	0.251635632	0.003968252	AT3G14150, AT1G80380, AT3G14130, AT3G14420, AT1G68010	1509	9	18499	6.810617775	0.993194771	0.108264271	0.104641084
UP_KEYWORDS	FMN	8	0.402617011	0.029474373	AT3G14150, AT5G49970, AT5G23330, AT3G14130, AT3G63510, AT5G58800, AT3G14420, AT2G46580	1967	41	26542	2.63290637	0.999976314	0.143738038	0.122742594
INTERPRO	IPR012133:Alpha-hydroxy acid dehydrogenase, FMN-dependent	3	0.150981379	0.052639712	AT3G14150, AT3G14130, AT3G14420	1739	5	22105	7.62679701	1	0.909596381	0.897551701
INTERPRO	IPR008259:FMN-dependent alpha-hydroxy acid dehydrogenase, active site	3	0.150981379	0.052639712	AT3G14150, AT3G14130, AT3G14420	1739	5	22105	7.62679701	1	0.909596381	0.897551701
INTERPRO	IPR000262:FMN-dependent dehydrogenase	3	0.150981379	0.052639712	AT3G14150, AT3G14130, AT3G14420	1739	5	22105	7.62679701	1	0.909596381	0.897551701
GOTERM_MF_DIRECT	GO:0052852~very-long-chain-(S)-2-hydroxy-acid oxidase activity	3	0.150981379	0.057340553	AT3G14150, AT3G14130, AT3G14420	1498	5	18171	7.278104139	1	0.759280494	0.739622747
GOTERM_MF_DIRECT	GO:0052853~long-chain-(S)-2-hydroxy-long-chain-acid oxidase activity	3	0.150981379	0.057340553	AT3G14150, AT3G14130, AT3G14420	1498	5	18171	7.278104139	1	0.759280494	0.739622747
GOTERM_MF_DIRECT	GO:0052854~medium-chain-(S)-2-hydroxy-acid oxidase activity	3	0.150981379	0.057340553	AT3G14150, AT3G14130, AT3G14420	1498	5	18171	7.278104139	1	0.759280494	0.739622747
GOTERM_MF_DIRECT	GO:0008891~glycolate oxidase activity	3	0.150981379	0.081395913	AT3G14150, AT3G14130, AT3G14420	1498	6	18171	6.065086782	1	0.943175147	0.918756373
PIR_SUPERFAMILY	PIRSF000138:alpha-hydroxy acid dehydrogenase, FMN-dependent	3	0.150981379	0.091679448	AT3G14150, AT3G14130, AT3G14420	148	5	1373	5.566216216	0.999985687	1	1
GOTERM_BP_DIRECT	GO:0050665~hydrogen peroxide biosynthetic process	3	0.150981379	0.133869371	AT3G14150, AT3G14130, AT3G14420	1509	8	18499	4.597166998	1	1	0.967304625
Annotation Cluster 46	Enrichment Score: 1.4166047860492146
Category	Term	Count	%	PValue	Genes	List Total	Pop Hits	Pop Total	Fold Enrichment	Bonferroni	Benjamini	FDR
GOTERM_BP_DIRECT	GO:0019288~isopentenyl diphosphate biosynthetic process, methylerythritol 4-phosphate pathway	5	0.251635632	0.00235607	AT4G34350, AT2G02500, AT2G26930, AT5G62790, AT4G15560	1509	8	18499	7.661944997	0.948199542	0.073921688	0.071447815
UP_KEYWORDS	Isoprene biosynthesis	7	0.352289884	0.024273557	AT4G34350, AT1G17050, AT2G02500, AT2G26930, AT1G78510, AT5G62790, AT4G15560	1967	31	26542	3.046952129	0.99984122	0.122511669	0.104616706
GOTERM_BP_DIRECT	GO:0008299~isoprenoid biosynthetic process	5	0.251635632	0.17374914	AT1G17050, AT5G33320, AT1G78510, AT5G62790, AT5G27450	1509	27	18499	2.270205925	1	1	0.967304625
KEGG_PATHWAY	ath00900:Terpenoid backbone biosynthesis	11	0.55359839	0.216938501	AT4G34350, AT1G17050, AT2G02500, AT2G26930, AT1G78510, AT4G11820, AT5G62790, AT5G11380, AT5G27450, AT1G74470, AT4G15560	617	58	4727	1.452998379	1	0.613777223	0.529118296
Annotation Cluster 47	Enrichment Score: 1.4058531481826584
Category	Term	Count	%	PValue	Genes	List Total	Pop Hits	Pop Total	Fold Enrichment	Bonferroni	Benjamini	FDR
SMART	SM00499:AAI	14	0.704579768	3.50E-04	AT4G00165, AT1G62510, AT5G64080, AT1G55260, AT5G48485, AT2G38530, AT2G38540, AT1G27950, AT3G43720, AT2G15050, AT4G12500, AT2G45180, AT3G51600, AT1G12090	443	83	8423	3.20710381	0.076049137	0.039541274	0.039541274
UP_KEYWORDS	Lipid-binding	13	0.654252642	0.024433507	AT1G34210, AT5G48485, AT3G51670, AT2G38530, AT4G20260, AT2G38540, AT4G39400, AT1G27950, AT4G35450, AT3G43720, AT2G15050, AT3G51600, AT1G22530	1967	86	26542	2.039737057	0.999850222	0.122511669	0.104616706
GOTERM_BP_DIRECT	GO:0006869~lipid transport	18	0.905888274	0.103833539	AT4G00165, AT1G62510, AT5G64080, AT1G55260, AT5G48485, AT1G19800, AT1G51500, AT2G38530, AT2G38540, AT1G27950, AT3G43720, AT2G15050, AT3G20320, AT4G12500, AT3G47750, AT2G45180, AT3G51600, AT1G12090	1509	150	18499	1.471093439	1	0.929779621	0.89866349
INTERPRO	IPR000528:Plant lipid transfer protein/Par allergen	5	0.251635632	0.128859047	AT2G15050, AT5G64080, AT3G51600, AT2G38530, AT2G38540	1739	25	22105	2.54226567	1	1	0.987242395
INTERPRO	IPR016140:Bifunctional inhibitor/plant lipid transfer protein/seed storage helical domain	14	0.704579768	0.176289004	AT4G00165, AT1G62510, AT5G64080, AT1G55260, AT5G48485, AT2G38530, AT2G38540, AT1G27950, AT3G43720, AT2G15050, AT4G12500, AT2G45180, AT3G51600, AT1G12090	1739	124	22105	1.435149975	1	1	0.987242395
GOTERM_MF_DIRECT	GO:0008289~lipid binding	21	1.056869653	0.182072894	AT3G23080, AT4G00165, AT1G62510, AT5G64080, AT1G55260, AT1G34210, AT5G48485, AT3G51670, AT1G55960, AT2G38530, AT2G38540, AT1G27950, AT3G43720, AT2G15050, AT1G73360, AT1G19140, AT4G12500, AT2G45180, AT3G51600, AT1G12090, AT1G22530	1498	195	18171	1.306326384	1	1	0.975161987
Annotation Cluster 48	Enrichment Score: 1.4024547413375523
Category	Term	Count	%	PValue	Genes	List Total	Pop Hits	Pop Total	Fold Enrichment	Bonferroni	Benjamini	FDR
INTERPRO	IPR019801:Glycoside hydrolase, family 35, conserved site	6	0.301962758	0.00829778	AT2G28470, AT5G63810, AT1G72990, AT2G32810, AT3G13750, AT3G52840	1739	17	22105	4.486351182	0.999999958	0.277363508	0.27369072
GOTERM_MF_DIRECT	GO:0004565~beta-galactosidase activity	6	0.301962758	0.016493451	AT2G28470, AT5G63810, AT1G72990, AT2G32810, AT3G13750, AT3G52840	1498	19	18171	3.830581126	0.999999798	0.402353391	0.391936475
INTERPRO	IPR008979:Galactose-binding domain-like	11	0.55359839	0.019841185	AT4G18810, AT2G34510, AT2G28470, AT5G63810, AT2G18290, AT1G72990, AT2G30600, AT2G32810, AT3G13750, AT3G52840, AT1G16720	1739	61	22105	2.292206752	1	0.577708894	0.570058997
INTERPRO	IPR001944:Glycoside hydrolase, family 35	6	0.301962758	0.020992516	AT2G28470, AT5G63810, AT1G72990, AT2G32810, AT3G13750, AT3G52840	1739	21	22105	3.6318081	1	0.594496401	0.586624208
UP_SEQ_FEATURE	domain:SUEL-type lectin	3	0.150981379	0.223097242	AT2G28470, AT2G32810, AT3G13750	800	10	8938	3.35175	1	1	0.998504114
INTERPRO	IPR000922:D-galactoside/L-rhamnose binding SUEL lectin domain	3	0.150981379	0.302601999	AT2G28470, AT2G32810, AT3G13750	1739	14	22105	2.723856075	1	1	0.987242395
Annotation Cluster 49	Enrichment Score: 1.385504616118896
Category	Term	Count	%	PValue	Genes	List Total	Pop Hits	Pop Total	Fold Enrichment	Bonferroni	Benjamini	FDR
KEGG_PATHWAY	ath00531:Glycosaminoglycan degradation	5	0.251635632	0.007219077	AT5G27730, AT1G72990, AT5G13690, AT1G65590, AT3G52840	617	7	4727	5.472331558	0.568483818	0.047082534	0.040588391
KEGG_PATHWAY	ath00511:Other glycan degradation	6	0.301962758	0.074513694	AT4G34260, AT1G67830, AT1G72990, AT3G11040, AT1G65590, AT3G52840	617	18	4727	2.553754727	0.99987442	0.30869959	0.266120336
KEGG_PATHWAY	ath00604:Glycosphingolipid biosynthesis - ganglio series	3	0.150981379	0.129648759	AT1G72990, AT1G65590, AT3G52840	617	5	4727	4.596758509	0.999999899	0.417757113	0.360135443
Annotation Cluster 50	Enrichment Score: 1.3762997541614908
Category	Term	Count	%	PValue	Genes	List Total	Pop Hits	Pop Total	Fold Enrichment	Bonferroni	Benjamini	FDR
GOTERM_MF_DIRECT	GO:0004089~carbonate dehydratase activity	7	0.352289884	0.002415551	AT1G47260, AT4G33580, AT5G63510, AT5G66510, AT1G70410, AT3G01500, AT2G28210	1498	18	18171	4.71728972	0.893746231	0.112793614	0.10987339
UP_KEYWORDS	S-nitrosylation	7	0.352289884	0.010403761	AT4G26530, AT4G26520, AT4G33580, AT1G32470, AT2G35370, AT1G70410, AT3G01500	1967	26	26542	3.632904462	0.97584201	0.062775238	0.053605821
SMART	SM00947:SM00947	3	0.150981379	0.035801149	AT4G33580, AT1G70410, AT3G01500	443	6	8423	9.506772009	0.99973597	0.809105976	0.809105976
INTERPRO	IPR001765:Carbonic anhydrase	3	0.150981379	0.074911317	AT4G33580, AT1G70410, AT3G01500	1739	6	22105	6.355664175	1	1	0.987242395
INTERPRO	IPR015892:Carbonic anhydrase, prokaryotic-like, conserved site	3	0.150981379	0.074911317	AT4G33580, AT1G70410, AT3G01500	1739	6	22105	6.355664175	1	1	0.987242395
GOTERM_BP_DIRECT	GO:0010037~response to carbon dioxide	3	0.150981379	0.079883868	AT1G70410, AT3G01500, AT2G28210	1509	6	18499	6.129555997	1	0.759501929	0.734084334
GOTERM_BP_DIRECT	GO:0015976~carbon utilization	3	0.150981379	0.079883868	AT4G33580, AT1G70410, AT3G01500	1509	6	18499	6.129555997	1	0.759501929	0.734084334
KEGG_PATHWAY	ath00910:Nitrogen metabolism	8	0.402617011	0.303029767	AT4G33580, AT2G15620, AT3G44310, AT3G44320, AT1G70410, AT3G01500, AT3G45060, AT2G28210	617	42	4727	1.459288416	1	0.764162022	0.658760364
Annotation Cluster 51	Enrichment Score: 1.3513608910419586
Category	Term	Count	%	PValue	Genes	List Total	Pop Hits	Pop Total	Fold Enrichment	Bonferroni	Benjamini	FDR
GOTERM_MF_DIRECT	GO:0004784~superoxide dismutase activity	4	0.201308505	0.022800351	AT4G25100, AT5G23310, AT5G51100, AT2G28190	1498	8	18171	6.065086782	0.999999999	0.459476629	0.447580794
INTERPRO	IPR019831:Manganese/iron superoxide dismutase, N-terminal	3	0.150981379	0.052639712	AT4G25100, AT5G23310, AT5G51100	1739	5	22105	7.62679701	1	0.909596381	0.897551701
INTERPRO	IPR019832:Manganese/iron superoxide dismutase, C-terminal	3	0.150981379	0.052639712	AT4G25100, AT5G23310, AT5G51100	1739	5	22105	7.62679701	1	0.909596381	0.897551701
INTERPRO	IPR001189:Manganese/iron superoxide dismutase	3	0.150981379	0.052639712	AT4G25100, AT5G23310, AT5G51100	1739	5	22105	7.62679701	1	0.909596381	0.897551701
INTERPRO	IPR019833:Manganese/iron superoxide dismutase, binding site	3	0.150981379	0.052639712	AT4G25100, AT5G23310, AT5G51100	1739	5	22105	7.62679701	1	0.909596381	0.897551701
Annotation Cluster 52	Enrichment Score: 1.3481793426759543
Category	Term	Count	%	PValue	Genes	List Total	Pop Hits	Pop Total	Fold Enrichment	Bonferroni	Benjamini	FDR
GOTERM_BP_DIRECT	GO:0006006~glucose metabolic process	8	0.402617011	0.001801685	AT3G47800, AT5G51820, AT5G55120, AT3G26650, AT1G12900, AT5G64860, AT1G42970, AT5G35790	1509	23	18499	4.264038955	0.895978163	0.061111218	0.059066062
GOTERM_MF_DIRECT	GO:0047100~glyceraldehyde-3-phosphate dehydrogenase (NADP+) (phosphorylating) activity	3	0.150981379	0.019232652	AT3G26650, AT1G12900, AT1G42970	1498	3	18171	12.13017356	0.999999985	0.4146202	0.403885696
SMART	SM00846:SM00846	3	0.150981379	0.048406933	AT3G26650, AT1G12900, AT1G42970	443	7	8423	8.148661722	0.999986511	0.911663904	0.911663904
INTERPRO	IPR020831:Glyceraldehyde/Erythrose phosphate dehydrogenase family	3	0.150981379	0.099537772	AT3G26650, AT1G12900, AT1G42970	1739	7	22105	5.44771215	1	1	0.987242395
INTERPRO	IPR006424:Glyceraldehyde-3-phosphate dehydrogenase, type I	3	0.150981379	0.099537772	AT3G26650, AT1G12900, AT1G42970	1739	7	22105	5.44771215	1	1	0.987242395
INTERPRO	IPR020828:Glyceraldehyde 3-phosphate dehydrogenase, NAD(P) binding domain	3	0.150981379	0.099537772	AT3G26650, AT1G12900, AT1G42970	1739	7	22105	5.44771215	1	1	0.987242395
INTERPRO	IPR020829:Glyceraldehyde 3-phosphate dehydrogenase, catalytic domain	3	0.150981379	0.099537772	AT3G26650, AT1G12900, AT1G42970	1739	7	22105	5.44771215	1	1	0.987242395
INTERPRO	IPR020830:Glyceraldehyde 3-phosphate dehydrogenase, active site	3	0.150981379	0.099537772	AT3G26650, AT1G12900, AT1G42970	1739	7	22105	5.44771215	1	1	0.987242395
Annotation Cluster 53	Enrichment Score: 1.3039784333282096
Category	Term	Count	%	PValue	Genes	List Total	Pop Hits	Pop Total	Fold Enrichment	Bonferroni	Benjamini	FDR
GOTERM_BP_DIRECT	GO:0009089~lysine biosynthetic process via diaminopimelate	6	0.301962758	0.009641308	AT2G44040, AT4G19710, AT5G52100, AT1G14810, AT5G13280, AT4G33680	1509	17	18499	4.32674541	0.999994757	0.198358052	0.191719775
KEGG_PATHWAY	ath00261:Monobactam biosynthesis	6	0.301962758	0.026970481	AT2G44040, AT4G19710, AT1G14810, AT4G14680, AT5G13280, AT1G19920	617	14	4727	3.283398935	0.958061021	0.148979798	0.12843086
KEGG_PATHWAY	ath00300:Lysine biosynthesis	5	0.251635632	0.120899457	AT2G44040, AT4G19710, AT1G14810, AT5G13280, AT4G33680	617	15	4727	2.553754727	0.999999678	0.417757113	0.360135443
GOTERM_BP_DIRECT	GO:0009088~threonine biosynthetic process	3	0.150981379	0.193480538	AT4G19710, AT1G14810, AT5G13280	1509	10	18499	3.677733598	1	1	0.967304625
Annotation Cluster 54	Enrichment Score: 1.2891382510879343
Category	Term	Count	%	PValue	Genes	List Total	Pop Hits	Pop Total	Fold Enrichment	Bonferroni	Benjamini	FDR
INTERPRO	IPR001907:ClpP	4	0.201308505	0.0382923	AT4G17040, AT1G11750, AT5G45390, AT1G12410	1739	10	22105	5.08453134	1	0.821873689	0.810990614
INTERPRO	IPR023562:Clp protease proteolytic subunit /Translocation-enhancing protein TepA	4	0.201308505	0.0382923	AT4G17040, AT1G11750, AT5G45390, AT1G12410	1739	10	22105	5.08453134	1	0.821873689	0.810990614
GOTERM_CC_DIRECT	GO:0009840~chloroplastic endopeptidase Clp complex	3	0.150981379	0.092546997	AT1G11750, AT5G45390, AT1G12410	1897	7	25147	5.681225996	1	0.315816629	0.257974755
Annotation Cluster 55	Enrichment Score: 1.277815953640582
Category	Term	Count	%	PValue	Genes	List Total	Pop Hits	Pop Total	Fold Enrichment	Bonferroni	Benjamini	FDR
INTERPRO	IPR002912:ACT domain	9	0.452944137	0.004102123	AT3G44720, AT3G07630, AT4G19710, AT2G27820, AT3G19480, AT5G04740, AT1G16880, AT2G39570, AT5G13280	1739	34	22105	3.364763387	0.999770918	0.199231688	0.196593505
GOTERM_MF_DIRECT	GO:0016597~amino acid binding	9	0.452944137	0.022521909	AT3G44720, AT3G07630, AT4G19710, AT2G27820, AT3G19480, AT5G04740, AT1G16880, AT2G39570, AT5G13280	1498	43	18171	2.538873537	0.999999999	0.459476629	0.447580794
UP_KEYWORDS	Aromatic amino acid biosynthesis	7	0.352289884	0.046994975	AT3G44720, AT3G07630, AT5G17990, AT2G27820, AT3G06350, AT4G39980, AT5G66120	1967	36	26542	2.623764334	0.999999964	0.201568809	0.172126174
UP_KEYWORDS	Phenylalanine biosynthesis	3	0.150981379	0.067325015	AT3G44720, AT3G07630, AT2G27820	1967	6	26542	6.746822572	1	0.263381379	0.224909942
INTERPRO	IPR001086:Prephenate dehydratase	3	0.150981379	0.074911317	AT3G44720, AT3G07630, AT2G27820	1739	6	22105	6.355664175	1	1	0.987242395
INTERPRO	IPR018528:Prephenate dehydratase, conserved site	3	0.150981379	0.074911317	AT3G44720, AT3G07630, AT2G27820	1739	6	22105	6.355664175	1	1	0.987242395
GOTERM_MF_DIRECT	GO:0004664~prephenate dehydratase activity	3	0.150981379	0.081395913	AT3G44720, AT3G07630, AT2G27820	1498	6	18171	6.065086782	1	0.943175147	0.918756373
GOTERM_MF_DIRECT	GO:0047769~arogenate dehydratase activity	3	0.150981379	0.081395913	AT3G44720, AT3G07630, AT2G27820	1498	6	18171	6.065086782	1	0.943175147	0.918756373
UP_SEQ_FEATURE	domain:Prephenate dehydratase	3	0.150981379	0.09397583	AT3G44720, AT3G07630, AT2G27820	800	6	8938	5.58625	1	1	0.998504114
GOTERM_BP_DIRECT	GO:0009094~L-phenylalanine biosynthetic process	3	0.150981379	0.163185818	AT3G44720, AT3G07630, AT2G27820	1509	9	18499	4.086370665	1	1	0.967304625
Annotation Cluster 56	Enrichment Score: 1.2512947188663701
Category	Term	Count	%	PValue	Genes	List Total	Pop Hits	Pop Total	Fold Enrichment	Bonferroni	Benjamini	FDR
GOTERM_BP_DIRECT	GO:0006094~gluconeogenesis	6	0.301962758	0.003831463	AT4G24620, AT1G43670, AT2G21170, AT5G42740, AT3G55800, AT5G64380	1509	14	18499	5.253905141	0.991914813	0.108264271	0.104641084
INTERPRO	IPR000146:Fructose-1,6-bisphosphatase class 1/Sedoheputulose-1,7-bisphosphatase	3	0.150981379	0.033303532	AT1G43670, AT3G55800, AT5G64380	1739	4	22105	9.533496262	1	0.754510016	0.744518957
GOTERM_BP_DIRECT	GO:0030388~fructose 1,6-bisphosphate metabolic process	3	0.150981379	0.035653045	AT1G43670, AT3G55800, AT5G64380	1509	4	18499	9.194333996	1	0.46379023	0.448268963
GOTERM_MF_DIRECT	GO:0042132~fructose 1,6-bisphosphate 1-phosphatase activity	3	0.150981379	0.0363705	AT1G43670, AT3G55800, AT5G64380	1498	4	18171	9.097630174	1	0.571448372	0.556653592
GOTERM_BP_DIRECT	GO:0006000~fructose metabolic process	3	0.150981379	0.056242661	AT1G43670, AT3G55800, AT5G64380	1509	5	18499	7.355467197	1	0.603286659	0.583096986
GOTERM_BP_DIRECT	GO:0006002~fructose 6-phosphate metabolic process	3	0.150981379	0.379231688	AT1G43670, AT3G55800, AT5G64380	1509	16	18499	2.298583499	1	1	0.967304625
GOTERM_BP_DIRECT	GO:0005986~sucrose biosynthetic process	3	0.150981379	0.493475546	AT1G43670, AT3G55800, AT5G64380	1509	20	18499	1.838866799	1	1	0.967304625
Annotation Cluster 57	Enrichment Score: 1.2487033989882261
Category	Term	Count	%	PValue	Genes	List Total	Pop Hits	Pop Total	Fold Enrichment	Bonferroni	Benjamini	FDR
UP_SEQ_FEATURE	active site:Nucleophile	33	1.660795169	0.002532603	AT4G27820, AT2G28470, AT3G26340, AT5G26000, AT3G66658, AT5G16400, AT5G63810, AT4G36250, AT5G60540, AT1G72990, AT3G62750, AT3G44320, AT5G65730, AT2G32810, AT4G37800, AT4G31300, AT1G61820, AT1G32170, AT5G40580, AT3G26650, AT1G67830, AT3G18070, AT1G14720, AT4G34240, AT2G01850, AT3G44310, AT2G24270, AT3G13750, AT3G52840, AT1G42970, AT3G09260, AT1G58290, AT5G58480	800	214	8938	1.72286215	0.966304313	0.301262411	0.300586935
INTERPRO	IPR017853:Glycoside hydrolase, superfamily	26	1.308505284	0.024697669	AT4G27820, AT2G28470, AT3G07320, AT5G45300, AT3G57520, AT5G26000, AT5G64860, AT5G08380, AT5G63810, AT4G19810, AT1G72990, AT3G62750, AT3G11040, AT2G32810, AT1G61820, AT5G20250, AT1G65590, AT1G68560, AT3G18070, AT5G09730, AT5G13690, AT3G13750, AT3G52840, AT3G09260, AT5G04885, AT5G58480	1739	210	22105	1.57378351	1	0.680520906	0.671509595
UP_KEYWORDS	Apoplast	21	1.056869653	0.03336906	AT1G32170, AT2G28470, AT1G67830, AT5G48485, AT1G68560, AT5G08380, AT1G14720, AT4G12970, AT1G70370, AT4G34260, AT5G63810, AT2G01850, AT1G72990, AT3G13790, AT5G65730, AT5G51550, AT2G32810, AT4G37800, AT3G13750, AT4G38700, AT3G52840	1967	174	26542	1.62854338	0.99999434	0.158391806	0.135255924
GOTERM_BP_DIRECT	GO:0005975~carbohydrate metabolic process	43	2.164066432	0.038866219	AT3G02570, AT4G27820, AT5G51820, AT2G28470, AT1G12230, AT5G24400, AT1G64770, AT3G06770, AT3G07320, AT5G17530, AT5G26000, AT5G08380, AT5G64380, AT1G67070, AT5G58330, AT5G63810, AT1G74790, AT4G19810, AT1G72990, AT3G62750, AT5G61410, AT2G32810, AT2G43620, AT2G22780, AT3G55800, AT3G15720, AT1G61820, AT4G33440, AT2G21370, AT1G55370, AT5G20250, AT4G34700, AT1G65590, AT5G66530, AT1G63290, AT3G18070, AT3…	1509	390	18499	1.351645681	1	0.492698027	0.476209329
UP_KEYWORDS	Glycosidase	34	1.711122295	0.061333506	AT4G27820, AT2G28470, AT3G06770, AT3G07320, AT5G45300, AT5G26000, AT5G08380, AT5G63810, AT1G72990, AT3G62750, AT5G65730, AT3G11040, AT2G32810, AT4G37800, AT2G43620, AT3G15720, AT1G61820, AT4G33440, AT1G32170, AT1G12240, AT1G67830, AT1G65590, AT1G68560, AT3G18070, AT1G14720, AT5G09730, AT4G34260, AT2G01850, AT3G13790, AT5G13690, AT3G13750, AT3G52840, AT3G09260, AT5G58480	1967	337	26542	1.361376662	1	0.250973888	0.21431478
INTERPRO	IPR013781:Glycoside hydrolase, catalytic domain	19	0.9562154	0.151548138	AT4G27820, AT2G28470, AT3G07320, AT5G45300, AT5G26000, AT5G64860, AT1G65590, AT3G18070, AT5G63810, AT4G19810, AT1G72990, AT3G62750, AT3G11040, AT2G32810, AT3G13750, AT3G52840, AT3G09260, AT1G61820, AT5G58480	1739	176	22105	1.372245674	1	1	0.987242395
UP_SEQ_FEATURE	active site:Proton donor	24	1.207851032	0.236713305	AT1G32170, AT4G27820, AT2G28470, AT3G07130, AT2G27190, AT1G59830, AT1G68560, AT2G36530, AT3G18070, AT1G14720, AT5G34850, AT5G63810, AT2G01850, AT1G72990, AT3G62750, AT5G65730, AT2G32810, AT5G42740, AT4G37800, AT3G13750, AT3G52840, AT3G09260, AT3G15720, AT1G61820	800	219	8938	1.224383562	1	1	0.998504114
GOTERM_MF_DIRECT	GO:0004553~hydrolase activity, hydrolyzing O-glycosyl compounds	21	1.056869653	0.573802417	AT1G32170, AT4G27820, AT1G12240, AT3G07320, AT5G26000, AT5G61130, AT1G68560, AT3G18070, AT1G14720, AT5G35740, AT5G09730, AT2G01850, AT4G19810, AT3G13790, AT3G62750, AT5G65730, AT4G37800, AT3G09260, AT1G61820, AT5G04885, AT5G58480	1498	248	18171	1.027151794	1	1	0.975161987
Annotation Cluster 58	Enrichment Score: 1.2384225841590866
Category	Term	Count	%	PValue	Genes	List Total	Pop Hits	Pop Total	Fold Enrichment	Bonferroni	Benjamini	FDR
UP_KEYWORDS	Nucleotide metabolism	4	0.201308505	0.011320284	AT4G11010, AT4G13720, AT5G63310, AT4G09320	1967	7	26542	7.710654369	0.982629903	0.067167017	0.057356104
GOTERM_BP_DIRECT	GO:0006163~purine nucleotide metabolic process	4	0.201308505	0.014735997	AT4G11010, AT5G63310, AT4G18440, AT4G09320	1509	7	18499	7.005206854	0.999999992	0.260474317	0.251757248
GOTERM_BP_DIRECT	GO:0009142~nucleoside triphosphate biosynthetic process	4	0.201308505	0.014735997	AT4G11010, AT5G63310, AT5G23250, AT4G09320	1509	7	18499	7.005206854	0.999999992	0.260474317	0.251757248
SMART	SM00562:NDK	3	0.150981379	0.035801149	AT4G11010, AT5G63310, AT4G09320	443	6	8423	9.506772009	0.99973597	0.809105976	0.809105976
UP_SEQ_FEATURE	active site:Pros-phosphohistidine intermediate	3	0.150981379	0.042387535	AT4G11010, AT5G63310, AT4G09320	800	4	8938	8.379375	1	1	0.998504114
INTERPRO	IPR023005:Nucleoside diphosphate kinase, active site	3	0.150981379	0.052639712	AT4G11010, AT5G63310, AT4G09320	1739	5	22105	7.62679701	1	0.909596381	0.897551701
GOTERM_BP_DIRECT	GO:0006220~pyrimidine nucleotide metabolic process	3	0.150981379	0.056242661	AT4G11010, AT5G63310, AT4G09320	1509	5	18499	7.355467197	1	0.603286659	0.583096986
INTERPRO	IPR001564:Nucleoside diphosphate kinase	3	0.150981379	0.074911317	AT4G11010, AT5G63310, AT4G09320	1739	6	22105	6.355664175	1	1	0.987242395
GOTERM_BP_DIRECT	GO:0006165~nucleoside diphosphate phosphorylation	3	0.150981379	0.079883868	AT4G11010, AT5G63310, AT4G09320	1509	6	18499	6.129555997	1	0.759501929	0.734084334
GOTERM_BP_DIRECT	GO:0006228~UTP biosynthetic process	3	0.150981379	0.079883868	AT4G11010, AT5G63310, AT4G09320	1509	6	18499	6.129555997	1	0.759501929	0.734084334
GOTERM_BP_DIRECT	GO:0006241~CTP biosynthetic process	3	0.150981379	0.079883868	AT4G11010, AT5G63310, AT4G09320	1509	6	18499	6.129555997	1	0.759501929	0.734084334
GOTERM_MF_DIRECT	GO:0004550~nucleoside diphosphate kinase activity	3	0.150981379	0.081395913	AT4G11010, AT5G63310, AT4G09320	1498	6	18171	6.065086782	1	0.943175147	0.918756373
GOTERM_BP_DIRECT	GO:0006183~GTP biosynthetic process	3	0.150981379	0.133869371	AT4G11010, AT5G63310, AT4G09320	1509	8	18499	4.597166998	1	1	0.967304625
KEGG_PATHWAY	ath00240:Pyrimidine metabolism	6	0.301962758	0.999411728	AT4G11010, AT5G63310, AT3G20540, AT4G09320, AT1G55810, AT4G01590	617	112	4727	0.410424867	1	1	0.999411728
Annotation Cluster 59	Enrichment Score: 1.2260183808106955
Category	Term	Count	%	PValue	Genes	List Total	Pop Hits	Pop Total	Fold Enrichment	Bonferroni	Benjamini	FDR
UP_SEQ_FEATURE	binding site:Nucleotide	3	0.150981379	0.042387535	AT3G51870, AT5G13490, AT5G01500	800	4	8938	8.379375	1	1	0.998504114
UP_SEQ_FEATURE	repeat:Solcar 1	3	0.150981379	0.066511403	AT3G51870, AT5G13490, AT5G01500	800	5	8938	6.7035	1	1	0.998504114
UP_SEQ_FEATURE	repeat:Solcar 2	3	0.150981379	0.066511403	AT3G51870, AT5G13490, AT5G01500	800	5	8938	6.7035	1	1	0.998504114
UP_SEQ_FEATURE	repeat:Solcar 3	3	0.150981379	0.066511403	AT3G51870, AT5G13490, AT5G01500	800	5	8938	6.7035	1	1	0.998504114
Annotation Cluster 60	Enrichment Score: 1.2250153966529713
Category	Term	Count	%	PValue	Genes	List Total	Pop Hits	Pop Total	Fold Enrichment	Bonferroni	Benjamini	FDR
INTERPRO	IPR001780:Ribosomal protein L35A	3	0.150981379	0.033303532	AT3G55750, AT1G41880, AT1G74270	1739	4	22105	9.533496262	1	0.754510016	0.744518957
INTERPRO	IPR018266:Ribosomal protein L35Ae, conserved site	3	0.150981379	0.033303532	AT3G55750, AT1G41880, AT1G74270	1739	4	22105	9.533496262	1	0.754510016	0.744518957
GOTERM_BP_DIRECT	GO:0042273~ribosomal large subunit biogenesis	5	0.251635632	0.190534324	AT2G20450, AT3G15750, AT3G55750, AT1G41880, AT1G74270	1509	28	18499	2.189127142	1	1	0.967304625
Annotation Cluster 61	Enrichment Score: 1.2212079257465676
Category	Term	Count	%	PValue	Genes	List Total	Pop Hits	Pop Total	Fold Enrichment	Bonferroni	Benjamini	FDR
UP_KEYWORDS	Histidine biosynthesis	4	0.201308505	0.042694546	AT1G31860, AT1G09795, AT5G63890, AT1G58080	1967	11	26542	4.906780053	0.999999821	0.185356809	0.158282219
GOTERM_BP_DIRECT	GO:0000105~histidine biosynthetic process	4	0.201308505	0.068197386	AT1G31860, AT1G09795, AT5G63890, AT1G58080	1509	12	18499	4.086370665	1	0.701538686	0.678060898
KEGG_PATHWAY	ath00340:Histidine metabolism	6	0.301962758	0.074513694	AT4G34240, AT4G36250, AT1G31860, AT1G09795, AT5G63890, AT1G58080	617	18	4727	2.553754727	0.99987442	0.30869959	0.266120336
Annotation Cluster 62	Enrichment Score: 1.1874174500522021
Category	Term	Count	%	PValue	Genes	List Total	Pop Hits	Pop Total	Fold Enrichment	Bonferroni	Benjamini	FDR
UP_KEYWORDS	Glutathionylation	8	0.402617011	7.65E-04	AT4G26530, AT4G26520, AT4G26500, AT2G21330, AT1G32470, AT2G35370, AT5G16400, AT5G16710	1967	22	26542	4.906780053	0.238447838	0.006050943	0.005167097
INTERPRO	IPR000741:Fructose-bisphosphate aldolase, class-I	3	0.150981379	0.126011564	AT4G26530, AT4G26520, AT2G21330	1739	8	22105	4.766748131	1	1	0.987242395
UP_KEYWORDS	Schiff base	4	0.201308505	0.126854013	AT4G26530, AT4G26520, AT2G21330, AT2G38230	1967	17	26542	3.174975328	1	0.438446878	0.374404076
GOTERM_MF_DIRECT	GO:0004332~fructose-bisphosphate aldolase activity	3	0.150981379	0.165994516	AT4G26530, AT4G26520, AT2G21330	1498	9	18171	4.043391188	1	1	0.975161987
KEGG_PATHWAY	ath00051:Fructose and mannose metabolism	9	0.452944137	0.56953293	AT4G26530, AT1G67070, AT4G26520, AT3G02570, AT2G21330, AT1G43670, AT2G21170, AT1G74910, AT5G64380	617	62	4727	1.112118994	1	1	0.869565217
Annotation Cluster 63	Enrichment Score: 1.1798472736760837
Category	Term	Count	%	PValue	Genes	List Total	Pop Hits	Pop Total	Fold Enrichment	Bonferroni	Benjamini	FDR
GOTERM_MF_DIRECT	GO:0046961~proton-transporting ATPase activity, rotational mechanism	8	0.402617011	0.009574041	AT1G51650, AT4G39080, AT4G26710, AT2G25610, AT2G21410, AT1G64200, AT4G34720, AT2G33040	1498	30	18171	3.234712951	0.99986603	0.253575321	0.247010264
GOTERM_BP_DIRECT	GO:0015991~ATP hydrolysis coupled proton transport	9	0.452944137	0.012038647	AT4G30190, AT5G08670, AT5G08690, AT4G39080, AT4G26710, AT2G25610, AT2G21410, AT1G64200, AT4G34720	1509	39	18499	2.829025845	0.99999975	0.243685511	0.235530299
GOTERM_CC_DIRECT	GO:0000220~vacuolar proton-transporting V-type ATPase, V0 domain	4	0.201308505	0.034364914	AT4G39080, AT2G25610, AT2G21410, AT4G34720	1897	10	25147	5.302477596	0.999928557	0.148914628	0.121640887
GOTERM_BP_DIRECT	GO:0007035~vacuolar acidification	4	0.201308505	0.054345046	AT4G39080, AT2G25610, AT2G21410, AT4G34720	1509	11	18499	4.457858907	1	0.603286659	0.583096986
GOTERM_MF_DIRECT	GO:0015078~hydrogen ion transmembrane transporter activity	5	0.251635632	0.145867823	AT4G39080, AT4G26710, AT4G29480, AT2G25610, AT4G34720	1498	25	18171	2.426034713	1	1	0.975161987
GOTERM_CC_DIRECT	GO:0033179~proton-transporting V-type ATPase, V0 domain	3	0.150981379	0.1990844	AT4G26710, AT2G25610, AT4G34720	1897	11	25147	3.615325634	1	0.566146261	0.46245647
KEGG_PATHWAY	ath04145:Phagosome	9	0.452944137	0.881300794	AT1G75840, AT3G16100, AT1G20090, AT4G39080, AT4G26710, AT2G25610, AT2G21410, AT1G64200, AT4G34720	617	85	4727	0.811192678	1	1	0.881300794
Annotation Cluster 64	Enrichment Score: 1.1559832164760626
Category	Term	Count	%	PValue	Genes	List Total	Pop Hits	Pop Total	Fold Enrichment	Bonferroni	Benjamini	FDR
GOTERM_BP_DIRECT	GO:0009073~aromatic amino acid family biosynthetic process	5	0.251635632	0.044393206	AT2G35500, AT3G28760, AT3G06350, AT4G39980, AT5G66120	1509	17	18499	3.605621175	1	0.540907512	0.522805428
UP_KEYWORDS	Aromatic amino acid biosynthesis	7	0.352289884	0.046994975	AT3G44720, AT3G07630, AT5G17990, AT2G27820, AT3G06350, AT4G39980, AT5G66120	1967	36	26542	2.623764334	0.999999964	0.201568809	0.172126174
GOTERM_BP_DIRECT	GO:0009423~chorismate biosynthetic process	3	0.150981379	0.163185818	AT3G06350, AT4G39980, AT5G66120	1509	9	18499	4.086370665	1	1	0.967304625
Annotation Cluster 65	Enrichment Score: 1.1041813185148215
Category	Term	Count	%	PValue	Genes	List Total	Pop Hits	Pop Total	Fold Enrichment	Bonferroni	Benjamini	FDR
INTERPRO	IPR012394:Aldehyde dehydrogenase NAD(P)-dependent	3	0.150981379	0.033303532	AT4G34240, AT4G36250, AT3G66658	1739	4	22105	9.533496262	1	0.754510016	0.744518957
GOTERM_MF_DIRECT	GO:0004030~aldehyde dehydrogenase [NAD(P)+] activity	3	0.150981379	0.0363705	AT4G34240, AT4G36250, AT3G66658	1498	4	18171	9.097630174	1	0.571448372	0.556653592
INTERPRO	IPR016161:Aldehyde/histidinol dehydrogenase	5	0.251635632	0.03963048	AT4G34240, AT4G36250, AT3G66658, AT2G24270, AT5G63890	1739	17	22105	3.738625985	1	0.833057206	0.822026041
GOTERM_BP_DIRECT	GO:0006081~cellular aldehyde metabolic process	3	0.150981379	0.056242661	AT4G34240, AT4G36250, AT3G66658	1509	5	18499	7.355467197	1	0.603286659	0.583096986
PIR_SUPERFAMILY	PIRSF036492:aldehyde dehydrogenase	3	0.150981379	0.059099376	AT4G34240, AT4G36250, AT3G66658	148	4	1373	6.95777027	0.999146751	1	1
GOTERM_MF_DIRECT	GO:0004028~3-chloroallyl aldehyde dehydrogenase activity	4	0.201308505	0.102522253	AT4G34240, AT4G36250, AT3G66658, AT2G24270	1498	14	18171	3.465763876	1	1	0.975161987
GOTERM_MF_DIRECT	GO:0004029~aldehyde dehydrogenase (NAD) activity	4	0.201308505	0.102522253	AT4G34240, AT4G36250, AT3G66658, AT2G24270	1498	14	18171	3.465763876	1	1	0.975161987
INTERPRO	IPR015590:Aldehyde dehydrogenase domain	4	0.201308505	0.126119142	AT4G34240, AT4G36250, AT3G66658, AT2G24270	1739	16	22105	3.177832087	1	1	0.987242395
INTERPRO	IPR016162:Aldehyde dehydrogenase, N-terminal	4	0.201308505	0.126119142	AT4G34240, AT4G36250, AT3G66658, AT2G24270	1739	16	22105	3.177832087	1	1	0.987242395
INTERPRO	IPR016163:Aldehyde dehydrogenase, C-terminal	4	0.201308505	0.126119142	AT4G34240, AT4G36250, AT3G66658, AT2G24270	1739	16	22105	3.177832087	1	1	0.987242395
INTERPRO	IPR016160:Aldehyde dehydrogenase, conserved site	3	0.150981379	0.212377513	AT4G34240, AT3G66658, AT2G24270	1739	11	22105	3.466725914	1	1	0.987242395
Annotation Cluster 66	Enrichment Score: 1.103975832307732
Category	Term	Count	%	PValue	Genes	List Total	Pop Hits	Pop Total	Fold Enrichment	Bonferroni	Benjamini	FDR
KEGG_PATHWAY	ath00730:Thiamine metabolism	5	0.251635632	0.044382691	AT5G54770, AT3G24030, AT5G66005, AT5G11380, AT4G15560	617	11	4727	3.48239281	0.994836492	0.214516338	0.184927878
UP_KEYWORDS	Thiamine biosynthesis	3	0.150981379	0.067325015	AT5G54770, AT3G24030, AT4G15560	1967	6	26542	6.746822572	1	0.263381379	0.224909942
GOTERM_BP_DIRECT	GO:0009228~thiamine biosynthetic process	3	0.150981379	0.163185818	AT5G54770, AT3G24030, AT4G15560	1509	9	18499	4.086370665	1	1	0.967304625
Annotation Cluster 67	Enrichment Score: 1.0834064258940512
Category	Term	Count	%	PValue	Genes	List Total	Pop Hits	Pop Total	Fold Enrichment	Bonferroni	Benjamini	FDR
GOTERM_BP_DIRECT	GO:0070475~rRNA base methylation	5	0.251635632	0.028984041	AT3G13180, AT4G26600, AT1G60230, AT5G10910, AT5G26180	1509	15	18499	4.086370665	1	0.426483084	0.412210343
INTERPRO	IPR023267:RNA (C5-cytosine) methyltransferase	3	0.150981379	0.126011564	AT3G13180, AT4G26600, AT5G26180	1739	8	22105	4.766748131	1	1	0.987242395
INTERPRO	IPR001678:Bacterial Fmu (Sun)/eukaryotic nucleolar NOL1/Nop2p	3	0.150981379	0.153890352	AT3G13180, AT4G26600, AT5G26180	1739	9	22105	4.23710945	1	1	0.987242395
Annotation Cluster 68	Enrichment Score: 1.0533967306952732
Category	Term	Count	%	PValue	Genes	List Total	Pop Hits	Pop Total	Fold Enrichment	Bonferroni	Benjamini	FDR
INTERPRO	IPR016039:Thiolase-like	10	0.503271263	0.001508238	AT1G04710, AT1G62640, AT2G16280, AT1G74960, AT1G25450, AT1G68530, AT4G11820, AT5G46290, AT5G48880, AT2G26250	1739	36	22105	3.530924542	0.953931169	0.133708574	0.131938034
GOTERM_BP_DIRECT	GO:0042335~cuticle development	9	0.452944137	0.001737207	AT1G27950, AT2G26910, AT3G43720, AT2G16280, AT1G25450, AT1G68530, AT5G57800, AT4G25050, AT2G26250	1509	29	18499	3.804551998	0.887194518	0.061111218	0.059066062
GOTERM_BP_DIRECT	GO:0000038~very long-chain fatty acid metabolic process	5	0.251635632	0.036216289	AT2G16280, AT1G25450, AT1G68530, AT2G26250, AT2G34770	1509	16	18499	3.830972498	1	0.46379023	0.448268963
INTERPRO	IPR013747:3-Oxoacyl-[acyl-carrier-protein (ACP)] synthase III C-terminal	5	0.251635632	0.089439442	AT1G62640, AT2G16280, AT1G25450, AT1G68530, AT2G26250	1739	22	22105	2.888938261	1	1	0.987242395
GOTERM_MF_DIRECT	GO:0102336~3-oxo-arachidoyl-CoA synthase activity	4	0.201308505	0.247341085	AT2G16280, AT1G25450, AT1G68530, AT2G26250	1498	21	18171	2.31050925	1	1	0.975161987
GOTERM_MF_DIRECT	GO:0102337~3-oxo-cerotoyl-CoA synthase activity	4	0.201308505	0.247341085	AT2G16280, AT1G25450, AT1G68530, AT2G26250	1498	21	18171	2.31050925	1	1	0.975161987
GOTERM_MF_DIRECT	GO:0102338~3-oxo-lignoceronyl-CoA synthase activity	4	0.201308505	0.247341085	AT2G16280, AT1G25450, AT1G68530, AT2G26250	1498	21	18171	2.31050925	1	1	0.975161987
INTERPRO	IPR012392:Very-long-chain 3-ketoacyl-CoA synthase	4	0.201308505	0.247431517	AT2G16280, AT1G25450, AT1G68530, AT2G26250	1739	22	22105	2.311150609	1	1	0.987242395
INTERPRO	IPR013601:FAE1/Type III polyketide synthase-like protein	4	0.201308505	0.247431517	AT2G16280, AT1G25450, AT1G68530, AT2G26250	1739	22	22105	2.311150609	1	1	0.987242395
KEGG_PATHWAY	ath00062:Fatty acid elongation	7	0.352289884	0.277550695	AT2G16280, AT5G47330, AT1G25450, AT1G68530, AT4G17470, AT2G26250, AT5G59770	617	34	4727	1.577319096	1	0.73172456	0.630797034
UP_SEQ_FEATURE	domain:FAE	4	0.201308505	0.288278358	AT2G16280, AT1G25450, AT1G68530, AT2G26250	800	21	8938	2.128095238	1	1	0.998504114
PIR_SUPERFAMILY	PIRSF036417:very-long-chain 3-ketoacyl-CoA synthase	4	0.201308505	0.3635228	AT2G16280, AT1G25450, AT1G68530, AT2G26250	148	20	1373	1.855405405	1	1	1
Annotation Cluster 69	Enrichment Score: 1.0090180838443974
Category	Term	Count	%	PValue	Genes	List Total	Pop Hits	Pop Total	Fold Enrichment	Bonferroni	Benjamini	FDR
INTERPRO	IPR000573:Aconitase A/isopropylmalate dehydratase small subunit, swivel	3	0.150981379	0.074911317	AT4G26970, AT3G58990, AT4G35830	1739	6	22105	6.355664175	1	1	0.987242395
INTERPRO	IPR015928:Aconitase/3-isopropylmalate dehydratase, swivel	3	0.150981379	0.099537772	AT4G26970, AT3G58990, AT4G35830	1739	7	22105	5.44771215	1	1	0.987242395
INTERPRO	IPR015937:Aconitase/isopropylmalate dehydratase	3	0.150981379	0.126011564	AT4G26970, AT3G58990, AT4G35830	1739	8	22105	4.766748131	1	1	0.987242395
Annotation Cluster 70	Enrichment Score: 0.9668638743737468
Category	Term	Count	%	PValue	Genes	List Total	Pop Hits	Pop Total	Fold Enrichment	Bonferroni	Benjamini	FDR
GOTERM_BP_DIRECT	GO:0033539~fatty acid beta-oxidation using acyl-CoA dehydrogenase	4	0.201308505	0.04200694	AT1G06290, AT1G54500, AT2G35690, AT3G51840	1509	10	18499	4.903644798	1	0.521967429	0.504499196
GOTERM_MF_DIRECT	GO:0052890~oxidoreductase activity, acting on the CH-CH group of donors, with a flavin as acceptor	4	0.201308505	0.043156642	AT1G06290, AT1G54500, AT2G35690, AT3G51840	1498	10	18171	4.852069426	1	0.625096987	0.608913247
GOTERM_MF_DIRECT	GO:0003995~acyl-CoA dehydrogenase activity	4	0.201308505	0.043156642	AT1G06290, AT1G54500, AT2G35690, AT3G51840	1498	10	18171	4.852069426	1	0.625096987	0.608913247
GOTERM_BP_DIRECT	GO:0055088~lipid homeostasis	4	0.201308505	0.100043643	AT1G06290, AT1G54500, AT2G35690, AT3G51840	1509	14	18499	3.502603427	1	0.929779621	0.89866349
GOTERM_MF_DIRECT	GO:0003997~acyl-CoA oxidase activity	3	0.150981379	0.107886606	AT1G06290, AT2G35690, AT3G51840	1498	7	18171	5.198645813	1	1	0.975161987
GOTERM_BP_DIRECT	GO:0006635~fatty acid beta-oxidation	7	0.352289884	0.113195199	AT1G06290, AT1G62640, AT3G24360, AT5G25760, AT2G35690, AT3G51840, AT5G48880	1509	41	18499	2.093019121	1	0.973013528	0.940450526
INTERPRO	IPR006091:Acyl-CoA oxidase/dehydrogenase, central domain	3	0.150981379	0.126011564	AT1G06290, AT2G35690, AT3G51840	1739	8	22105	4.766748131	1	1	0.987242395
INTERPRO	IPR009100:Acyl-CoA dehydrogenase/oxidase	3	0.150981379	0.126011564	AT1G06290, AT2G35690, AT3G51840	1739	8	22105	4.766748131	1	1	0.987242395
GOTERM_MF_DIRECT	GO:0000062~fatty-acyl-CoA binding	4	0.201308505	0.139852176	AT1G06290, AT1G54500, AT2G35690, AT3G51840	1498	16	18171	3.032543391	1	1	0.975161987
INTERPRO	IPR009075:Acyl-CoA dehydrogenase/oxidase C-terminal	3	0.150981379	0.153890352	AT1G06290, AT2G35690, AT3G51840	1739	9	22105	4.23710945	1	1	0.987242395
KEGG_PATHWAY	ath00592:alpha-Linolenic acid metabolism	5	0.251635632	0.708589278	AT1G04710, AT1G06290, AT2G35690, AT3G51840, AT5G48880	617	36	4727	1.06406447	1	1	0.869565217
Annotation Cluster 71	Enrichment Score: 0.9359044683318435
Category	Term	Count	%	PValue	Genes	List Total	Pop Hits	Pop Total	Fold Enrichment	Bonferroni	Benjamini	FDR
INTERPRO	IPR014721:Ribosomal protein S5 domain 2-type fold, subgroup	9	0.452944137	0.025584861	AT1G62750, AT3G06580, AT2G26930, AT1G74970, AT2G33800, AT2G41840, AT5G27450, AT5G18380, AT3G57490	1739	46	22105	2.486999025	1	0.69556708	0.68635653
INTERPRO	IPR018192:Ribosomal protein S5, N-terminal, conserved site	3	0.150981379	0.099537772	AT2G33800, AT2G41840, AT3G57490	1739	7	22105	5.44771215	1	1	0.987242395
UP_SEQ_FEATURE	domain:S5 DRBM	3	0.150981379	0.123992372	AT2G33800, AT2G41840, AT3G57490	800	7	8938	4.788214286	1	1	0.998504114
INTERPRO	IPR000851:Ribosomal protein S5	3	0.150981379	0.126011564	AT2G33800, AT2G41840, AT3G57490	1739	8	22105	4.766748131	1	1	0.987242395
INTERPRO	IPR013810:Ribosomal protein S5, N-terminal	3	0.150981379	0.126011564	AT2G33800, AT2G41840, AT3G57490	1739	8	22105	4.766748131	1	1	0.987242395
INTERPRO	IPR005324:Ribosomal protein S5, C-terminal	3	0.150981379	0.126011564	AT2G33800, AT2G41840, AT3G57490	1739	8	22105	4.766748131	1	1	0.987242395
INTERPRO	IPR014720:Double-stranded RNA-binding-like domain	4	0.201308505	0.444704556	AT2G33800, AT2G41840, AT5G36170, AT3G57490	1739	31	22105	1.6401714	1	1	0.987242395
Annotation Cluster 72	Enrichment Score: 0.9070825475007527
Category	Term	Count	%	PValue	Genes	List Total	Pop Hits	Pop Total	Fold Enrichment	Bonferroni	Benjamini	FDR
INTERPRO	IPR014721:Ribosomal protein S5 domain 2-type fold, subgroup	9	0.452944137	0.025584861	AT1G62750, AT3G06580, AT2G26930, AT1G74970, AT2G33800, AT2G41840, AT5G27450, AT5G18380, AT3G57490	1739	46	22105	2.486999025	1	0.69556708	0.68635653
INTERPRO	IPR013750:GHMP kinase, C-terminal domain	3	0.150981379	0.272511385	AT3G06580, AT2G26930, AT5G27450	1739	13	22105	2.933383465	1	1	0.987242395
INTERPRO	IPR006204:GHMP kinase N-terminal domain	3	0.150981379	0.272511385	AT3G06580, AT2G26930, AT5G27450	1739	13	22105	2.933383465	1	1	0.987242395
Annotation Cluster 73	Enrichment Score: 0.9027912608792629
Category	Term	Count	%	PValue	Genes	List Total	Pop Hits	Pop Total	Fold Enrichment	Bonferroni	Benjamini	FDR
GOTERM_MF_DIRECT	GO:0015450~P-P-bond-hydrolysis-driven protein transmembrane transporter activity	8	0.402617011	0.066525513	AT4G14870, AT5G24650, AT5G43970, AT5G11690, AT3G25120, AT1G02280, AT2G42210, AT3G27080	1498	44	18171	2.205486103	1	0.844782881	0.822911479
GOTERM_MF_DIRECT	GO:0015266~protein channel activity	5	0.251635632	0.102084519	AT5G24650, AT5G43970, AT5G11690, AT3G25120, AT2G42210	1498	22	18171	2.756857628	1	1	0.975161987
GOTERM_CC_DIRECT	GO:0005744~mitochondrial inner membrane presequence translocase complex	5	0.251635632	0.142100657	AT5G24650, AT5G11690, AT3G25120, AT2G42210, AT3G27080	1897	27	25147	2.454850739	1	0.445117144	0.363593858
INTERPRO	IPR003397:Mitochondrial inner membrane translocase subunit Tim17/Tim22/Tim23/peroxisomal protein PMP24	4	0.201308505	0.164006933	AT5G24650, AT5G11690, AT5G51150, AT2G42210	1739	18	22105	2.824739633	1	1	0.987242395
GOTERM_BP_DIRECT	GO:0033365~protein localization to organelle	3	0.150981379	0.193480538	AT5G24650, AT3G25120, AT2G42210	1509	10	18499	3.677733598	1	1	0.967304625
Annotation Cluster 74	Enrichment Score: 0.8965802038180376
Category	Term	Count	%	PValue	Genes	List Total	Pop Hits	Pop Total	Fold Enrichment	Bonferroni	Benjamini	FDR
UP_KEYWORDS	Plastid outer membrane	8	0.402617011	0.03719603	AT3G17970, AT2G20890, AT3G19720, AT1G45170, AT4G35450, AT1G20816, AT1G02280, AT2G42210	1967	43	26542	2.510445608	0.999998621	0.174234034	0.148784119
UP_KEYWORDS	Porin	4	0.201308505	0.110251608	AT1G45170, AT1G20816, AT2G42210, AT5G15090	1967	16	26542	3.373411286	1	0.39646033	0.338550394
GOTERM_CC_DIRECT	GO:0046930~pore complex	4	0.201308505	0.131941617	AT1G45170, AT1G20816, AT2G42210, AT5G15090	1897	17	25147	3.119104468	1	0.418837923	0.342127681
UP_KEYWORDS	Transmembrane beta strand	4	0.201308505	0.144277576	AT1G45170, AT1G20816, AT2G42210, AT5G15090	1967	18	26542	2.99858781	1	0.480026327	0.409910122
GOTERM_MF_DIRECT	GO:0015288~porin activity	4	0.201308505	0.15998819	AT1G45170, AT1G20816, AT2G42210, AT5G15090	1498	17	18171	2.854158486	1	1	0.975161987
GOTERM_BP_DIRECT	GO:0006811~ion transport	7	0.352289884	0.33417095	AT1G45170, AT1G16390, AT5G49740, AT1G20816, AT1G19450, AT1G32090, AT2G42210	1509	58	18499	1.479547999	1	1	0.967304625
Annotation Cluster 75	Enrichment Score: 0.8881502660396502
Category	Term	Count	%	PValue	Genes	List Total	Pop Hits	Pop Total	Fold Enrichment	Bonferroni	Benjamini	FDR
INTERPRO	IPR018456:PTR2 family proton/oligopeptide symporter, conserved site	5	0.251635632	0.101852441	AT1G72130, AT1G12110, AT5G13400, AT1G22550, AT2G02020	1739	23	22105	2.76333225	1	1	0.987242395
INTERPRO	IPR000109:Proton-dependent oligopeptide transporter family	8	0.402617011	0.119944615	AT1G72130, AT1G12110, AT5G13400, AT1G22550, AT1G72140, AT5G62730, AT3G21670, AT2G02020	1739	53	22105	1.918691072	1	1	0.987242395
GOTERM_BP_DIRECT	GO:0006857~oligopeptide transport	9	0.452944137	0.177254392	AT1G72130, AT1G12110, AT5G13400, AT1G22550, AT1G72140, AT5G62730, AT5G55930, AT3G21670, AT2G02020	1509	67	18499	1.646746387	1	1	0.967304625
Annotation Cluster 76	Enrichment Score: 0.8855984260466881
Category	Term	Count	%	PValue	Genes	List Total	Pop Hits	Pop Total	Fold Enrichment	Bonferroni	Benjamini	FDR
SMART	SM00316:SM00316	4	0.201308505	0.048282461	AT4G11175, AT1G12800, AT5G30510, AT3G23700	443	16	8423	4.753386005	0.999986106	0.911663904	0.911663904
INTERPRO	IPR022967:RNA-binding domain, S1	4	0.201308505	0.126119142	AT4G11175, AT1G12800, AT5G30510, AT3G23700	1739	16	22105	3.177832087	1	1	0.987242395
INTERPRO	IPR003029:Ribosomal protein S1, RNA-binding domain	3	0.150981379	0.361938109	AT1G12800, AT5G30510, AT3G23700	1739	16	22105	2.383374066	1	1	0.987242395
Annotation Cluster 77	Enrichment Score: 0.8745872988742875
Category	Term	Count	%	PValue	Genes	List Total	Pop Hits	Pop Total	Fold Enrichment	Bonferroni	Benjamini	FDR
INTERPRO	IPR016095:Ribosomal protein L1, 3-layer alpha/beta-sandwich	3	0.150981379	0.052639712	AT2G42710, AT5G22440, AT3G63490	1739	5	22105	7.62679701	1	0.909596381	0.897551701
INTERPRO	IPR016094:Ribosomal protein L1, 2-layer alpha/beta-sandwich	3	0.150981379	0.126011564	AT2G42710, AT5G22440, AT3G63490	1739	8	22105	4.766748131	1	1	0.987242395
INTERPRO	IPR023674:Ribosomal protein L1, superfamily	3	0.150981379	0.126011564	AT2G42710, AT5G22440, AT3G63490	1739	8	22105	4.766748131	1	1	0.987242395
GOTERM_BP_DIRECT	GO:0000470~maturation of LSU-rRNA	4	0.201308505	0.379766364	AT4G26600, AT2G42710, AT5G22440, AT3G63490	1509	27	18499	1.81616474	1	1	0.967304625
Annotation Cluster 78	Enrichment Score: 0.8588529143235969
Category	Term	Count	%	PValue	Genes	List Total	Pop Hits	Pop Total	Fold Enrichment	Bonferroni	Benjamini	FDR
GOTERM_MF_DIRECT	GO:0016788~hydrolase activity, acting on ester bonds	18	0.905888274	0.038356033	AT5G45950, AT1G67830, AT5G17670, AT1G29670, AT3G57020, AT4G28780, AT1G33811, AT4G26790, AT4G01130, AT1G28610, AT3G16370, AT4G16690, AT4G18460, AT3G05180, AT3G48460, AT1G35290, AT2G23560, AT2G04570	1498	130	18171	1.679562494	1	0.58288594	0.567795041
GOTERM_MF_DIRECT	GO:0052689~carboxylic ester hydrolase activity	19	0.9562154	0.068168047	AT5G45950, AT1G67830, AT5G23870, AT1G29120, AT1G29670, AT4G28780, AT3G05910, AT5G20060, AT1G33811, AT4G26790, AT4G01130, AT1G28610, AT2G46930, AT3G16370, AT1G75880, AT4G16690, AT3G05180, AT3G48460, AT2G04570	1498	150	18171	1.536488652	1	0.853942973	0.831834417
INTERPRO	IPR001087:Lipase, GDSL	13	0.654252642	0.13455239	AT5G45950, AT1G67830, AT1G29670, AT4G28780, AT1G33811, AT4G26790, AT4G01130, AT1G28610, AT3G16370, AT1G75880, AT3G05180, AT3G48460, AT2G04570	1739	107	22105	1.544366996	1	1	0.987242395
UP_KEYWORDS	Lipid degradation	15	0.754906895	0.313862331	AT5G45950, AT1G29670, AT4G28780, AT2G19940, AT1G33811, AT4G26790, AT4G01130, AT1G28610, AT2G19690, AT3G16370, AT5G03590, AT1G75880, AT3G05180, AT3G48460, AT2G04570	1967	162	26542	1.249411587	1	0.852938854	0.72835228
GOTERM_BP_DIRECT	GO:0016042~lipid catabolic process	15	0.754906895	0.459928457	AT5G45950, AT1G29670, AT4G28780, AT2G19940, AT1G33811, AT4G26790, AT4G01130, AT1G28610, AT2G19690, AT3G16370, AT5G03590, AT1G75880, AT3G05180, AT3G48460, AT2G04570	1509	163	18499	1.128139141	1	1	0.967304625
Annotation Cluster 79	Enrichment Score: 0.8543386374818807
Category	Term	Count	%	PValue	Genes	List Total	Pop Hits	Pop Total	Fold Enrichment	Bonferroni	Benjamini	FDR
INTERPRO	IPR009000:Translation elongation/initiation factor/Ribosomal, beta-barrel	10	0.503271263	0.006434902	AT1G62750, AT2G43030, AT1G61580, AT5G08650, AT3G55750, AT1G41880, AT1G07930, AT1G74270, AT1G07940, AT4G20360	1739	44	22105	2.888938261	0.99999808	0.252322394	0.248981195
INTERPRO	IPR004160:Translation elongation factor EFTu/EF1A, C-terminal	3	0.150981379	0.153890352	AT1G07930, AT1G07940, AT4G20360	1739	9	22105	4.23710945	1	1	0.987242395
INTERPRO	IPR004161:Translation elongation factor EFTu/EF1A, domain 2	5	0.251635632	0.158474002	AT1G62750, AT5G08650, AT1G07930, AT1G07940, AT4G20360	1739	27	22105	2.353949694	1	1	0.987242395
INTERPRO	IPR000795:Elongation factor, GTP-binding domain	5	0.251635632	0.206916146	AT1G62750, AT5G08650, AT1G07930, AT1G07940, AT4G20360	1739	30	22105	2.118554725	1	1	0.987242395
INTERPRO	IPR009001:Translation elongation factor EF1A/initiation factor IF2gamma, C-terminal	3	0.150981379	0.242366645	AT1G07930, AT1G07940, AT4G20360	1739	12	22105	3.177832087	1	1	0.987242395
UP_KEYWORDS	Elongation factor	6	0.301962758	0.355969041	AT1G62750, AT3G08740, AT5G12110, AT1G07930, AT1G07940, AT4G20360	1967	53	26542	1.527582469	1	0.926026439	0.79076415
GOTERM_MF_DIRECT	GO:0003746~translation elongation factor activity	7	0.352289884	0.3734554	AT1G62750, AT3G08740, AT5G12110, AT5G08650, AT1G07930, AT1G07940, AT4G20360	1498	60	18171	1.415186916	1	1	0.975161987
Annotation Cluster 80	Enrichment Score: 0.8358614082015078
Category	Term	Count	%	PValue	Genes	List Total	Pop Hits	Pop Total	Fold Enrichment	Bonferroni	Benjamini	FDR
INTERPRO	IPR001431:Peptidase M16, zinc-binding site	3	0.150981379	0.074911317	AT1G51980, AT3G16480, AT3G57470	1739	6	22105	6.355664175	1	1	0.987242395
INTERPRO	IPR007863:Peptidase M16, C-terminal domain	3	0.150981379	0.153890352	AT1G51980, AT3G16480, AT3G57470	1739	9	22105	4.23710945	1	1	0.987242395
INTERPRO	IPR011765:Peptidase M16, N-terminal	3	0.150981379	0.153890352	AT1G51980, AT3G16480, AT3G57470	1739	9	22105	4.23710945	1	1	0.987242395
UP_KEYWORDS	Metalloprotease	7	0.352289884	0.162913514	AT1G51980, AT3G16480, AT5G35220, AT3G57470, AT5G05740, AT5G04710, AT5G53170	1967	50	26542	1.88911032	1	0.537011214	0.458571374
INTERPRO	IPR011237:Peptidase M16 domain	3	0.150981379	0.182789865	AT1G51980, AT3G16480, AT3G57470	1739	10	22105	3.813398505	1	1	0.987242395
INTERPRO	IPR011249:Metalloenzyme, LuxS/M16 peptidase-like	3	0.150981379	0.182789865	AT1G51980, AT3G16480, AT3G57470	1739	10	22105	3.813398505	1	1	0.987242395
Annotation Cluster 81	Enrichment Score: 0.8114741195751388
Category	Term	Count	%	PValue	Genes	List Total	Pop Hits	Pop Total	Fold Enrichment	Bonferroni	Benjamini	FDR
INTERPRO	IPR001433:Oxidoreductase FAD/NAD(P)-binding	4	0.201308505	0.062431853	AT5G17770, AT1G20020, AT1G15140, AT5G20080	1739	12	22105	4.23710945	1	1	0.987242395
INTERPRO	IPR017927:Ferredoxin reductase-type FAD-binding domain	5	0.251635632	0.206916146	AT5G17770, AT1G20020, AT5G49740, AT1G15140, AT5G20080	1739	30	22105	2.118554725	1	1	0.987242395
INTERPRO	IPR017938:Riboflavin synthase-like beta-barrel	5	0.251635632	0.206916146	AT5G17770, AT1G20020, AT5G49740, AT1G15140, AT5G20080	1739	30	22105	2.118554725	1	1	0.987242395
INTERPRO	IPR001709:Flavoprotein pyridine nucleotide cytochrome reductase	3	0.150981379	0.212377513	AT5G17770, AT1G20020, AT5G20080	1739	11	22105	3.466725914	1	1	0.987242395
Annotation Cluster 82	Enrichment Score: 0.8066588472494622
Category	Term	Count	%	PValue	Genes	List Total	Pop Hits	Pop Total	Fold Enrichment	Bonferroni	Benjamini	FDR
UP_KEYWORDS	Peroxidase	20	1.006542526	0.002562468	AT2G31570, AT1G07890, AT3G28200, AT2G25080, AT2G34060, AT3G17070, AT4G35090, AT5G06290, AT4G08390, AT5G34850, AT1G71695, AT3G61770, AT3G06050, AT5G11270, AT4G33420, AT5G51890, AT3G26060, AT3G11630, AT4G35000, AT1G77490	1967	127	26542	2.124983487	0.598845738	0.017543047	0.014980579
UP_SEQ_FEATURE	metal ion-binding site:Potassium or calcium	4	0.201308505	0.011582547	AT4G08390, AT1G07890, AT4G35000, AT1G77490	800	6	8938	7.448333333	0.999999828	0.815655126	0.813826302
GOTERM_BP_DIRECT	GO:0042744~hydrogen peroxide catabolic process	15	0.754906895	0.012652392	AT1G07890, AT3G28200, AT3G52880, AT2G34060, AT3G17070, AT3G27820, AT4G35090, AT4G08390, AT5G34850, AT1G71695, AT4G33420, AT5G51890, AT4G35000, AT2G41680, AT1G77490	1509	89	18499	2.066142471	0.999999885	0.246907277	0.238644244
INTERPRO	IPR002207:Plant ascorbate peroxidase	4	0.201308505	0.020116396	AT4G08390, AT1G07890, AT4G35000, AT1G77490	1739	8	22105	6.355664175	1	0.577708894	0.570058997
GOTERM_MF_DIRECT	GO:0004130~cytochrome-c peroxidase activity	4	0.201308505	0.022800351	AT4G08390, AT1G07890, AT4G35000, AT1G77490	1498	8	18171	6.065086782	0.999999999	0.459476629	0.447580794
GOTERM_MF_DIRECT	GO:0016688~L-ascorbate peroxidase activity	4	0.201308505	0.032138305	AT4G08390, AT1G07890, AT4G35000, AT1G77490	1498	9	18171	5.391188251	1	0.571448372	0.556653592
UP_KEYWORDS	Hydrogen peroxide	12	0.603925516	0.039093045	AT4G08390, AT5G34850, AT1G07890, AT1G71695, AT3G28200, AT2G34060, AT4G35090, AT3G17070, AT4G33420, AT5G51890, AT4G35000, AT1G77490	1967	82	26542	1.974679777	0.999999317	0.180741872	0.154341374
GOTERM_BP_DIRECT	GO:0000302~response to reactive oxygen species	7	0.352289884	0.047998199	AT4G08390, AT3G56090, AT1G07890, AT4G00860, AT4G17040, AT4G35000, AT1G77490	1509	33	18499	2.600417696	1	0.573692755	0.554493476
GOTERM_MF_DIRECT	GO:0004601~peroxidase activity	15	0.754906895	0.10054853	AT1G07890, AT3G28200, AT2G34060, AT3G17070, AT5G06290, AT4G08390, AT5G34850, AT1G71695, AT3G61770, AT3G06050, AT5G11270, AT4G33420, AT5G51890, AT3G26060, AT3G11630	1498	117	18171	1.555150457	1	1	0.975161987
INTERPRO	IPR019793:Peroxidases heam-ligand binding site	9	0.452944137	0.192966362	AT4G08390, AT1G07890, AT1G71695, AT3G28200, AT2G34060, AT4G33420, AT5G51890, AT4G35000, AT1G77490	1739	71	22105	1.611295143	1	1	0.987242395
INTERPRO	IPR002016:Haem peroxidase, plant/fungal/bacterial	10	0.503271263	0.194185112	AT4G08390, AT1G07890, AT1G71695, AT3G28200, AT2G34060, AT3G17070, AT4G33420, AT5G51890, AT4G35000, AT1G77490	1739	82	22105	1.550161994	1	1	0.987242395
INTERPRO	IPR010255:Haem peroxidase	10	0.503271263	0.213498763	AT4G08390, AT1G07890, AT1G71695, AT3G28200, AT2G34060, AT3G17070, AT4G33420, AT5G51890, AT4G35000, AT1G77490	1739	84	22105	1.513253375	1	1	0.987242395
UP_SEQ_FEATURE	metal ion-binding site:Iron (heme axial ligand)	20	1.006542526	0.232725245	AT2G30490, AT1G07890, AT3G28200, AT2G34060, AT3G17070, AT4G35090, AT5G45040, AT2G34770, AT4G37430, AT4G36220, AT4G08390, AT1G71695, AT4G33420, AT5G51890, AT4G15110, AT2G45560, AT4G35000, AT1G22840, AT4G10040, AT1G77490	800	177	8938	1.262429379	1	1	0.998504114
UP_KEYWORDS	Potassium	10	0.503271263	0.270447449	AT4G08390, AT4G04850, AT5G49970, AT1G07890, AT4G18290, AT2G40540, AT4G33530, AT3G22960, AT4G35000, AT1G77490	1967	95	26542	1.420383699	1	0.782758472	0.668422964
UP_SEQ_FEATURE	binding site:Substrate; via carbonyl oxygen	10	0.503271263	0.284769099	AT1G71695, AT3G28200, AT2G34060, AT5G28840, AT3G17070, AT4G33420, AT5G51890, AT1G15390, AT3G51840, AT3G58140	800	80	8938	1.3965625	1	1	0.998504114
UP_SEQ_FEATURE	site:Transition state stabilizer	17	0.855561147	0.375792496	AT4G02320, AT1G07890, AT3G28200, AT2G34060, AT3G66658, AT3G17070, AT4G34240, AT4G08390, AT4G36250, AT1G71695, AT2G02500, AT5G09760, AT4G33420, AT5G51890, AT2G24270, AT4G35000, AT1G77490	800	162	8938	1.17242284	1	1	0.998504114
INTERPRO	IPR019794:Peroxidase, active site	6	0.301962758	0.514212906	AT1G07890, AT1G71695, AT3G28200, AT2G34060, AT4G33420, AT4G35000	1739	60	22105	1.271132835	1	1	0.987242395
INTERPRO	IPR000823:Plant peroxidase	6	0.301962758	0.700885817	AT1G71695, AT3G28200, AT2G34060, AT3G17070, AT4G33420, AT5G51890	1739	74	22105	1.030648245	1	1	0.987242395
KEGG_PATHWAY	ath00480:Glutathione metabolism	11	0.55359839	0.788877346	AT2G31570, AT4G08390, AT1G10370, AT1G07890, AT2G25080, AT3G54660, AT1G23820, AT1G70310, AT5G35790, AT4G35000, AT1G77490	617	93	4727	0.906171032	1	1	0.869565217
UP_SEQ_FEATURE	metal ion-binding site:Calcium 1; via carbonyl oxygen	6	0.301962758	0.793322632	AT1G71695, AT3G28200, AT2G34060, AT3G17070, AT4G33420, AT5G51890	800	73	8938	0.918287671	1	1	0.998504114
UP_SEQ_FEATURE	metal ion-binding site:Calcium 1	6	0.301962758	0.830049081	AT1G71695, AT3G28200, AT2G34060, AT3G17070, AT4G33420, AT5G51890	800	77	8938	0.870584416	1	1	0.998504114
UP_SEQ_FEATURE	metal ion-binding site:Calcium 2	6	0.301962758	0.830049081	AT1G71695, AT3G28200, AT2G34060, AT3G17070, AT4G33420, AT5G51890	800	77	8938	0.870584416	1	1	0.998504114
GOTERM_BP_DIRECT	GO:0009664~plant-type cell wall organization	6	0.301962758	0.873278914	AT5G02260, AT1G71695, AT2G34060, AT4G33420, AT1G31420, AT5G51890	1509	91	18499	0.808293099	1	1	0.967304625
UP_KEYWORDS	Calcium	24	1.207851032	0.930585532	AT5G47100, AT4G26700, AT1G07890, AT3G28200, AT3G06580, AT3G57410, AT2G34060, AT3G17070, AT4G20260, AT2G38750, AT4G04340, AT2G38760, AT3G13490, AT4G08390, AT2G19690, AT1G71695, AT4G33420, AT5G51890, AT4G30160, AT1G32090, AT4G35000, AT5G28900, AT4G33000, AT1G77490	1967	406	26542	0.7976539	1	1	0.930585532
KEGG_PATHWAY	ath00940:Phenylpropanoid biosynthesis	15	0.754906895	0.959074372	AT2G30490, AT3G28200, AT2G34060, AT3G17070, AT4G36220, AT4G37990, AT2G22990, AT1G71695, AT3G62750, AT4G33420, AT5G51890, AT3G09260, AT1G61820, AT5G04885, AT5G54160	617	157	4727	0.731967915	1	1	0.959074372
Annotation Cluster 83	Enrichment Score: 0.7931398197663502
Category	Term	Count	%	PValue	Genes	List Total	Pop Hits	Pop Total	Fold Enrichment	Bonferroni	Benjamini	FDR
SMART	SM00463:SMR	3	0.150981379	0.110483907	AT4G16390, AT2G31400, AT2G17033	443	11	8423	5.185512005	1	1	1
UP_SEQ_FEATURE	domain:Smr	3	0.150981379	0.155886557	AT4G16390, AT2G31400, AT2G17033	800	8	8938	4.1896875	1	1	0.998504114
INTERPRO	IPR002625:Smr protein/MutS2 C-terminal	3	0.150981379	0.242366645	AT4G16390, AT2G31400, AT2G17033	1739	12	22105	3.177832087	1	1	0.987242395
Annotation Cluster 84	Enrichment Score: 0.7689266515164832
Category	Term	Count	%	PValue	Genes	List Total	Pop Hits	Pop Total	Fold Enrichment	Bonferroni	Benjamini	FDR
INTERPRO	IPR004696:Tpt phosphate/phosphoenolpyruvate translocator	3	0.150981379	0.074911317	AT5G46110, AT5G33320, AT3G01550	1739	6	22105	6.355664175	1	1	0.987242395
GOTERM_BP_DIRECT	GO:0015713~phosphoglycerate transport	3	0.150981379	0.105943017	AT5G46110, AT5G33320, AT3G01550	1509	7	18499	5.253905141	1	0.929779621	0.89866349
GOTERM_MF_DIRECT	GO:0015120~phosphoglycerate transmembrane transporter activity	3	0.150981379	0.107886606	AT5G46110, AT5G33320, AT3G01550	1498	7	18171	5.198645813	1	1	0.975161987
INTERPRO	IPR004853:Domain of unknown function DUF250	5	0.251635632	0.40472478	AT5G46110, AT1G06470, AT4G09810, AT5G33320, AT3G01550	1739	41	22105	1.550161994	1	1	0.987242395
GOTERM_BP_DIRECT	GO:0008643~carbohydrate transport	8	0.402617011	0.412685917	AT5G46110, AT1G06470, AT3G14770, AT4G09810, AT5G41760, AT5G33320, AT3G05160, AT3G01550	1509	75	18499	1.307638613	1	1	0.967304625
Annotation Cluster 85	Enrichment Score: 0.764998817916405
Category	Term	Count	%	PValue	Genes	List Total	Pop Hits	Pop Total	Fold Enrichment	Bonferroni	Benjamini	FDR
UP_KEYWORDS	Tricarboxylic acid cycle	8	0.402617011	0.056351006	AT4G26970, AT3G47833, AT5G58330, AT1G53240, AT5G40650, AT5G23250, AT4G35830, AT2G22780	1967	47	26542	2.296790663	0.999999999	0.233266954	0.199194253
KEGG_PATHWAY	ath00020:Citrate cycle (TCA cycle)	13	0.654252642	0.110801374	AT4G26970, AT1G34430, AT5G49460, AT1G30120, AT5G23250, AT1G48030, AT3G17240, AT1G53240, AT5G40650, AT4G35830, AT4G16155, AT2G22780, AT3G13930	617	63	4727	1.580895783	0.999998787	0.414611594	0.357423788
GOTERM_BP_DIRECT	GO:0006099~tricarboxylic acid cycle	8	0.402617011	0.13759449	AT4G26970, AT3G47833, AT5G58330, AT1G53240, AT5G40650, AT5G23250, AT4G35830, AT2G22780	1509	53	18499	1.850431999	1	1	0.967304625
INTERPRO	IPR001252:Malate dehydrogenase, active site	3	0.150981379	0.153890352	AT5G58330, AT1G53240, AT2G22780	1739	9	22105	4.23710945	1	1	0.987242395
GOTERM_MF_DIRECT	GO:0030060~L-malate dehydrogenase activity	3	0.150981379	0.165994516	AT5G58330, AT1G53240, AT2G22780	1498	9	18171	4.043391188	1	1	0.975161987
INTERPRO	IPR022383:Lactate/malate dehydrogenase, C-terminal	3	0.150981379	0.182789865	AT5G58330, AT1G53240, AT2G22780	1739	10	22105	3.813398505	1	1	0.987242395
INTERPRO	IPR001236:Lactate/malate dehydrogenase, N-terminal	3	0.150981379	0.182789865	AT5G58330, AT1G53240, AT2G22780	1739	10	22105	3.813398505	1	1	0.987242395
INTERPRO	IPR015955:Lactate dehydrogenase/glycoside hydrolase, family 4, C-terminal	3	0.150981379	0.212377513	AT5G58330, AT1G53240, AT2G22780	1739	11	22105	3.466725914	1	1	0.987242395
INTERPRO	IPR001557:L-lactate/malate dehydrogenase	3	0.150981379	0.212377513	AT5G58330, AT1G53240, AT2G22780	1739	11	22105	3.466725914	1	1	0.987242395
PIR_SUPERFAMILY	PIRSF000102:L-lactate/malate dehydrogenase	3	0.150981379	0.24947455	AT5G58330, AT1G53240, AT2G22780	148	9	1373	3.092342342	1	1	1
GOTERM_BP_DIRECT	GO:0006108~malate metabolic process	3	0.150981379	0.466135821	AT5G58330, AT1G53240, AT2G22780	1509	19	18499	1.935649262	1	1	0.967304625
Annotation Cluster 86	Enrichment Score: 0.7567540074710258
Category	Term	Count	%	PValue	Genes	List Total	Pop Hits	Pop Total	Fold Enrichment	Bonferroni	Benjamini	FDR
GOTERM_MF_DIRECT	GO:0004069~L-aspartate:2-oxoglutarate aminotransferase activity	4	0.201308505	0.032138305	AT5G11520, AT1G62960, AT4G31990, AT2G30970	1498	9	18171	5.391188251	1	0.571448372	0.556653592
INTERPRO	IPR004839:Aminotransferase, class I/classII	8	0.402617011	0.03897573	AT5G11520, AT1G62960, AT1G80360, AT5G23670, AT4G31990, AT2G30970, AT1G77670, AT4G33680	1739	41	22105	2.48025919	1	0.827828259	0.816866335
INTERPRO	IPR000796:Aspartate/other aminotransferase	3	0.150981379	0.052639712	AT5G11520, AT4G31990, AT2G30970	1739	5	22105	7.62679701	1	0.909596381	0.897551701
GOTERM_BP_DIRECT	GO:0006103~2-oxoglutarate metabolic process	3	0.150981379	0.056242661	AT5G11520, AT4G31990, AT2G30970	1509	5	18499	7.355467197	1	0.603286659	0.583096986
GOTERM_BP_DIRECT	GO:0006531~aspartate metabolic process	3	0.150981379	0.056242661	AT5G11520, AT4G31990, AT2G30970	1509	5	18499	7.355467197	1	0.603286659	0.583096986
UP_SEQ_FEATURE	binding site:Aspartate; via amide nitrogen	3	0.150981379	0.066511403	AT5G11520, AT4G31990, AT2G30970	800	5	8938	6.7035	1	1	0.998504114
UP_KEYWORDS	Aminotransferase	9	0.452944137	0.08608536	AT5G11520, AT1G62960, AT1G80360, AT4G31990, AT2G30970, AT1G77670, AT1G11860, AT4G33680, AT4G24670	1967	62	26542	1.95875494	1	0.315942145	0.269793292
UP_SEQ_FEATURE	binding site:Aspartate	3	0.150981379	0.09397583	AT5G11520, AT4G31990, AT2G30970	800	6	8938	5.58625	1	1	0.998504114
INTERPRO	IPR004838:Aminotransferases, class-I, pyridoxal-phosphate-binding site	4	0.201308505	0.164006933	AT5G11520, AT1G80360, AT4G31990, AT2G30970	1739	18	22105	2.824739633	1	1	0.987242395
GOTERM_MF_DIRECT	GO:0080130~L-phenylalanine:2-oxoglutarate aminotransferase activity	3	0.150981379	0.196703985	AT5G11520, AT4G31990, AT2G30970	1498	10	18171	3.639052069	1	1	0.975161987
GOTERM_BP_DIRECT	GO:0006520~cellular amino acid metabolic process	6	0.301962758	0.209087279	AT5G11520, AT1G62960, AT4G31990, AT2G19940, AT1G14810, AT3G04520	1509	39	18499	1.88601723	1	1	0.967304625
GOTERM_BP_DIRECT	GO:0006536~glutamate metabolic process	3	0.150981379	0.224399536	AT5G11520, AT4G31990, AT2G30970	1509	11	18499	3.34339418	1	1	0.967304625
KEGG_PATHWAY	ath00330:Arginine and proline metabolism	9	0.452944137	0.38593504	AT5G11520, AT4G34240, AT1G65840, AT4G36250, AT2G16500, AT1G23820, AT4G31990, AT1G70310, AT2G30970	617	53	4727	1.300969389	1	0.895369294	0.771870081
KEGG_PATHWAY	ath00220:Arginine biosynthesis	5	0.251635632	0.686875971	AT5G11520, AT4G31990, AT2G30970, AT2G19940, AT3G57560	617	35	4727	1.094466312	1	1	0.869565217
KEGG_PATHWAY	ath00250:Alanine, aspartate and glutamate metabolism	6	0.301962758	0.76821037	AT5G11520, AT3G57610, AT4G18440, AT4G31990, AT4G34740, AT2G30970	617	48	4727	0.957658023	1	1	0.869565217
KEGG_PATHWAY	ath00950:Isoquinoline alkaloid biosynthesis	3	0.150981379	0.821499063	AT5G11520, AT4G31990, AT2G30970	617	23	4727	0.999295328	1	1	0.869565217
KEGG_PATHWAY	ath00350:Tyrosine metabolism	4	0.201308505	0.908943722	AT5G11520, AT5G24760, AT4G31990, AT2G30970	617	40	4727	0.766126418	1	1	0.908943722
KEGG_PATHWAY	ath00360:Phenylalanine metabolism	4	0.201308505	0.925299113	AT5G11520, AT2G30490, AT4G31990, AT2G30970	617	42	4727	0.729644208	1	1	0.925299113
Annotation Cluster 87	Enrichment Score: 0.7455685179823764
Category	Term	Count	%	PValue	Genes	List Total	Pop Hits	Pop Total	Fold Enrichment	Bonferroni	Benjamini	FDR
UP_KEYWORDS	Carotenoid biosynthesis	5	0.251635632	0.086000887	AT3G53130, AT1G31800, AT4G25700, AT3G10230, AT4G15110	1967	23	26542	2.933401118	1	0.315942145	0.269793292
GOTERM_BP_DIRECT	GO:0016117~carotenoid biosynthetic process	5	0.251635632	0.20780299	AT3G53130, AT1G31800, AT1G57770, AT3G10230, AT4G15110	1509	29	18499	2.113639999	1	1	0.967304625
KEGG_PATHWAY	ath00906:Carotenoid biosynthesis	6	0.301962758	0.324443981	AT5G67030, AT3G53130, AT1G31800, AT4G25700, AT3G10230, AT1G10830	617	29	4727	1.585089141	1	0.784072955	0.675924961
Annotation Cluster 88	Enrichment Score: 0.7433913443142234
Category	Term	Count	%	PValue	Genes	List Total	Pop Hits	Pop Total	Fold Enrichment	Bonferroni	Benjamini	FDR
UP_KEYWORDS	Spermidine biosynthesis	3	0.150981379	0.113928016	AT2G16500, AT1G23820, AT1G70310	1967	8	26542	5.060116929	1	0.401568055	0.342912047
GOTERM_BP_DIRECT	GO:0008295~spermidine biosynthetic process	3	0.150981379	0.133869371	AT2G16500, AT1G23820, AT1G70310	1509	8	18499	4.597166998	1	1	0.967304625
KEGG_PATHWAY	ath00330:Arginine and proline metabolism	9	0.452944137	0.38593504	AT5G11520, AT4G34240, AT1G65840, AT4G36250, AT2G16500, AT1G23820, AT4G31990, AT1G70310, AT2G30970	617	53	4727	1.300969389	1	0.895369294	0.771870081
Annotation Cluster 89	Enrichment Score: 0.7306685323979613
Category	Term	Count	%	PValue	Genes	List Total	Pop Hits	Pop Total	Fold Enrichment	Bonferroni	Benjamini	FDR
INTERPRO	IPR000163:Prohibitin	3	0.150981379	0.099537772	AT2G20530, AT5G40770, AT1G03860	1739	7	22105	5.44771215	1	1	0.987242395
SMART	SM00244:PHB	3	0.150981379	0.165169641	AT2G20530, AT5G40770, AT1G03860	443	14	8423	4.074330861	1	1	1
INTERPRO	IPR001107:Band 7 protein	3	0.150981379	0.390909533	AT2G20530, AT5G40770, AT1G03860	1739	17	22105	2.243175591	1	1	0.987242395
Annotation Cluster 90	Enrichment Score: 0.725945548852791
Category	Term	Count	%	PValue	Genes	List Total	Pop Hits	Pop Total	Fold Enrichment	Bonferroni	Benjamini	FDR
UP_SEQ_FEATURE	metal ion-binding site:Iron-sulfur (4Fe-4S)	4	0.201308505	0.123469883	AT4G26970, AT2G15620, AT2G36490, AT4G35830	800	14	8938	3.192142857	1	1	0.998504114
UP_KEYWORDS	4Fe-4S	7	0.352289884	0.196670576	AT2G43360, AT4G26970, AT5G04590, AT2G15620, AT5G40650, AT2G36490, AT4G35830	1967	53	26542	1.782179547	1	0.623283339	0.532241953
GOTERM_MF_DIRECT	GO:0051539~4 iron, 4 sulfur cluster binding	8	0.402617011	0.273440555	AT2G43360, AT4G26970, AT5G04590, AT2G15620, AT5G08410, AT5G40650, AT2G36490, AT4G35830	1498	64	18171	1.516271696	1	1	0.975161987
Annotation Cluster 91	Enrichment Score: 0.7218575494877083
Category	Term	Count	%	PValue	Genes	List Total	Pop Hits	Pop Total	Fold Enrichment	Bonferroni	Benjamini	FDR
UP_KEYWORDS	Methyltransferase	30	1.50981379	0.12440369	AT5G15390, AT3G28460, AT3G05100, AT3G56330, AT1G69523, AT1G14030, AT5G10910, AT5G53920, AT5G44170, AT3G60910, AT5G26180, AT3G12270, AT1G51310, AT4G36470, AT5G59500, AT1G23360, AT5G40850, AT1G24610, AT1G76090, AT4G26600, AT5G42760, AT1G31600, AT3G62000, AT3G63410, AT4G25080, AT5G01230, AT1G78140, AT4G33110, AT5G54160, AT1G01860	1967	313	26542	1.293320621	1	0.43419327	0.370771781
GOTERM_MF_DIRECT	GO:0008168~methyltransferase activity	18	0.905888274	0.149402833	AT3G25470, AT3G28460, AT1G76090, AT3G05100, AT1G69523, AT5G42760, AT5G10910, AT1G31600, AT3G60910, AT5G44170, AT3G12270, AT1G51310, AT3G63410, AT5G59500, AT1G23360, AT5G01230, AT5G40850, AT1G78140	1498	157	18171	1.390720536	1	1	0.975161987
GOTERM_BP_DIRECT	GO:0032259~methylation	20	1.006542526	0.367481312	AT3G25470, AT3G28460, AT1G76090, AT3G05100, AT1G69523, AT5G42760, AT1G31600, AT3G60910, AT5G44170, AT4G36470, AT1G51310, AT3G62000, AT3G63410, AT5G59500, AT1G23360, AT4G25080, AT5G40850, AT1G78140, AT4G33110, AT5G54160	1509	212	18499	1.156519999	1	1	0.967304625
Annotation Cluster 92	Enrichment Score: 0.7069688323449431
Category	Term	Count	%	PValue	Genes	List Total	Pop Hits	Pop Total	Fold Enrichment	Bonferroni	Benjamini	FDR
INTERPRO	IPR001305:Heat shock protein DnaJ, cysteine-rich domain	8	0.402617011	5.70E-04	AT1G80030, AT3G47650, AT1G75690, AT3G17830, AT2G24395, AT4G13670, AT1G22630, AT2G22360	1739	20	22105	5.08453134	0.687056274	0.067749117	0.066851998
INTERPRO	IPR012724:Chaperone DnaJ	3	0.150981379	0.126011564	AT1G80030, AT3G17830, AT2G22360	1739	8	22105	4.766748131	1	1	0.987242395
INTERPRO	IPR008971:HSP40/DnaJ peptide-binding	3	0.150981379	0.473855465	AT1G80030, AT3G17830, AT2G22360	1739	20	22105	1.906699252	1	1	0.987242395
INTERPRO	IPR002939:Chaperone DnaJ, C-terminal	3	0.150981379	0.473855465	AT1G80030, AT3G17830, AT2G22360	1739	20	22105	1.906699252	1	1	0.987242395
SMART	SM00271:DnaJ	5	0.251635632	0.763687341	AT4G02100, AT1G80030, AT5G16650, AT3G17830, AT2G22360	443	98	8423	0.970078776	1	1	1
INTERPRO	IPR018253:DnaJ domain, conserved site	3	0.150981379	0.928239699	AT1G80030, AT3G17830, AT2G22360	1739	53	22105	0.719509152	1	1	0.987242395
INTERPRO	IPR001623:DnaJ domain	5	0.251635632	0.984861778	AT4G02100, AT1G80030, AT5G16650, AT3G17830, AT2G22360	1739	117	22105	0.54321916	1	1	0.987242395
Annotation Cluster 93	Enrichment Score: 0.6195712443257099
Category	Term	Count	%	PValue	Genes	List Total	Pop Hits	Pop Total	Fold Enrichment	Bonferroni	Benjamini	FDR
UP_KEYWORDS	Proteoglycan	8	0.402617011	0.074102375	AT5G11740, AT4G09030, AT5G44130, AT1G55330, AT3G13520, AT2G45470, AT1G03870, AT2G23130	1967	50	26542	2.158983223	1	0.283660702	0.242227117
SMART	SM00554:FAS1	3	0.150981379	0.302658905	AT5G44130, AT2G45470, AT1G03870	443	21	8423	2.716220574	1	1	1
INTERPRO	IPR000782:FAS1 domain	3	0.150981379	0.617306267	AT5G44130, AT2G45470, AT1G03870	1739	26	22105	1.466691733	1	1	0.987242395
Annotation Cluster 94	Enrichment Score: 0.5998498760905766
Category	Term	Count	%	PValue	Genes	List Total	Pop Hits	Pop Total	Fold Enrichment	Bonferroni	Benjamini	FDR
UP_SEQ_FEATURE	zinc finger region:B box-type 2; atypical	4	0.201308505	0.166803555	AT1G78600, AT1G68190, AT3G02380, AT2G31380	800	16	8938	2.793125	1	1	0.998504114
UP_SEQ_FEATURE	zinc finger region:B box-type 1; atypical	4	0.201308505	0.213773505	AT1G78600, AT1G68190, AT3G02380, AT2G31380	800	18	8938	2.482777778	1	1	0.998504114
SMART	SM00336:BBOX	4	0.201308505	0.220635566	AT1G78600, AT1G68190, AT3G02380, AT2G31380	443	31	8423	2.453360518	1	1	1
INTERPRO	IPR000315:Zinc finger, B-box	4	0.201308505	0.506717374	AT1G78600, AT1G68190, AT3G02380, AT2G31380	1739	34	22105	1.495450394	1	1	0.987242395
Annotation Cluster 95	Enrichment Score: 0.5550502726879105
Category	Term	Count	%	PValue	Genes	List Total	Pop Hits	Pop Total	Fold Enrichment	Bonferroni	Benjamini	FDR
GOTERM_MF_DIRECT	GO:0015297~antiporter activity	12	0.603925516	0.120617965	AT1G71140, AT5G65380, AT4G25640, AT5G46110, AT5G04770, AT5G33320, AT3G21690, AT3G19490, AT1G15180, AT3G01550, AT2G01170, AT5G17700	1498	90	18171	1.617356475	1	1	0.975161987
GOTERM_BP_DIRECT	GO:0006855~drug transmembrane transport	9	0.452944137	0.208953828	AT1G71140, AT5G65380, AT2G26910, AT4G25640, AT4G15215, AT3G21690, AT2G29940, AT1G15180, AT5G17700	1509	70	18499	1.576171542	1	1	0.967304625
INTERPRO	IPR002528:Multi antimicrobial extrusion protein	6	0.301962758	0.468232518	AT1G71140, AT5G65380, AT4G25640, AT3G21690, AT1G15180, AT5G17700	1739	57	22105	1.338034563	1	1	0.987242395
GOTERM_MF_DIRECT	GO:0015238~drug transmembrane transporter activity	6	0.301962758	0.510358097	AT1G71140, AT5G65380, AT4G25640, AT3G21690, AT1G15180, AT5G17700	1498	57	18171	1.276860375	1	1	0.975161987
Annotation Cluster 96	Enrichment Score: 0.5416975098773279
Category	Term	Count	%	PValue	Genes	List Total	Pop Hits	Pop Total	Fold Enrichment	Bonferroni	Benjamini	FDR
UP_KEYWORDS	Leucine biosynthesis	3	0.150981379	0.139539198	AT1G31180, AT5G14200, AT3G58990	1967	9	26542	4.497881715	1	0.473104327	0.4039992
GOTERM_BP_DIRECT	GO:0009082~branched-chain amino acid biosynthetic process	4	0.201308505	0.220078302	AT1G31180, AT5G14200, AT3G20390, AT3G58990	1509	20	18499	2.451822399	1	1	0.967304625
UP_KEYWORDS	Branched-chain amino acid biosynthesis	4	0.201308505	0.220320933	AT1G31180, AT5G14200, AT3G20390, AT3G58990	1967	22	26542	2.453390026	1	0.676157345	0.577392789
GOTERM_BP_DIRECT	GO:0009098~leucine biosynthetic process	4	0.201308505	0.264980513	AT1G31180, AT5G23020, AT5G14200, AT3G58990	1509	22	18499	2.228929454	1	1	0.967304625
KEGG_PATHWAY	ath00660:C5-Branched dibasic acid metabolism	3	0.150981379	0.381649522	AT1G31180, AT5G14200, AT3G58990	617	10	4727	2.298379254	1	0.895369294	0.771870081
KEGG_PATHWAY	ath00290:Valine, leucine and isoleucine biosynthesis	3	0.150981379	0.821499063	AT1G31180, AT5G14200, AT3G58990	617	23	4727	0.999295328	1	1	0.869565217
Annotation Cluster 97	Enrichment Score: 0.5299241504962195
Category	Term	Count	%	PValue	Genes	List Total	Pop Hits	Pop Total	Fold Enrichment	Bonferroni	Benjamini	FDR
SMART	SM00382:AAA	30	1.50981379	0.002413995	AT5G20000, AT4G25960, AT1G33290, AT5G45720, AT4G23940, AT1G70610, AT5G14100, AT1G17840, AT1G27940, AT5G08670, AT5G08690, AT5G53540, AT4G15215, AT1G28010, AT5G66005, AT3G47750, AT3G10670, AT5G03940, AT4G33460, AT3G04340, AT4G18480, AT5G52882, AT2G36380, AT1G51500, AT2G26910, AT5G45930, AT2G29940, AT1G73170, AT5G53170, AT2G45770	443	317	8423	1.799389024	0.420866617	0.109112581	0.109112581
INTERPRO	IPR013581:Plant PDR ABC transporter associated	4	0.201308505	0.108520193	AT2G26910, AT4G15215, AT2G36380, AT2G29940	1739	15	22105	3.38968756	1	1	0.987242395
UP_SEQ_FEATURE	domain:ABC transmembrane type-2 1	4	0.201308505	0.123469883	AT2G26910, AT4G15215, AT2G36380, AT2G29940	800	14	8938	3.192142857	1	1	0.998504114
UP_SEQ_FEATURE	domain:ABC transmembrane type-2 2	4	0.201308505	0.123469883	AT2G26910, AT4G15215, AT2G36380, AT2G29940	800	14	8938	3.192142857	1	1	0.998504114
INTERPRO	IPR003439:ABC transporter-like	14	0.704579768	0.142171896	AT4G25960, AT1G70610, AT5G14100, AT2G36380, AT1G17840, AT1G51500, AT2G26910, AT1G27940, AT4G15215, AT1G28010, AT3G47750, AT3G10670, AT2G29940, AT4G33460	1739	119	22105	1.495450394	1	1	0.987242395
GOTERM_MF_DIRECT	GO:0042626~ATPase activity, coupled to transmembrane movement of substances	13	0.654252642	0.162196579	AT4G25960, AT1G70610, AT2G36380, AT1G17840, AT4G04770, AT1G51500, AT2G26910, AT1G27940, AT4G15215, AT1G28010, AT3G47750, AT3G10670, AT2G29940	1498	106	18171	1.487662796	1	1	0.975161987
INTERPRO	IPR003593:AAA+ ATPase domain	31	1.560140916	0.177791219	AT5G20000, AT4G25960, AT2G29680, AT1G33290, AT5G45720, AT4G23940, AT1G70610, AT5G14100, AT1G17840, AT1G27940, AT5G08670, AT5G08690, AT5G53540, AT4G15215, AT1G28010, AT5G66005, AT3G47750, AT3G10670, AT5G03940, AT4G33460, AT3G04340, AT4G18480, AT5G52882, AT2G36380, AT1G51500, AT2G26910, AT5G45930, AT2G29940, AT1G73170, AT5G53170, AT2G45770	1739	319	22105	1.235270153	1	1	0.987242395
INTERPRO	IPR013525:ABC-2 type transporter	6	0.301962758	0.232246989	AT2G26910, AT4G15215, AT2G36380, AT2G29940, AT1G17840, AT1G51500	1739	42	22105	1.81590405	1	1	0.987242395
UP_SEQ_FEATURE	nucleotide phosphate-binding region:ATP 1	7	0.352289884	0.319331	AT2G26910, AT1G27940, AT4G25960, AT4G15215, AT1G28010, AT2G36380, AT2G29940	800	52	8938	1.503990385	1	1	0.998504114
UP_SEQ_FEATURE	nucleotide phosphate-binding region:ATP 2	7	0.352289884	0.319331	AT2G26910, AT1G27940, AT4G25960, AT4G15215, AT1G28010, AT2G36380, AT2G29940	800	52	8938	1.503990385	1	1	0.998504114
GOTERM_BP_DIRECT	GO:0010541~acropetal auxin transport	3	0.150981379	0.379231688	AT1G27940, AT4G25960, AT1G28010	1509	16	18499	2.298583499	1	1	0.967304625
INTERPRO	IPR017871:ABC transporter, conserved site	9	0.452944137	0.437448019	AT1G27940, AT4G25960, AT1G28010, AT3G47750, AT3G10670, AT1G70610, AT4G33460, AT1G17840, AT1G51500	1739	92	22105	1.243499512	1	1	0.987242395
UP_SEQ_FEATURE	domain:ABC transporter 1	7	0.352289884	0.450638539	AT2G26910, AT1G27940, AT4G25960, AT4G15215, AT1G28010, AT2G36380, AT2G29940	800	60	8938	1.303458333	1	1	0.998504114
UP_SEQ_FEATURE	domain:ABC transporter 2	7	0.352289884	0.450638539	AT2G26910, AT1G27940, AT4G25960, AT4G15215, AT1G28010, AT2G36380, AT2G29940	800	60	8938	1.303458333	1	1	0.998504114
UP_SEQ_FEATURE	domain:ABC transporter	7	0.352289884	0.46685185	AT3G47750, AT3G10670, AT5G14100, AT1G70610, AT4G33460, AT1G17840, AT1G51500	800	61	8938	1.282090164	1	1	0.998504114
GOTERM_BP_DIRECT	GO:0010315~auxin efflux	3	0.150981379	0.493475546	AT1G27940, AT4G25960, AT1G28010	1509	20	18499	1.838866799	1	1	0.967304625
INTERPRO	IPR011527:ABC transporter, transmembrane domain, type 1	4	0.201308505	0.712103152	AT1G27940, AT4G25960, AT1G28010, AT1G70610	1739	46	22105	1.1053329	1	1	0.987242395
GOTERM_MF_DIRECT	GO:0010329~auxin efflux transmembrane transporter activity	3	0.150981379	0.720182982	AT1G27940, AT4G25960, AT1G28010	1498	30	18171	1.213017356	1	1	0.975161987
GOTERM_BP_DIRECT	GO:0010540~basipetal auxin transport	3	0.150981379	0.74756149	AT1G27940, AT4G25960, AT1G28010	1509	32	18499	1.14929175	1	1	0.967304625
KEGG_PATHWAY	ath02010:ABC transporters	3	0.150981379	0.839609438	AT1G27940, AT4G25960, AT1G28010	617	24	4727	0.957658023	1	1	0.869565217
UP_SEQ_FEATURE	domain:ABC transmembrane type-1 1	3	0.150981379	0.855671013	AT1G27940, AT4G25960, AT1G28010	800	37	8938	0.905878378	1	1	0.998504114
UP_SEQ_FEATURE	domain:ABC transmembrane type-1 2	3	0.150981379	0.855671013	AT1G27940, AT4G25960, AT1G28010	800	37	8938	0.905878378	1	1	0.998504114
INTERPRO	IPR027417:P-loop containing nucleoside triphosphate hydrolase	76	3.8248616	0.913947856	AT1G56050, AT1G33290, AT2G29680, AT5G45720, AT1G56330, AT5G14100, AT4G09730, AT1G17840, AT3G19720, AT1G75840, AT5G08690, AT1G20090, AT1G16280, AT4G15215, AT5G53540, AT1G28010, AT5G08650, AT3G47750, AT3G10670, AT2G03760, AT4G29910, AT3G57610, AT5G43470, AT4G18480, AT4G27370, AT3G24430, AT2G36380, AT2G39730, AT1G55810, AT1G51500, AT2G26910, AT1G73110, AT3G16100, AT5G10260, AT3G07040, AT5G45930, AT2…	1739	1097	22105	0.880638974	1	1	0.987242395
Annotation Cluster 98	Enrichment Score: 0.5280393429224896
Category	Term	Count	%	PValue	Genes	List Total	Pop Hits	Pop Total	Fold Enrichment	Bonferroni	Benjamini	FDR
UP_KEYWORDS	Proteoglycan	8	0.402617011	0.074102375	AT5G11740, AT4G09030, AT5G44130, AT1G55330, AT3G13520, AT2G45470, AT1G03870, AT2G23130	1967	50	26542	2.158983223	1	0.283660702	0.242227117
UP_SEQ_FEATURE	glycosylation site:O-linked (Ara...)	3	0.150981379	0.326253301	AT5G11740, AT4G09030, AT3G13520	800	13	8938	2.578269231	1	1	0.998504114
UP_KEYWORDS	Pyrrolidone carboxylic acid	4	0.201308505	0.485500485	AT5G11740, AT4G09030, AT3G13520, AT1G03630	1967	35	26542	1.542130874	1	1	0.856338028
UP_KEYWORDS	Hydroxylation	5	0.251635632	0.658060648	AT5G11740, AT4G09030, AT3G24480, AT3G13520, AT5G02960	1967	60	26542	1.124470429	1	1	0.856338028
Annotation Cluster 99	Enrichment Score: 0.5255652683163884
Category	Term	Count	%	PValue	Genes	List Total	Pop Hits	Pop Total	Fold Enrichment	Bonferroni	Benjamini	FDR
GOTERM_MF_DIRECT	GO:0102483~scopolin beta-glucosidase activity	6	0.301962758	0.26232727	AT4G27820, AT3G62750, AT5G26000, AT3G09260, AT1G61820, AT3G18070	1498	42	18171	1.732881938	1	1	0.975161987
INTERPRO	IPR001360:Glycoside hydrolase, family 1	6	0.301962758	0.309229471	AT4G27820, AT3G62750, AT5G26000, AT3G09260, AT1G61820, AT3G18070	1739	47	22105	1.622722768	1	1	0.987242395
GOTERM_BP_DIRECT	GO:1901657~glycosyl compound metabolic process	4	0.201308505	0.310830603	AT4G27820, AT3G62750, AT1G61820, AT3G18070	1509	24	18499	2.043185332	1	1	0.967304625
GOTERM_MF_DIRECT	GO:0008422~beta-glucosidase activity	7	0.352289884	0.313394116	AT4G27820, AT3G62750, AT5G26000, AT3G09260, AT1G61820, AT3G18070, AT5G04885	1498	56	18171	1.516271696	1	1	0.975161987
Annotation Cluster 100	Enrichment Score: 0.5158919748923133
Category	Term	Count	%	PValue	Genes	List Total	Pop Hits	Pop Total	Fold Enrichment	Bonferroni	Benjamini	FDR
GOTERM_BP_DIRECT	GO:0043085~positive regulation of catalytic activity	4	0.201308505	0.117808544	AT1G43560, AT3G59400, AT5G16400, AT2G41680	1509	15	18499	3.269096532	1	0.992280019	0.959072242
GOTERM_MF_DIRECT	GO:0008047~enzyme activator activity	4	0.201308505	0.15998819	AT4G26500, AT1G43560, AT5G16400, AT2G41680	1498	17	18171	2.854158486	1	1	0.975161987
GOTERM_MF_DIRECT	GO:0004791~thioredoxin-disulfide reductase activity	6	0.301962758	0.378539482	AT1G43560, AT3G54660, AT5G16400, AT1G76080, AT2G41680, AT4G37200	1498	49	18171	1.485327375	1	1	0.975161987
GOTERM_MF_DIRECT	GO:0016671~oxidoreductase activity, acting on a sulfur group of donors, disulfide as acceptor	5	0.251635632	0.495887763	AT1G43560, AT5G16400, AT1G76080, AT2G41680, AT4G37200	1498	44	18171	1.378428814	1	1	0.975161987
INTERPRO	IPR017937:Thioredoxin, conserved site	3	0.150981379	0.744356245	AT1G43560, AT5G16400, AT2G41680	1739	33	22105	1.155575305	1	1	0.987242395
Annotation Cluster 101	Enrichment Score: 0.5082248365722514
Category	Term	Count	%	PValue	Genes	List Total	Pop Hits	Pop Total	Fold Enrichment	Bonferroni	Benjamini	FDR
GOTERM_BP_DIRECT	GO:0006655~phosphatidylglycerol biosynthetic process	4	0.201308505	0.031261804	AT1G62430, AT1G32200, AT3G60620, AT4G30580	1509	9	18499	5.44849422	1	0.431138072	0.416709547
GOTERM_BP_DIRECT	GO:0016024~CDP-diacylglycerol biosynthetic process	4	0.201308505	0.156404166	AT1G62430, AT1G32200, AT3G60620, AT4G30580	1509	17	18499	2.88449694	1	1	0.967304625
UP_KEYWORDS	Phospholipid biosynthesis	4	0.201308505	0.750807804	AT1G62430, AT1G32200, AT3G60620, AT4G30580	1967	52	26542	1.037972703	1	1	0.856338028
UP_KEYWORDS	Phospholipid metabolism	4	0.201308505	0.784005632	AT1G62430, AT1G32200, AT3G60620, AT4G30580	1967	55	26542	0.981356011	1	1	0.856338028
KEGG_PATHWAY	ath00564:Glycerophospholipid metabolism	4	0.201308505	0.999460184	AT1G62430, AT1G32200, AT5G20060, AT4G30580	617	86	4727	0.356337869	1	1	0.999460184
Annotation Cluster 102	Enrichment Score: 0.49728318635459823
Category	Term	Count	%	PValue	Genes	List Total	Pop Hits	Pop Total	Fold Enrichment	Bonferroni	Benjamini	FDR
GOTERM_MF_DIRECT	GO:0003924~GTPase activity	15	0.754906895	0.205766753	AT1G62750, AT3G52750, AT1G02280, AT4G02790, AT4G20360, AT5G66470, AT3G19720, AT1G75840, AT5G08650, AT5G11480, AT5G03940, AT1G07930, AT5G55280, AT5G58370, AT1G07940	1498	133	18171	1.368064688	1	1	0.975161987
UP_KEYWORDS	GTP-binding	21	1.056869653	0.25336583	AT1G62750, AT3G57610, AT3G52750, AT1G56330, AT1G02280, AT4G02790, AT1G55810, AT4G02260, AT4G20360, AT3G19720, AT1G75840, AT3G16100, AT1G20090, AT5G10260, AT5G08650, AT1G02130, AT5G03940, AT1G07930, AT5G55280, AT1G07940, AT2G45770	1967	229	26542	1.237408507	1	0.751651963	0.641860104
UP_SEQ_FEATURE	nucleotide phosphate-binding region:GTP	11	0.55359839	0.366878161	AT1G75840, AT3G57610, AT1G20090, AT1G56330, AT1G02280, AT1G02130, AT1G07930, AT5G03940, AT5G55280, AT1G07940, AT4G20360	800	97	8938	1.266984536	1	1	0.998504114
GOTERM_MF_DIRECT	GO:0005525~GTP binding	25	1.258178158	0.536070794	AT1G62750, AT1G56050, AT3G52750, AT1G56330, AT4G02260, AT3G19720, AT1G75840, AT1G20090, AT5G08650, AT5G11480, AT5G03940, AT1G07930, AT5G55280, AT5G58370, AT3G57610, AT1G02280, AT4G02790, AT1G55810, AT4G20360, AT5G66470, AT3G16100, AT5G10260, AT1G02130, AT1G07940, AT2G45770	1498	292	18171	1.038542257	1	1	0.975161987
Annotation Cluster 103	Enrichment Score: 0.4934434766773287
Category	Term	Count	%	PValue	Genes	List Total	Pop Hits	Pop Total	Fold Enrichment	Bonferroni	Benjamini	FDR
GOTERM_CC_DIRECT	GO:0005786~signal recognition particle, endoplasmic reticulum targeting	4	0.201308505	0.114779305	AT1G44446, AT2G43640, AT5G03940, AT2G45770	1897	16	25147	3.314048498	1	0.377527113	0.308382953
GOTERM_BP_DIRECT	GO:0006614~SRP-dependent cotranslational protein targeting to membrane	3	0.150981379	0.348907417	AT2G43640, AT5G03940, AT2G45770	1509	15	18499	2.451822399	1	1	0.967304625
KEGG_PATHWAY	ath03060:Protein export	6	0.301962758	0.826220136	AT3G24590, AT5G28750, AT2G01110, AT2G43640, AT5G03940, AT2G45770	617	52	4727	0.883992021	1	1	0.869565217
Annotation Cluster 104	Enrichment Score: 0.47944741465801405
Category	Term	Count	%	PValue	Genes	List Total	Pop Hits	Pop Total	Fold Enrichment	Bonferroni	Benjamini	FDR
GOTERM_BP_DIRECT	GO:0010411~xyloglucan metabolic process	6	0.301962758	0.255299655	AT1G32170, AT2G01850, AT5G65730, AT4G37800, AT1G68560, AT1G14720	1509	42	18499	1.751301714	1	1	0.967304625
INTERPRO	IPR000757:Glycoside hydrolase, family 16	5	0.251635632	0.258923005	AT1G32170, AT2G01850, AT5G65730, AT4G37800, AT1G14720	1739	33	22105	1.925958841	1	1	0.987242395
INTERPRO	IPR010713:Xyloglucan endo-transglycosylase, C-terminal	5	0.251635632	0.258923005	AT1G32170, AT2G01850, AT5G65730, AT4G37800, AT1G14720	1739	33	22105	1.925958841	1	1	0.987242395
INTERPRO	IPR016455:Xyloglucan endotransglucosylase/hydrolase	5	0.251635632	0.258923005	AT1G32170, AT2G01850, AT5G65730, AT4G37800, AT1G14720	1739	33	22105	1.925958841	1	1	0.987242395
GOTERM_MF_DIRECT	GO:0016762~xyloglucan:xyloglucosyl transferase activity	5	0.251635632	0.287071911	AT1G32170, AT2G01850, AT5G65730, AT4G37800, AT1G14720	1498	33	18171	1.837905086	1	1	0.975161987
GOTERM_MF_DIRECT	GO:0016798~hydrolase activity, acting on glycosyl bonds	6	0.301962758	0.328151551	AT1G32170, AT2G01850, AT5G65730, AT3G11040, AT4G37800, AT1G14720	1498	46	18171	1.582196552	1	1	0.975161987
PIR_SUPERFAMILY	PIRSF005604:xyloglucan endotransglucosylase/hydrolase	5	0.251635632	0.478133123	AT1G32170, AT2G01850, AT5G65730, AT4G37800, AT1G14720	148	33	1373	1.405610156	1	1	1
GOTERM_BP_DIRECT	GO:0042546~cell wall biogenesis	5	0.251635632	0.731550896	AT1G32170, AT2G01850, AT5G65730, AT4G37800, AT1G14720	1509	60	18499	1.021592666	1	1	0.967304625
Annotation Cluster 105	Enrichment Score: 0.47682073794396873
Category	Term	Count	%	PValue	Genes	List Total	Pop Hits	Pop Total	Fold Enrichment	Bonferroni	Benjamini	FDR
UP_KEYWORDS	Cell wall	26	1.308505284	0.07228561	AT2G04160, AT3G24480, AT4G02320, AT5G23870, AT5G08380, AT5G44390, AT4G12420, AT1G70370, AT2G46930, AT5G65730, AT4G12500, AT5G09760, AT1G78670, AT4G37800, AT3G15720, AT1G32170, AT3G05910, AT1G68560, AT1G14720, AT2G38540, AT1G27950, AT2G01850, AT5G02260, AT3G13790, AT4G20840, AT5G58480	1967	248	26542	1.414656346	1	0.279713882	0.238856798
GOTERM_BP_DIRECT	GO:0071555~cell wall organization	25	1.258178158	0.660187958	AT3G24480, AT3G06770, AT5G23870, AT5G47780, AT5G08380, AT1G63180, AT4G13410, AT2G46930, AT5G65730, AT4G37800, AT3G15720, AT4G33440, AT1G32170, AT2G18950, AT1G24170, AT3G05910, AT1G68560, AT4G02130, AT2G35650, AT1G14720, AT2G38540, AT3G61130, AT3G62660, AT2G01850, AT5G58480	1509	314	18499	0.976043949	1	1	0.967304625
UP_KEYWORDS	Cell wall biogenesis/degradation	28	1.409159537	0.777711173	AT3G24480, AT4G02320, AT3G06770, AT5G23870, AT5G47780, AT5G08380, AT1G63180, AT4G13410, AT2G46930, AT5G65730, AT5G09760, AT4G37800, AT3G15720, AT5G55480, AT4G33440, AT1G32170, AT1G24170, AT3G05910, AT1G68560, AT4G02130, AT2G35650, AT1G14720, AT2G38540, AT3G61130, AT3G62660, AT2G01850, AT5G02260, AT5G58480	1967	413	26542	0.9148234	1	1	0.856338028
Annotation Cluster 106	Enrichment Score: 0.46946357699897295
Category	Term	Count	%	PValue	Genes	List Total	Pop Hits	Pop Total	Fold Enrichment	Bonferroni	Benjamini	FDR
INTERPRO	IPR020846:Major facilitator superfamily domain	27	1.358832411	0.03250319	AT1G12110, AT5G26820, AT5G14120, AT3G21670, AT2G16660, AT1G72130, AT5G13400, AT1G22550, AT1G75220, AT1G19450, AT1G22710, AT2G23093, AT2G29650, AT2G38940, AT4G05120, AT3G01930, AT2G38460, AT4G00370, AT3G19930, AT1G72140, AT1G16390, AT5G62730, AT3G05160, AT2G02020, AT3G45060, AT5G59250, AT2G43330	1739	226	22105	1.518610024	1	0.754510016	0.744518957
UP_KEYWORDS	Sugar transport	13	0.654252642	0.264013288	AT5G46110, AT1G06470, AT4G09810, AT5G41760, AT3G01550, AT3G19930, AT3G14770, AT1G75220, AT1G19450, AT5G33320, AT1G22710, AT3G05160, AT5G59250	1967	131	26542	1.339064022	1	0.773204509	0.660264524
GOTERM_MF_DIRECT	GO:0005351~sugar:proton symporter activity	11	0.55359839	0.265792711	AT3G19930, AT2G38940, AT1G16390, AT1G75220, AT5G41760, AT1G19450, AT1G22710, AT3G05160, AT5G59250, AT2G43330, AT2G29650	1498	96	18171	1.389915721	1	1	0.975161987
UP_KEYWORDS	Symport	9	0.452944137	0.304534649	AT1G12110, AT3G26570, AT3G19930, AT2G38940, AT1G22710, AT3G21670, AT1G23090, AT2G43330, AT2G29650	1967	86	26542	1.412125655	1	0.839218699	0.716636193
GOTERM_MF_DIRECT	GO:0015144~carbohydrate transmembrane transporter activity	10	0.503271263	0.310806476	AT3G19930, AT2G38940, AT1G16390, AT1G75220, AT1G19450, AT1G22710, AT3G05160, AT5G59250, AT2G43330, AT2G29650	1498	89	18171	1.36294085	1	1	0.975161987
INTERPRO	IPR005828:General substrate transporter	8	0.402617011	0.323962105	AT3G19930, AT2G38940, AT1G16390, AT1G75220, AT1G19450, AT3G05160, AT5G59250, AT2G43330	1739	71	22105	1.432262349	1	1	0.987242395
INTERPRO	IPR003663:Sugar/inositol transporter	6	0.301962758	0.405050462	AT3G19930, AT1G75220, AT1G19450, AT3G05160, AT5G59250, AT2G43330	1739	53	22105	1.439018304	1	1	0.987242395
INTERPRO	IPR005829:Sugar transporter, conserved site	6	0.301962758	0.468232518	AT3G19930, AT1G75220, AT1G19450, AT3G05160, AT5G59250, AT2G43330	1739	57	22105	1.338034563	1	1	0.987242395
GOTERM_MF_DIRECT	GO:0022891~substrate-specific transmembrane transporter activity	5	0.251635632	0.477618765	AT3G19930, AT2G38940, AT1G16390, AT3G05160, AT5G59250	1498	43	18171	1.410485298	1	1	0.975161987
GOTERM_BP_DIRECT	GO:0035428~hexose transmembrane transport	4	0.201308505	0.66054734	AT3G19930, AT1G75220, AT1G19450, AT5G59250	1509	41	18499	1.196010926	1	1	0.967304625
GOTERM_BP_DIRECT	GO:0046323~glucose import	4	0.201308505	0.735509659	AT3G19930, AT1G75220, AT1G19450, AT5G59250	1509	46	18499	1.066009739	1	1	0.967304625
GOTERM_MF_DIRECT	GO:0005355~glucose transmembrane transporter activity	4	0.201308505	0.755399748	AT3G19930, AT1G75220, AT1G19450, AT5G59250	1498	47	18171	1.032355197	1	1	0.975161987
Annotation Cluster 107	Enrichment Score: 0.4436709127970469
Category	Term	Count	%	PValue	Genes	List Total	Pop Hits	Pop Total	Fold Enrichment	Bonferroni	Benjamini	FDR
GOTERM_CC_DIRECT	GO:0031248~protein acetyltransferase complex	3	0.150981379	0.256448223	AT5G11340, AT2G06025, AT4G28030	1897	13	25147	3.05912169	1	0.673176585	0.54988417
GOTERM_MF_DIRECT	GO:0008080~N-acetyltransferase activity	5	0.251635632	0.306144642	AT5G11340, AT4G19985, AT2G06025, AT5G15770, AT4G28030	1498	34	18171	1.783849054	1	1	0.975161987
INTERPRO	IPR000182:GNAT domain	5	0.251635632	0.33140355	AT5G11340, AT4G19985, AT2G06025, AT5G15770, AT4G28030	1739	37	22105	1.717747074	1	1	0.987242395
INTERPRO	IPR016181:Acyl-CoA N-acyltransferase	6	0.301962758	0.405050462	AT3G53680, AT5G11340, AT4G19985, AT2G06025, AT5G15770, AT4G28030	1739	53	22105	1.439018304	1	1	0.987242395
GOTERM_BP_DIRECT	GO:0006474~N-terminal protein amino acid acetylation	3	0.150981379	0.43793701	AT5G11340, AT2G06025, AT4G28030	1509	18	18499	2.043185332	1	1	0.967304625
GOTERM_MF_DIRECT	GO:0004596~peptide alpha-N-acetyltransferase activity	3	0.150981379	0.471813355	AT5G11340, AT2G06025, AT4G28030	1498	19	18171	1.915290563	1	1	0.975161987
Annotation Cluster 108	Enrichment Score: 0.44042071278659717
Category	Term	Count	%	PValue	Genes	List Total	Pop Hits	Pop Total	Fold Enrichment	Bonferroni	Benjamini	FDR
GOTERM_BP_DIRECT	GO:0006631~fatty acid metabolic process	8	0.402617011	0.202925857	AT1G75960, AT1G49430, AT1G53520, AT2G47240, AT1G08640, AT1G21540, AT4G20870, AT3G63170	1509	59	18499	1.662252474	1	1	0.967304625
INTERPRO	IPR020845:AMP-binding, conserved site	5	0.251635632	0.368129046	AT1G75960, AT1G49430, AT2G47240, AT1G21540, AT1G30520	1739	39	22105	1.629657481	1	1	0.987242395
INTERPRO	IPR000873:AMP-dependent synthetase/ligase	5	0.251635632	0.476385261	AT1G75960, AT1G49430, AT2G47240, AT1G21540, AT1G30520	1739	45	22105	1.412369817	1	1	0.987242395
INTERPRO	IPR025110:Domain of unknown function DUF4009	4	0.201308505	0.486431128	AT1G75960, AT1G49430, AT1G21540, AT1G30520	1739	33	22105	1.540767073	1	1	0.987242395
Annotation Cluster 109	Enrichment Score: 0.4378415634017893
Category	Term	Count	%	PValue	Genes	List Total	Pop Hits	Pop Total	Fold Enrichment	Bonferroni	Benjamini	FDR
UP_SEQ_FEATURE	metal ion-binding site:Zinc	11	0.55359839	0.051518824	AT5G34850, AT1G52300, AT4G33865, AT3G44010, AT3G07130, AT2G27190, AT3G10150, AT3G16080, AT1G15390, AT5G63890, AT5G63140	800	63	8938	1.950753968	1	1	0.998504114
GOTERM_MF_DIRECT	GO:0003993~acid phosphatase activity	7	0.352289884	0.2551541	AT5G34850, AT5G44020, AT3G07130, AT5G24780, AT2G27190, AT3G10150, AT5G63140	1498	52	18171	1.63290798	1	1	0.975161987
INTERPRO	IPR004843:Metallophosphoesterase domain	7	0.352289884	0.432839851	AT5G34850, AT3G07130, AT2G27190, AT3G10150, AT1G59830, AT5G63140, AT4G23000	1739	67	22105	1.328049231	1	1	0.987242395
INTERPRO	IPR025733:Iron/zinc purple acid phosphatase-like C-terminal domain	3	0.150981379	0.446943182	AT5G34850, AT3G07130, AT2G27190	1739	19	22105	2.007051845	1	1	0.987242395
INTERPRO	IPR008963:Purple acid phosphatase-like, N-terminal	3	0.150981379	0.473855465	AT5G34850, AT3G07130, AT2G27190	1739	20	22105	1.906699252	1	1	0.987242395
INTERPRO	IPR015914:Purple acid phosphatase, N-terminal	3	0.150981379	0.473855465	AT5G34850, AT3G07130, AT2G27190	1739	20	22105	1.906699252	1	1	0.987242395
UP_SEQ_FEATURE	metal ion-binding site:Iron	10	0.503271263	0.626287573	AT4G25100, AT5G34850, AT3G07130, AT2G27190, AT5G03905, AT3G10150, AT5G14660, AT1G59830, AT1G44446, AT5G63140	800	107	8938	1.044158879	1	1	0.998504114
GOTERM_MF_DIRECT	GO:0004722~protein serine/threonine phosphatase activity	10	0.503271263	0.878726777	AT3G51470, AT5G34850, AT2G30170, AT3G07130, AT2G27190, AT5G66720, AT3G10150, AT1G59830, AT5G63140, AT4G23000	1498	150	18171	0.808678238	1	1	0.975161987
Annotation Cluster 110	Enrichment Score: 0.4166211373692346
Category	Term	Count	%	PValue	Genes	List Total	Pop Hits	Pop Total	Fold Enrichment	Bonferroni	Benjamini	FDR
GOTERM_BP_DIRECT	GO:0051603~proteolysis involved in cellular protein catabolic process	13	0.654252642	0.132747718	AT4G30810, AT3G02110, AT5G40580, AT4G30610, AT3G26340, AT3G22630, AT2G35780, AT5G43060, AT2G22990, AT1G09850, AT4G31300, AT2G23000, AT3G48350	1509	103	18499	1.547266562	1	1	0.967304625
INTERPRO	IPR001563:Peptidase S10, serine carboxypeptidase	6	0.301962758	0.405050462	AT4G30810, AT2G22990, AT3G02110, AT4G30610, AT2G23000, AT2G35780	1739	53	22105	1.439018304	1	1	0.987242395
INTERPRO	IPR018202:Peptidase S10, serine carboxypeptidase, active site	4	0.201308505	0.423338893	AT4G30810, AT3G02110, AT4G30610, AT2G35780	1739	30	22105	1.69484378	1	1	0.987242395
GOTERM_MF_DIRECT	GO:0004185~serine-type carboxypeptidase activity	6	0.301962758	0.601219288	AT4G30810, AT2G22990, AT3G02110, AT4G30610, AT2G23000, AT2G35780	1498	63	18171	1.155254625	1	1	0.975161987
UP_KEYWORDS	Carboxypeptidase	5	0.251635632	0.603444095	AT4G30810, AT2G22990, AT3G02110, AT4G30610, AT2G35780	1967	56	26542	1.204789745	1	1	0.856338028
Annotation Cluster 111	Enrichment Score: 0.4154031243906544
Category	Term	Count	%	PValue	Genes	List Total	Pop Hits	Pop Total	Fold Enrichment	Bonferroni	Benjamini	FDR
GOTERM_MF_DIRECT	GO:0004176~ATP-dependent peptidase activity	5	0.251635632	0.249519305	AT3G04340, AT1G35340, AT4G23940, AT1G18660, AT5G53170	1498	31	18171	1.956479607	1	1	0.975161987
INTERPRO	IPR000642:Peptidase M41	3	0.150981379	0.332460738	AT3G04340, AT4G23940, AT5G53170	1739	15	22105	2.54226567	1	1	0.987242395
GOTERM_MF_DIRECT	GO:0008237~metallopeptidase activity	4	0.201308505	0.683826788	AT3G04340, AT4G23940, AT5G05740, AT5G53170	1498	42	18171	1.155254625	1	1	0.975161987
Annotation Cluster 112	Enrichment Score: 0.40670013743755373
Category	Term	Count	%	PValue	Genes	List Total	Pop Hits	Pop Total	Fold Enrichment	Bonferroni	Benjamini	FDR
GOTERM_CC_DIRECT	GO:0005689~U12-type spliceosomal complex	6	0.301962758	0.01779808	AT4G14342, AT2G23930, AT1G76300, AT2G30000, AT3G11500, AT3G23325	1897	21	25147	3.787483997	0.992573014	0.08676564	0.070874497
GOTERM_CC_DIRECT	GO:0071011~precatalytic spliceosome	7	0.352289884	0.063094283	AT4G14342, AT2G23930, AT1G76300, AT2G40650, AT2G30000, AT3G11500, AT3G23325	1897	38	25147	2.441930472	0.999999981	0.239232491	0.195417016
GOTERM_CC_DIRECT	GO:0034719~SMN-Sm protein complex	3	0.150981379	0.092546997	AT2G23930, AT1G76300, AT3G11500	1897	7	25147	5.681225996	1	0.315816629	0.257974755
GOTERM_CC_DIRECT	GO:0097526~spliceosomal tri-snRNP complex	3	0.150981379	0.171007331	AT2G23930, AT1G76300, AT3G11500	1897	10	25147	3.976858197	1	0.513021994	0.419061921
GOTERM_CC_DIRECT	GO:0005686~U2 snRNP	6	0.301962758	0.193782386	AT4G14342, AT2G23930, AT1G76300, AT2G30000, AT3G11500, AT3G23325	1897	41	25147	1.939930828	1	0.556869384	0.454878654
GOTERM_CC_DIRECT	GO:0005687~U4 snRNP	3	0.150981379	0.256448223	AT2G23930, AT1G76300, AT3G11500	1897	13	25147	3.05912169	1	0.673176585	0.54988417
GOTERM_CC_DIRECT	GO:0005685~U1 snRNP	4	0.201308505	0.311995501	AT2G23930, AT1G76300, AT2G47580, AT3G11500	1897	26	25147	2.03941446	1	0.774316106	0.63249997
SMART	SM00651:Sm	3	0.150981379	0.380461061	AT2G23930, AT1G76300, AT3G11500	443	25	8423	2.281625282	1	1	1
GOTERM_CC_DIRECT	GO:0005682~U5 snRNP	3	0.150981379	0.451514144	AT2G23930, AT1G76300, AT3G11500	1897	20	25147	1.988429099	1	1	0.819852941
GOTERM_CC_DIRECT	GO:0030529~intracellular ribonucleoprotein complex	5	0.251635632	0.573610517	AT3G01370, AT4G24770, AT5G16140, AT2G23930, AT3G52380	1897	53	25147	1.250584339	1	1	0.819852941
INTERPRO	IPR001163:Ribonucleoprotein LSM domain	3	0.150981379	0.617306267	AT2G23930, AT1G76300, AT3G11500	1739	26	22105	1.466691733	1	1	0.987242395
GOTERM_CC_DIRECT	GO:0071013~catalytic step 2 spliceosome	4	0.201308505	0.794283569	AT2G23930, AT1G76300, AT2G30000, AT3G11500	1897	55	25147	0.964086836	1	1	0.819852941
GOTERM_BP_DIRECT	GO:0000398~mRNA splicing, via spliceosome	8	0.402617011	0.830870388	AT4G14342, AT5G11200, AT2G23930, AT1G76300, AT2G47580, AT2G30000, AT3G11500, AT3G23325	1509	114	18499	0.860288561	1	1	0.967304625
INTERPRO	IPR010920:Like-Sm (LSM) domain	3	0.150981379	0.843586999	AT2G23930, AT1G76300, AT3G11500	1739	41	22105	0.930097196	1	1	0.987242395
UP_KEYWORDS	mRNA processing	12	0.603925516	0.912453438	AT3G01370, AT4G24770, AT5G16140, AT5G11200, AT1G11290, AT2G23930, AT1G76300, AT5G51660, AT2G40650, AT2G02980, AT2G47580, AT3G52380	1967	209	26542	0.774754745	1	1	0.912453438
UP_KEYWORDS	mRNA splicing	7	0.352289884	0.915730686	AT3G01370, AT5G16140, AT5G11200, AT2G23930, AT1G76300, AT2G40650, AT2G47580	1967	127	26542	0.743744221	1	1	0.915730686
UP_KEYWORDS	Spliceosome	4	0.201308505	0.95846597	AT2G23930, AT1G76300, AT2G40650, AT2G47580	1967	86	26542	0.627611402	1	1	0.95846597
GOTERM_BP_DIRECT	GO:0006397~mRNA processing	8	0.402617011	0.991064571	AT3G01370, AT4G24770, AT5G16140, AT1G11290, AT2G40650, AT2G02980, AT3G52380, AT3G23325	1509	176	18499	0.557232363	1	1	0.991064571
GOTERM_CC_DIRECT	GO:0005732~small nucleolar ribonucleoprotein complex	3	0.150981379	0.991822069	AT2G23930, AT1G76300, AT3G11500	1897	88	25147	0.451915704	1	1	0.991822069
KEGG_PATHWAY	ath03040:Spliceosome	11	0.55359839	0.999921025	AT4G14342, AT2G23930, AT1G76300, AT2G40650, AT1G02140, AT4G24280, AT2G47580, AT3G05070, AT2G30000, AT3G11500, AT3G23325	617	192	4727	0.438926594	1	1	0.999921025
Annotation Cluster 113	Enrichment Score: 0.40045576977998437
Category	Term	Count	%	PValue	Genes	List Total	Pop Hits	Pop Total	Fold Enrichment	Bonferroni	Benjamini	FDR
GOTERM_MF_DIRECT	GO:0004033~aldo-keto reductase (NADP) activity	3	0.150981379	0.228016749	AT1G04420, AT4G33670, AT2G27680	1498	11	18171	3.308229154	1	1	0.975161987
INTERPRO	IPR001395:Aldo/keto reductase	3	0.150981379	0.525209981	AT1G04420, AT4G33670, AT2G27680	1739	22	22105	1.733362957	1	1	0.987242395
INTERPRO	IPR023210:NADP-dependent oxidoreductase domain	3	0.150981379	0.525209981	AT1G04420, AT4G33670, AT2G27680	1739	22	22105	1.733362957	1	1	0.987242395
Annotation Cluster 114	Enrichment Score: 0.37247906079368315
Category	Term	Count	%	PValue	Genes	List Total	Pop Hits	Pop Total	Fold Enrichment	Bonferroni	Benjamini	FDR
INTERPRO	IPR011032:GroES-like	7	0.352289884	0.149932168	AT4G37990, AT1G14980, AT5G24760, AT3G60210, AT1G23740, AT2G44650, AT5G20720	1739	46	22105	1.934332575	1	1	0.987242395
SMART	SM00829:SM00829	3	0.150981379	0.472071122	AT4G37990, AT5G24760, AT1G23740	443	30	8423	1.901354402	1	1	1
INTERPRO	IPR013154:Alcohol dehydrogenase GroES-like	3	0.150981379	0.657932141	AT4G37990, AT5G24760, AT1G23740	1739	28	22105	1.361928037	1	1	0.987242395
INTERPRO	IPR020843:Polyketide synthase, enoylreductase	3	0.150981379	0.695024954	AT4G37990, AT5G24760, AT1G23740	1739	30	22105	1.271132835	1	1	0.987242395
Annotation Cluster 115	Enrichment Score: 0.36975262172886547
Category	Term	Count	%	PValue	Genes	List Total	Pop Hits	Pop Total	Fold Enrichment	Bonferroni	Benjamini	FDR
GOTERM_BP_DIRECT	GO:0006754~ATP biosynthetic process	4	0.201308505	0.117808544	AT4G30190, AT2G24520, AT1G51650, AT5G62670	1509	15	18499	3.269096532	1	0.992280019	0.959072242
INTERPRO	IPR006534:H+ transporting P-type ATPase, subfamily IIIA	3	0.150981379	0.212377513	AT4G30190, AT2G24520, AT5G62670	1739	11	22105	3.466725914	1	1	0.987242395
UP_SEQ_FEATURE	region of interest:Interaction with 14-3-3 proteins	3	0.150981379	0.223097242	AT4G30190, AT2G24520, AT5G62670	800	10	8938	3.35175	1	1	0.998504114
GOTERM_MF_DIRECT	GO:0008553~hydrogen-exporting ATPase activity, phosphorylative mechanism	3	0.150981379	0.322726041	AT4G30190, AT2G24520, AT5G62670	1498	14	18171	2.599322907	1	1	0.975161987
SMART	SM00831:SM00831	3	0.150981379	0.380461061	AT4G30190, AT2G24520, AT5G62670	443	25	8423	2.281625282	1	1	1
INTERPRO	IPR018303:P-type ATPase, phosphorylation site	5	0.251635632	0.510974328	AT4G30190, AT2G24520, AT4G33520, AT5G62670, AT5G21930	1739	47	22105	1.352268973	1	1	0.987242395
INTERPRO	IPR008250:P-type ATPase, A domain	5	0.251635632	0.527873011	AT4G30190, AT2G24520, AT4G33520, AT5G62670, AT5G21930	1739	48	22105	1.324096703	1	1	0.987242395
INTERPRO	IPR023299:P-type ATPase, cytoplasmic domain N	5	0.251635632	0.527873011	AT4G30190, AT2G24520, AT4G33520, AT5G62670, AT5G21930	1739	48	22105	1.324096703	1	1	0.987242395
INTERPRO	IPR001757:Cation-transporting P-type ATPase	5	0.251635632	0.527873011	AT4G30190, AT2G24520, AT4G33520, AT5G62670, AT5G21930	1739	48	22105	1.324096703	1	1	0.987242395
UP_SEQ_FEATURE	metal ion-binding site:Magnesium	10	0.503271263	0.542862923	AT4G30190, AT3G57610, AT2G24520, AT5G51820, AT4G16740, AT1G02280, AT4G33520, AT5G62670, AT2G24210, AT2G36530	800	100	8938	1.11725	1	1	0.998504114
INTERPRO	IPR004014:Cation-transporting P-type ATPase, N-terminal	3	0.150981379	0.638067576	AT4G30190, AT2G24520, AT5G62670	1739	27	22105	1.412369817	1	1	0.987242395
INTERPRO	IPR023298:P-type ATPase, transmembrane domain	3	0.150981379	0.657932141	AT4G30190, AT2G24520, AT5G62670	1739	28	22105	1.361928037	1	1	0.987242395
GOTERM_BP_DIRECT	GO:0051453~regulation of intracellular pH	3	0.150981379	0.677970078	AT4G30190, AT2G24520, AT5G62670	1509	28	18499	1.313476285	1	1	0.967304625
UP_SEQ_FEATURE	active site:4-aspartylphosphate intermediate	4	0.201308505	0.836765198	AT4G30190, AT2G24520, AT4G33520, AT5G62670	800	50	8938	0.8938	1	1	0.998504114
Annotation Cluster 116	Enrichment Score: 0.36648071752397876
Category	Term	Count	%	PValue	Genes	List Total	Pop Hits	Pop Total	Fold Enrichment	Bonferroni	Benjamini	FDR
INTERPRO	IPR002061:Scorpion long chain toxin/defensin	3	0.150981379	0.099537772	AT2G43535, AT2G43520, AT2G43550	1739	7	22105	5.44771215	1	1	0.987242395
GOTERM_MF_DIRECT	GO:0008200~ion channel inhibitor activity	3	0.150981379	0.136248691	AT2G43535, AT2G43520, AT2G43550	1498	8	18171	4.548815087	1	1	0.975161987
UP_SEQ_FEATURE	site:Reactive bond	3	0.150981379	0.326253301	AT2G43535, AT2G43520, AT2G43550	800	13	8938	2.578269231	1	1	0.998504114
SMART	SM00505:Knot1	3	0.150981379	0.341921842	AT2G43535, AT2G43520, AT2G43550	443	23	8423	2.480027481	1	1	1
INTERPRO	IPR003614:Knottin, scorpion toxin-like	3	0.150981379	0.773307556	AT2G43535, AT2G43520, AT2G43550	1739	35	22105	1.08954243	1	1	0.987242395
UP_KEYWORDS	Fungicide	3	0.150981379	0.999999991	AT2G43535, AT2G43520, AT2G43550	1967	280	26542	0.144574769	1	1	0.999999991
UP_KEYWORDS	Antimicrobial	3	0.150981379	0.999999991	AT2G43535, AT2G43520, AT2G43550	1967	280	26542	0.144574769	1	1	0.999999991
GOTERM_BP_DIRECT	GO:0031640~killing of cells of other organism	3	0.150981379	0.999999999	AT2G43535, AT2G43520, AT2G43550	1509	288	18499	0.127699083	1	1	0.999999999
Annotation Cluster 117	Enrichment Score: 0.35023930058533165
Category	Term	Count	%	PValue	Genes	List Total	Pop Hits	Pop Total	Fold Enrichment	Bonferroni	Benjamini	FDR
GOTERM_MF_DIRECT	GO:0016614~oxidoreductase activity, acting on CH-OH group of donors	7	0.352289884	0.2551541	AT3G19820, AT3G13070, AT4G20840, AT5G21482, AT3G43600, AT3G56060, AT5G44390	1498	52	18171	1.63290798	1	1	0.975161987
UP_SEQ_FEATURE	domain:FAD-binding PCMH-type	3	0.150981379	0.360050538	AT3G19820, AT5G21482, AT3G43600	800	14	8938	2.394107143	1	1	0.998504114
INTERPRO	IPR016169:CO dehydrogenase flavoprotein-like, FAD-binding, subdomain 2	6	0.301962758	0.389062206	AT3G19820, AT3G13070, AT4G20840, AT5G21482, AT3G43600, AT5G44390	1739	52	22105	1.466691733	1	1	0.987242395
INTERPRO	IPR016166:FAD-binding, type 2	6	0.301962758	0.389062206	AT3G19820, AT3G13070, AT4G20840, AT5G21482, AT3G43600, AT5G44390	1739	52	22105	1.466691733	1	1	0.987242395
INTERPRO	IPR006094:FAD linked oxidase, N-terminal	4	0.201308505	0.683100885	AT3G19820, AT4G20840, AT5G21482, AT5G44390	1739	44	22105	1.155575305	1	1	0.987242395
INTERPRO	IPR016167:FAD-binding, type 2, subdomain 1	3	0.150981379	0.833441733	AT4G20840, AT5G21482, AT3G43600	1739	40	22105	0.953349626	1	1	0.987242395
Annotation Cluster 118	Enrichment Score: 0.34593002741532264
Category	Term	Count	%	PValue	Genes	List Total	Pop Hits	Pop Total	Fold Enrichment	Bonferroni	Benjamini	FDR
INTERPRO	IPR027450:Alpha-ketoglutarate-dependent dioxygenase AlkB-like	4	0.201308505	0.091967699	AT1G11780, AT4G02940, AT1G31600, AT2G22260	1739	14	22105	3.6318081	1	1	0.987242395
GOTERM_MF_DIRECT	GO:0051213~dioxygenase activity	3	0.150981379	0.997130321	AT1G11780, AT1G31600, AT2G22260	1498	94	18171	0.387133199	1	1	0.997130321
INTERPRO	IPR005123:Oxoglutarate/iron-dependent dioxygenase	3	0.150981379	0.999591775	AT1G11780, AT1G31600, AT2G22260	1739	125	22105	0.30507188	1	1	0.999591775
Annotation Cluster 119	Enrichment Score: 0.33797065073533417
Category	Term	Count	%	PValue	Genes	List Total	Pop Hits	Pop Total	Fold Enrichment	Bonferroni	Benjamini	FDR
GOTERM_MF_DIRECT	GO:0047262~polygalacturonate 4-alpha-galacturonosyltransferase activity	5	0.251635632	0.161850556	AT3G61130, AT3G62660, AT1G24170, AT5G47780, AT4G02130	1498	26	18171	2.332725686	1	1	0.975161987
GOTERM_BP_DIRECT	GO:0016051~carbohydrate biosynthetic process	7	0.352289884	0.18120974	AT3G61130, AT3G62660, AT1G24170, AT5G47780, AT4G02130, AT2G37585, AT3G55800	1509	47	18499	1.825825191	1	1	0.967304625
GOTERM_BP_DIRECT	GO:0045489~pectin biosynthetic process	5	0.251635632	0.261917901	AT3G61130, AT3G62660, AT1G24170, AT5G47780, AT4G02130	1509	32	18499	1.915486249	1	1	0.967304625
INTERPRO	IPR002495:Glycosyl transferase, family 8	5	0.251635632	0.38646245	AT3G61130, AT3G62660, AT1G24170, AT5G47780, AT4G02130	1739	40	22105	1.588916044	1	1	0.987242395
GOTERM_BP_DIRECT	GO:0000271~polysaccharide biosynthetic process	3	0.150981379	0.677970078	AT3G62660, AT1G24170, AT4G02130	1509	28	18499	1.313476285	1	1	0.967304625
GOTERM_CC_DIRECT	GO:0000139~Golgi membrane	17	0.855561147	0.992432319	AT4G04850, AT1G08660, AT4G26710, AT5G41760, AT1G24170, AT5G47780, AT4G02130, AT2G37585, AT2G35650, AT3G09800, AT4G13410, AT3G61130, AT3G62660, AT2G25610, AT5G10260, AT1G02130, AT1G32090	1897	355	25147	0.634803656	1	1	0.992432319
GOTERM_MF_DIRECT	GO:0016758~transferase activity, transferring hexosyl groups	7	0.352289884	0.994177396	AT3G16520, AT2G31750, AT3G62660, AT4G34138, AT1G24170, AT4G02130, AT1G22400	1498	164	18171	0.517751311	1	1	0.994177396
UP_KEYWORDS	Signal-anchor	11	0.55359839	0.996073228	AT3G19820, AT1G08660, AT3G61130, AT3G62660, AT2G20530, AT5G40770, AT1G24170, AT5G47780, AT4G02130, AT2G37585, AT1G03860	1967	269	26542	0.551784746	1	1	0.996073228
Annotation Cluster 120	Enrichment Score: 0.32489093324400287
Category	Term	Count	%	PValue	Genes	List Total	Pop Hits	Pop Total	Fold Enrichment	Bonferroni	Benjamini	FDR
GOTERM_MF_DIRECT	GO:0004791~thioredoxin-disulfide reductase activity	6	0.301962758	0.378539482	AT1G43560, AT3G54660, AT5G16400, AT1G76080, AT2G41680, AT4G37200	1498	49	18171	1.485327375	1	1	0.975161987
GOTERM_BP_DIRECT	GO:0000103~sulfate assimilation	6	0.301962758	0.403125061	AT1G43560, AT5G16400, AT4G14680, AT1G76080, AT1G19920, AT4G37200	1509	51	18499	1.44224847	1	1	0.967304625
GOTERM_MF_DIRECT	GO:0047134~protein-disulfide reductase activity	4	0.201308505	0.431846052	AT1G43560, AT5G16400, AT1G76080, AT4G37200	1498	29	18171	1.673127388	1	1	0.975161987
GOTERM_MF_DIRECT	GO:0016671~oxidoreductase activity, acting on a sulfur group of donors, disulfide as acceptor	5	0.251635632	0.495887763	AT1G43560, AT5G16400, AT1G76080, AT2G41680, AT4G37200	1498	44	18171	1.378428814	1	1	0.975161987
INTERPRO	IPR005746:Thioredoxin	4	0.201308505	0.564918289	AT1G43560, AT5G16400, AT1G76080, AT4G37200	1739	37	22105	1.374197659	1	1	0.987242395
GOTERM_BP_DIRECT	GO:0006662~glycerol ether metabolic process	4	0.201308505	0.608702997	AT1G43560, AT5G16400, AT1G76080, AT4G37200	1509	38	18499	1.290432842	1	1	0.967304625
Annotation Cluster 121	Enrichment Score: 0.2794473962019285
Category	Term	Count	%	PValue	Genes	List Total	Pop Hits	Pop Total	Fold Enrichment	Bonferroni	Benjamini	FDR
UP_KEYWORDS	Glycoprotein	145	7.297433317	0.075592808	AT3G24480, AT2G28470, AT4G30610, AT5G24780, AT3G28200, AT1G34780, AT4G18290, AT1G63260, AT5G47780, AT2G37585, AT5G43060, AT5G44390, AT5G11740, AT1G74790, AT5G13640, AT1G75880, AT3G62750, AT1G28010, AT1G22710, AT4G37800, AT2G43620, AT4G14240, AT1G03870, AT5G45650, AT1G12240, AT1G30570, AT1G31420, AT4G28780, AT1G68560, AT4G02130, AT1G51940, AT4G20140, AT5G34850, AT2G22990, AT4G34260, AT2G20850, AT1…	1967	1735	26542	1.127710978	1	0.286287654	0.244470357
UP_SEQ_FEATURE	glycosylation site:N-linked (GlcNAc...)	96	4.831404127	0.301776175	AT4G30810, AT2G28470, AT5G64080, AT5G15350, AT4G30610, AT3G28200, AT5G24780, AT4G18290, AT5G26000, AT3G17070, AT4G03390, AT5G61130, AT3G02650, AT1G33811, AT4G26790, AT4G01130, AT1G28610, AT4G12420, AT1G74790, AT3G16370, AT1G75880, AT3G62750, AT1G28010, AT5G65730, AT3G10150, AT2G32810, AT1G22710, AT4G37800, AT2G04570, AT1G03870, AT5G55480, AT2G25790, AT1G34210, AT1G67830, AT3G52640, AT1G30570, AT1…	800	1009	8938	1.062993062	1	1	0.998504114
UP_KEYWORDS	Secreted	82	4.126824358	0.932300609	AT4G30810, AT3G24480, AT2G28470, AT4G00165, AT3G06770, AT4G30610, AT3G28200, AT1G29670, AT3G17070, AT1G33811, AT4G26790, AT5G08380, AT4G01130, AT5G44390, AT1G28610, AT4G12420, AT3G16370, AT2G46930, AT1G75880, AT3G16570, AT5G65730, AT3G10150, AT4G12500, AT1G78670, AT2G32810, AT4G37800, AT2G04570, AT3G15720, AT4G33440, AT5G45650, AT5G48485, AT1G67830, AT4G28780, AT1G68560, AT5G63140, AT4G12970, AT4…	1967	1268	26542	0.872617431	1	1	0.932300609
UP_SEQ_FEATURE	signal peptide	114	5.737292401	0.990595557	AT2G28470, AT4G30610, AT5G24780, AT3G28200, AT5G11740, AT1G74790, AT1G75880, AT3G62750, AT2G02990, AT4G37800, AT1G03870, AT1G30570, AT1G31420, AT4G28780, AT1G68560, AT4G20140, AT5G34850, AT4G15200, AT2G22990, AT4G34260, AT2G20850, AT1G71695, AT5G51890, AT3G13750, AT3G09260, AT3G52840, AT3G05180, AT3G02110, AT3G66658, AT5G61350, AT1G66150, AT2G38530, AT2G35780, AT4G14100, AT1G70370, AT5G63810, AT5…	800	1520	8938	0.8379375	1	1	0.998504114
UP_KEYWORDS	Signal	228	11.4745848	0.999471198	AT3G24480, AT2G34510, AT5G24780, AT1G34780, AT3G07460, AT4G21620, AT5G47780, AT2G32690, AT5G26280, AT5G43060, AT5G44390, AT1G74790, AT1G75880, AT3G62750, AT3G07470, AT4G17470, AT2G16630, AT1G68560, AT4G24340, AT2G22990, AT4G34260, AT3G43540, AT1G12090, AT3G52840, AT3G05180, AT4G30460, AT3G02110, AT3G57020, AT3G66658, AT2G16660, AT1G66150, AT2G38530, AT5G63810, AT2G45180, AT3G51600, AT3G48460, AT1…	1967	3697	26542	0.832175032	1	1	0.999471198
GOTERM_CC_DIRECT	GO:0005576~extracellular region	159	8.002013085	0.999833239	AT5G44550, AT3G24480, AT2G28470, AT3G06770, AT4G30610, AT3G28200, AT1G34780, AT3G07460, AT4G21620, AT1G63260, AT4G01050, AT1G32400, AT5G43060, AT4G37760, AT5G12950, AT4G19810, AT4G38690, AT1G75880, AT3G62750, AT3G16570, AT3G16450, AT4G12500, AT2G02990, AT3G07470, AT4G37800, AT2G43620, AT1G09850, AT4G33440, AT5G41050, AT5G45650, AT5G48485, AT5G49970, AT2G16630, AT4G28780, AT1G68560, AT5G34850, AT4…	1897	2686	25147	0.784711409	1	1	0.999833239
Annotation Cluster 122	Enrichment Score: 0.27148591883966644
Category	Term	Count	%	PValue	Genes	List Total	Pop Hits	Pop Total	Fold Enrichment	Bonferroni	Benjamini	FDR
UP_KEYWORDS	Protein phosphatase inhibitor	3	0.150981379	0.278203903	AT5G05440, AT2G40330, AT2G38310	1967	14	26542	2.891495388	1	0.792324717	0.676591893
INTERPRO	IPR019587:Polyketide cyclase/dehydrase	3	0.150981379	0.361938109	AT5G05440, AT2G40330, AT2G38310	1739	16	22105	2.383374066	1	1	0.987242395
GOTERM_MF_DIRECT	GO:0004864~protein phosphatase inhibitor activity	3	0.150981379	0.38438016	AT5G05440, AT2G40330, AT2G38310	1498	16	18171	2.274407543	1	1	0.975161987
GOTERM_MF_DIRECT	GO:0010427~abscisic acid binding	3	0.150981379	0.471813355	AT5G05440, AT2G40330, AT2G38310	1498	19	18171	1.915290563	1	1	0.975161987
UP_KEYWORDS	Abscisic acid signaling pathway	8	0.402617011	0.814184098	AT5G47100, AT1G12240, AT5G05440, AT5G26000, AT5G11270, AT2G40330, AT5G63470, AT2G38310	1967	123	26542	0.877635457	1	1	0.856338028
GOTERM_MF_DIRECT	GO:0004872~receptor activity	3	0.150981379	0.852942807	AT5G05440, AT2G40330, AT2G38310	1498	40	18171	0.909763017	1	1	0.975161987
GOTERM_BP_DIRECT	GO:0009738~abscisic acid-activated signaling pathway	9	0.452944137	0.991807336	AT5G47100, AT1G12240, AT5G05440, AT5G26000, AT5G11270, AT2G40330, AT5G63470, AT2G38310, AT1G51940	1509	195	18499	0.565805169	1	1	0.991807336
Annotation Cluster 123	Enrichment Score: 0.2713165659399533
Category	Term	Count	%	PValue	Genes	List Total	Pop Hits	Pop Total	Fold Enrichment	Bonferroni	Benjamini	FDR
GOTERM_BP_DIRECT	GO:0006413~translational initiation	11	0.55359839	0.308088156	AT1G34030, AT5G35620, AT4G11175, AT3G15750, AT4G09800, AT5G06000, AT2G24060, AT3G11400, AT1G73180, AT4G34110, AT1G16720	1509	101	18499	1.335150811	1	1	0.967304625
GOTERM_CC_DIRECT	GO:0016282~eukaryotic 43S preinitiation complex	3	0.150981379	0.477164398	AT5G06000, AT3G11400, AT5G25757	1897	21	25147	1.893741999	1	1	0.819852941
GOTERM_CC_DIRECT	GO:0033290~eukaryotic 48S preinitiation complex	3	0.150981379	0.526188755	AT5G06000, AT3G11400, AT5G25757	1897	23	25147	1.729068781	1	1	0.819852941
GOTERM_CC_DIRECT	GO:0005852~eukaryotic translation initiation factor 3 complex	3	0.150981379	0.572002509	AT5G06000, AT3G11400, AT5G25757	1897	25	25147	1.590743279	1	1	0.819852941
GOTERM_BP_DIRECT	GO:0006446~regulation of translational initiation	4	0.201308505	0.590289356	AT5G06000, AT3G11400, AT5G25757, AT4G34110	1509	37	18499	1.325309405	1	1	0.967304625
GOTERM_MF_DIRECT	GO:0003743~translation initiation factor activity	10	0.503271263	0.592047744	AT5G35620, AT4G11175, AT4G35250, AT5G06000, AT2G24060, AT2G23350, AT3G11400, AT5G25757, AT1G73180, AT4G34110	1498	113	18171	1.073466687	1	1	0.975161987
GOTERM_BP_DIRECT	GO:0001731~formation of translation preinitiation complex	3	0.150981379	0.637660288	AT5G06000, AT3G11400, AT5G25757	1509	26	18499	1.414512922	1	1	0.967304625
UP_KEYWORDS	Initiation factor	7	0.352289884	0.684815981	AT5G35620, AT4G11175, AT5G06000, AT2G24060, AT3G11400, AT5G25757, AT1G73180	1967	92	26542	1.026690391	1	1	0.856338028
Annotation Cluster 124	Enrichment Score: 0.22549265293058363
Category	Term	Count	%	PValue	Genes	List Total	Pop Hits	Pop Total	Fold Enrichment	Bonferroni	Benjamini	FDR
UP_KEYWORDS	Nucleotide-binding	169	8.505284348	0.368700034	AT1G56050, AT4G16390, AT1G56330, AT5G23330, AT5G14100, AT3G57560, AT4G09730, AT4G32915, AT4G26870, AT4G02260, AT5G44390, AT1G15500, AT3G19720, AT4G11010, AT3G18750, AT5G08690, AT1G20090, AT1G16280, AT1G79600, AT4G15215, AT5G53540, AT1G28010, AT3G47750, AT4G14480, AT5G55280, AT3G57610, AT4G29910, AT1G55490, AT5G43470, AT5G49970, AT2G46070, AT1G30570, AT1G31420, AT2G36380, AT4G09320, AT1G55810, AT1…	1967	2221	26542	1.026756429	1	0.927223235	0.791786134
UP_KEYWORDS	ATP-binding	140	7.045797685	0.625444902	AT1G56050, AT5G23330, AT5G14100, AT3G57560, AT4G09730, AT4G32915, AT4G26870, AT4G02260, AT1G15500, AT4G11010, AT3G18750, AT5G08690, AT1G16280, AT1G79600, AT4G15215, AT5G53540, AT1G28010, AT3G47750, AT4G14480, AT4G29910, AT1G55490, AT5G43470, AT2G46070, AT1G30570, AT1G31420, AT2G36380, AT4G09320, AT1G51940, AT3G58140, AT2G18890, AT4G20140, AT3G62120, AT3G12780, AT2G25220, AT5G45930, AT1G36160, AT2…	1967	1919	26542	0.984424346	1	1	0.856338028
GOTERM_MF_DIRECT	GO:0005524~ATP binding	180	9.058882738	0.913397474	AT1G56050, AT2G30390, AT5G23330, AT5G14100, AT3G57560, AT4G09730, AT5G46570, AT4G32915, AT4G26870, AT4G02260, AT1G15500, AT4G11010, AT3G18750, AT5G08690, AT1G16280, AT1G79600, AT5G55200, AT4G15215, AT5G53540, AT1G28010, AT3G47750, AT4G14480, AT4G12060, AT2G22360, AT4G29910, AT2G31010, AT1G55490, AT5G43470, AT1G80030, AT2G46070, AT1G30570, AT1G31420, AT2G36380, AT3G59110, AT4G09320, AT1G55810, AT1…	1498	2372	18171	0.92050221	1	1	0.975161987
Annotation Cluster 125	Enrichment Score: 0.22210308049247787
Category	Term	Count	%	PValue	Genes	List Total	Pop Hits	Pop Total	Fold Enrichment	Bonferroni	Benjamini	FDR
SMART	SM00028:TPR	7	0.352289884	0.43818002	AT3G17970, AT4G02100, AT1G27460, AT3G58620, AT1G22700, AT1G77230, AT1G15290	443	101	8423	1.317770377	1	1	1
INTERPRO	IPR019734:Tetratricopeptide repeat	10	0.503271263	0.566478977	AT3G17970, AT3G53560, AT4G02100, AT1G55480, AT1G27460, AT3G58620, AT1G22700, AT1G77230, AT3G05625, AT1G15290	1739	116	22105	1.095804168	1	1	0.987242395
INTERPRO	IPR013026:Tetratricopeptide repeat-containing domain	10	0.503271263	0.675398664	AT3G17970, AT3G53560, AT1G55480, AT3G14110, AT1G27460, AT3G58620, AT1G22700, AT1G77230, AT3G05625, AT1G15290	1739	127	22105	1.000891996	1	1	0.987242395
UP_KEYWORDS	TPR repeat	5	0.251635632	0.771242782	AT3G17970, AT3G14110, AT3G58620, AT1G22700, AT3G27080	1967	70	26542	0.963831796	1	1	0.856338028
Annotation Cluster 126	Enrichment Score: 0.21673527743252605
Category	Term	Count	%	PValue	Genes	List Total	Pop Hits	Pop Total	Fold Enrichment	Bonferroni	Benjamini	FDR
GOTERM_BP_DIRECT	GO:0051017~actin filament bundle assembly	4	0.201308505	0.264980513	AT4G15200, AT4G26700, AT3G57410, AT4G30160	1509	22	18499	2.228929454	1	1	0.967304625
GOTERM_BP_DIRECT	GO:0007010~cytoskeleton organization	3	0.150981379	0.593486261	AT4G34490, AT3G57410, AT4G30160	1509	24	18499	1.532388999	1	1	0.967304625
GOTERM_MF_DIRECT	GO:0051015~actin filament binding	3	0.150981379	0.782408059	AT4G26700, AT3G57410, AT4G30160	1498	34	18171	1.070309432	1	1	0.975161987
UP_KEYWORDS	Actin-binding	5	0.251635632	0.789932753	AT4G34490, AT4G26700, AT3G57410, AT4G27370, AT4G30160	1967	72	26542	0.937058691	1	1	0.856338028
GOTERM_MF_DIRECT	GO:0003779~actin binding	7	0.352289884	0.848546351	AT4G34490, AT4G15200, AT3G07540, AT4G26700, AT3G57410, AT4G27370, AT4G30160	1498	101	18171	0.840705099	1	1	0.975161987
Annotation Cluster 127	Enrichment Score: 0.21604935748326692
Category	Term	Count	%	PValue	Genes	List Total	Pop Hits	Pop Total	Fold Enrichment	Bonferroni	Benjamini	FDR
SMART	SM00360:RRM	15	0.754906895	0.332283901	AT4G24770, AT2G05160, AT5G19030, AT3G52150, AT2G35410, AT5G46840, AT1G60000, AT3G52380, AT4G26650, AT5G06000, AT2G47580, AT5G04810, AT2G23350, AT3G11400, AT4G34110	443	231	8423	1.234645715	1	1	1
INTERPRO	IPR012677:Nucleotide-binding, alpha-beta plait	22	1.107196779	0.641632553	AT4G24770, AT2G05160, AT5G19030, AT3G52150, AT2G35410, AT3G23370, AT5G46840, AT1G60000, AT1G70200, AT2G39460, AT3G52380, AT1G31600, AT4G26650, AT5G06000, AT2G47580, AT3G09160, AT4G39880, AT5G04810, AT5G02740, AT2G23350, AT3G11400, AT4G34110	1739	283	22105	0.988159801	1	1	0.987242395
INTERPRO	IPR000504:RNA recognition motif domain	19	0.9562154	0.705195234	AT4G24770, AT2G05160, AT5G19030, AT3G52150, AT2G35410, AT3G23370, AT5G46840, AT1G60000, AT1G70200, AT3G52380, AT1G31600, AT4G26650, AT5G06000, AT2G47580, AT3G09160, AT5G04810, AT2G23350, AT3G11400, AT4G34110	1739	253	22105	0.954605686	1	1	0.987242395
GOTERM_MF_DIRECT	GO:0000166~nucleotide binding	35	1.761449421	0.909279734	AT4G24770, AT5G19030, AT3G52150, AT4G16390, AT3G23370, AT2G39460, AT4G26650, AT1G24530, AT5G55120, AT3G18130, AT4G33520, AT2G32415, AT2G47580, AT4G39880, AT5G04810, AT3G15620, AT3G10530, AT2G23350, AT5G21930, AT3G11400, AT4G34110, AT2G05160, AT5G43470, AT2G35410, AT5G46840, AT1G60000, AT1G70200, AT3G52380, AT1G31600, AT5G58760, AT4G13720, AT5G06000, AT3G07040, AT3G09160, AT5G02740	1498	504	18171	0.842373164	1	1	0.975161987
Annotation Cluster 128	Enrichment Score: 0.2109488894238077
Category	Term	Count	%	PValue	Genes	List Total	Pop Hits	Pop Total	Fold Enrichment	Bonferroni	Benjamini	FDR
INTERPRO	IPR013210:Leucine-rich repeat-containing N-terminal, type 2	20	1.006542526	0.288018968	AT1G12460, AT3G24480, AT5G67280, AT1G34210, AT1G31420, AT4G03390, AT4G23740, AT1G66150, AT5G07180, AT4G26540, AT4G20140, AT4G39400, AT2G19780, AT2G20850, AT5G51560, AT1G03440, AT1G60800, AT2G45340, AT2G25790, AT1G72180	1739	209	22105	1.216395057	1	1	0.987242395
UP_SEQ_FEATURE	repeat:LRR 25	3	0.150981379	0.326253301	AT4G39400, AT4G26540, AT4G20140	800	13	8938	2.578269231	1	1	0.998504114
UP_SEQ_FEATURE	repeat:LRR 24	3	0.150981379	0.393196953	AT4G39400, AT4G26540, AT4G20140	800	15	8938	2.2345	1	1	0.998504114
UP_SEQ_FEATURE	repeat:LRR 22	4	0.201308505	0.414406391	AT4G39400, AT4G26540, AT4G20140, AT2G25790	800	26	8938	1.718846154	1	1	0.998504114
UP_SEQ_FEATURE	repeat:LRR 14	7	0.352289884	0.417916856	AT4G39400, AT1G12460, AT4G07400, AT5G07180, AT4G26540, AT4G20140, AT2G25790	800	58	8938	1.348405172	1	1	0.998504114
UP_SEQ_FEATURE	repeat:LRR 13	7	0.352289884	0.450638539	AT4G39400, AT1G12460, AT4G07400, AT5G07180, AT4G26540, AT4G20140, AT2G25790	800	60	8938	1.303458333	1	1	0.998504114
UP_SEQ_FEATURE	repeat:LRR 23	3	0.150981379	0.456955208	AT4G39400, AT4G26540, AT4G20140	800	17	8938	1.971617647	1	1	0.998504114
UP_SEQ_FEATURE	repeat:LRR 19	5	0.251635632	0.465508022	AT4G39400, AT5G07180, AT4G26540, AT4G20140, AT2G25790	800	39	8938	1.432371795	1	1	0.998504114
UP_SEQ_FEATURE	repeat:LRR 20	5	0.251635632	0.465508022	AT4G39400, AT5G07180, AT4G26540, AT4G20140, AT2G25790	800	39	8938	1.432371795	1	1	0.998504114
UP_SEQ_FEATURE	repeat:LRR 15	6	0.301962758	0.484255579	AT4G39400, AT1G12460, AT5G07180, AT4G26540, AT4G20140, AT2G25790	800	51	8938	1.314411765	1	1	0.998504114
UP_SEQ_FEATURE	repeat:LRR 17	5	0.251635632	0.54388044	AT4G39400, AT5G07180, AT4G26540, AT4G20140, AT2G25790	800	43	8938	1.299127907	1	1	0.998504114
UP_SEQ_FEATURE	repeat:LRR 18	5	0.251635632	0.54388044	AT4G39400, AT5G07180, AT4G26540, AT4G20140, AT2G25790	800	43	8938	1.299127907	1	1	0.998504114
UP_SEQ_FEATURE	repeat:LRR 21	4	0.201308505	0.576050611	AT4G39400, AT4G26540, AT4G20140, AT2G25790	800	33	8938	1.354242424	1	1	0.998504114
UP_SEQ_FEATURE	repeat:LRR 11	7	0.352289884	0.590198647	AT4G39400, AT1G12460, AT4G07400, AT5G07180, AT4G26540, AT4G20140, AT2G25790	800	69	8938	1.133442029	1	1	0.998504114
UP_SEQ_FEATURE	repeat:LRR 16	5	0.251635632	0.59856444	AT4G39400, AT5G07180, AT4G26540, AT4G20140, AT2G25790	800	46	8938	1.214402174	1	1	0.998504114
UP_SEQ_FEATURE	repeat:LRR 8	9	0.452944137	0.599060681	AT4G39400, AT5G02910, AT1G12460, AT4G07400, AT1G66150, AT5G07180, AT4G26540, AT4G20140, AT2G25790	800	93	8938	1.081209677	1	1	0.998504114
UP_SEQ_FEATURE	repeat:LRR 12	6	0.301962758	0.661026306	AT4G39400, AT1G12460, AT5G07180, AT4G26540, AT4G20140, AT2G25790	800	62	8938	1.081209677	1	1	0.998504114
UP_SEQ_FEATURE	repeat:LRR 9	8	0.402617011	0.670551476	AT4G39400, AT1G12460, AT4G07400, AT1G66150, AT5G07180, AT4G26540, AT4G20140, AT2G25790	800	87	8938	1.027356322	1	1	0.998504114
SMART	SM00369:LRR_TYP	9	0.452944137	0.675258443	AT4G39400, AT2G19780, AT1G12460, AT5G67280, AT1G66150, AT5G07180, AT4G26540, AT4G20140, AT2G25790	443	170	8423	1.006599389	1	1	1
UP_SEQ_FEATURE	repeat:LRR 10	7	0.352289884	0.684617192	AT4G39400, AT1G12460, AT4G07400, AT5G07180, AT4G26540, AT4G20140, AT2G25790	800	76	8938	1.029046053	1	1	0.998504114
GOTERM_BP_DIRECT	GO:0007169~transmembrane receptor protein tyrosine kinase signaling pathway	10	0.503271263	0.742091918	AT1G12460, AT5G67280, AT5G51560, AT1G31420, AT4G03390, AT4G23740, AT2G45340, AT1G72180, AT4G20140, AT2G25790	1509	130	18499	0.943008615	1	1	0.967304625
UP_SEQ_FEATURE	repeat:LRR 7	9	0.452944137	0.778549074	AT4G39400, AT5G02910, AT1G12460, AT4G07400, AT1G66150, AT5G07180, AT4G26540, AT4G20140, AT2G25790	800	110	8938	0.914113636	1	1	0.998504114
UP_SEQ_FEATURE	repeat:LRR 6	11	0.55359839	0.800267044	AT4G39400, AT1G11130, AT5G02910, AT1G12460, AT4G07400, AT4G03390, AT1G66150, AT5G07180, AT4G26540, AT4G20140, AT2G25790	800	138	8938	0.890561594	1	1	0.998504114
UP_SEQ_FEATURE	repeat:LRR 4	17	0.855561147	0.82543486	AT5G02910, AT1G11130, AT1G12460, AT1G34210, AT1G31420, AT4G03390, AT4G07400, AT4G23740, AT1G66150, AT5G47250, AT5G07180, AT4G26540, AT4G20140, AT4G39400, AT2G20850, AT3G07040, AT2G25790	800	217	8938	0.875264977	1	1	0.998504114
UP_SEQ_FEATURE	repeat:LRR 5	13	0.654252642	0.882538124	AT5G02910, AT1G11130, AT1G12460, AT1G31420, AT4G03390, AT4G07400, AT1G66150, AT5G07180, AT4G26540, AT4G20140, AT4G39400, AT2G20850, AT2G25790	800	178	8938	0.815969101	1	1	0.998504114
INTERPRO	IPR001611:Leucine-rich repeat	22	1.107196779	0.94007797	AT1G11130, AT3G24480, AT5G67280, AT1G34210, AT1G10510, AT4G07400, AT1G68780, AT4G23740, AT1G66150, AT5G47250, AT5G07180, AT4G26540, AT4G20140, AT4G39400, AT2G19780, AT2G20850, AT5G51560, AT1G03440, AT1G60800, AT2G45340, AT2G25790, AT1G72180	1739	358	22105	0.781143083	1	1	0.987242395
INTERPRO	IPR003591:Leucine-rich repeat, typical subtype	9	0.452944137	0.961876019	AT4G39400, AT2G19780, AT1G12460, AT5G67280, AT1G66150, AT5G07180, AT4G26540, AT4G20140, AT2G25790	1739	170	22105	0.672952677	1	1	0.987242395
UP_SEQ_FEATURE	repeat:LRR 3	17	0.855561147	0.967689764	AT5G02910, AT1G11130, AT1G12460, AT1G34210, AT1G31420, AT4G03390, AT4G07400, AT4G23740, AT1G66150, AT5G47250, AT5G07180, AT4G26540, AT4G20140, AT4G39400, AT2G20850, AT3G07040, AT2G25790	800	264	8938	0.719441288	1	1	0.998504114
UP_SEQ_FEATURE	repeat:LRR 2	19	0.9562154	0.983818137	AT5G02910, AT1G11130, AT1G12460, AT5G43470, AT1G34210, AT2G40920, AT1G31420, AT4G03390, AT4G07400, AT4G23740, AT1G66150, AT5G47250, AT5G07180, AT4G26540, AT4G20140, AT4G39400, AT2G20850, AT3G07040, AT2G25790	800	308	8938	0.689212662	1	1	0.998504114
UP_SEQ_FEATURE	repeat:LRR 1	19	0.9562154	0.983818137	AT5G02910, AT1G11130, AT1G12460, AT5G43470, AT1G34210, AT2G40920, AT1G31420, AT4G03390, AT4G07400, AT4G23740, AT1G66150, AT5G47250, AT5G07180, AT4G26540, AT4G20140, AT4G39400, AT2G20850, AT3G07040, AT2G25790	800	308	8938	0.689212662	1	1	0.998504114
UP_KEYWORDS	Leucine-rich repeat	29	1.459486663	0.990811834	AT5G02910, AT3G24480, AT4G03390, AT4G23740, AT1G66150, AT4G39400, AT2G19780, AT5G51560, AT2G45340, AT2G25790, AT1G11130, AT1G12460, AT5G67280, AT5G43470, AT1G34210, AT2G40920, AT1G31420, AT4G07400, AT5G47250, AT5G07180, AT4G26540, AT4G20140, AT5G16715, AT2G20850, AT5G11250, AT3G07040, AT1G03440, AT1G60800, AT1G72180	1967	557	26542	0.702541668	1	1	0.990811834
Annotation Cluster 129	Enrichment Score: 0.1975318360325776
Category	Term	Count	%	PValue	Genes	List Total	Pop Hits	Pop Total	Fold Enrichment	Bonferroni	Benjamini	FDR
UP_SEQ_FEATURE	metal ion-binding site:Magnesium or manganese	5	0.251635632	0.361829353	AT1G31180, AT5G19460, AT5G06340, AT5G14200, AT5G47240	800	34	8938	1.643014706	1	1	0.998504114
INTERPRO	IPR000086:NUDIX hydrolase domain	3	0.150981379	0.695024954	AT5G19460, AT5G06340, AT5G47240	1739	30	22105	1.271132835	1	1	0.987242395
UP_SEQ_FEATURE	short sequence motif:Nudix box	3	0.150981379	0.709181987	AT5G19460, AT5G06340, AT5G47240	800	27	8938	1.241388889	1	1	0.998504114
UP_SEQ_FEATURE	domain:Nudix hydrolase	3	0.150981379	0.745979129	AT5G19460, AT5G06340, AT5G47240	800	29	8938	1.155775862	1	1	0.998504114
INTERPRO	IPR015797:NUDIX hydrolase domain-like	3	0.150981379	0.773307556	AT5G19460, AT5G06340, AT5G47240	1739	35	22105	1.08954243	1	1	0.987242395
Annotation Cluster 130	Enrichment Score: 0.183673243152276
Category	Term	Count	%	PValue	Genes	List Total	Pop Hits	Pop Total	Fold Enrichment	Bonferroni	Benjamini	FDR
UP_SEQ_FEATURE	zinc finger region:C3H1-type 3	3	0.150981379	0.456955208	AT5G16540, AT3G02830, AT3G19360	800	17	8938	1.971617647	1	1	0.998504114
SMART	SM00356:ZnF_C3H1	4	0.201308505	0.569404333	AT5G16540, AT5G06770, AT3G02830, AT3G19360	443	56	8423	1.358110287	1	1	1
UP_SEQ_FEATURE	zinc finger region:C3H1-type 1	4	0.201308505	0.752388742	AT5G16540, AT5G06770, AT3G02830, AT3G19360	800	43	8938	1.039302326	1	1	0.998504114
UP_SEQ_FEATURE	zinc finger region:C3H1-type 2	4	0.201308505	0.752388742	AT5G16540, AT5G06770, AT3G02830, AT3G19360	800	43	8938	1.039302326	1	1	0.998504114
INTERPRO	IPR000571:Zinc finger, CCCH-type	5	0.251635632	0.819322362	AT2G05160, AT5G16540, AT5G06770, AT3G02830, AT3G19360	1739	71	22105	0.895163968	1	1	0.987242395
Annotation Cluster 131	Enrichment Score: 0.17050805722564588
Category	Term	Count	%	PValue	Genes	List Total	Pop Hits	Pop Total	Fold Enrichment	Bonferroni	Benjamini	FDR
INTERPRO	IPR011707:Multicopper oxidase, type 3	4	0.201308505	0.601296132	AT4G38420, AT5G21100, AT4G12420, AT5G21105	1739	39	22105	1.303725985	1	1	0.987242395
INTERPRO	IPR001117:Multicopper oxidase, type 1	4	0.201308505	0.635609051	AT4G38420, AT5G21100, AT4G12420, AT5G21105	1739	41	22105	1.240129595	1	1	0.987242395
INTERPRO	IPR011706:Multicopper oxidase, type 2	4	0.201308505	0.635609051	AT4G38420, AT5G21100, AT4G12420, AT5G21105	1739	41	22105	1.240129595	1	1	0.987242395
GOTERM_MF_DIRECT	GO:0016722~oxidoreductase activity, oxidizing metal ions	4	0.201308505	0.683826788	AT4G38420, AT5G21100, AT4G12420, AT5G21105	1498	42	18171	1.155254625	1	1	0.975161987
INTERPRO	IPR008972:Cupredoxin	6	0.301962758	0.845366528	AT4G38420, AT5G21100, AT4G12420, AT5G15350, AT1G76100, AT5G21105	1739	90	22105	0.84742189	1	1	0.987242395
Annotation Cluster 132	Enrichment Score: 0.16934969940120137
Category	Term	Count	%	PValue	Genes	List Total	Pop Hits	Pop Total	Fold Enrichment	Bonferroni	Benjamini	FDR
GOTERM_MF_DIRECT	GO:0004497~monooxygenase activity	18	0.905888274	0.258598363	AT2G30490, AT5G25620, AT5G24160, AT2G35660, AT4G37430, AT4G36220, AT1G24340, AT1G67090, AT1G31800, AT3G14650, AT3G14660, AT3G44970, AT5G38420, AT5G38410, AT3G10230, AT5G38430, AT4G15110, AT2G45560	1498	173	18171	1.262098984	1	1	0.975161987
UP_KEYWORDS	Heme	33	1.660795169	0.297764605	AT2G30490, AT5G49740, AT3G28200, AT4G35090, AT3G17070, AT5G45040, AT5G04590, AT4G08390, AT4G12320, AT3G61580, AT3G14650, AT4G33420, AT3G10570, AT4G15110, AT2G45560, AT4G35000, AT5G40810, AT4G10040, AT3G27240, AT3G53130, AT1G07890, AT2G15620, AT3G07570, AT2G34060, AT4G37430, AT4G36220, AT1G31800, AT3G14660, AT3G44970, AT1G71695, AT5G51890, AT1G22840, AT1G77490	1967	390	26542	1.141769974	1	0.834678735	0.712759369
GOTERM_MF_DIRECT	GO:0020037~heme binding	33	1.660795169	0.508689752	AT2G30490, AT5G20140, AT3G28200, AT4G35090, AT3G17070, AT5G45040, AT5G04590, AT4G08390, AT4G12320, AT3G14650, AT5G59920, AT4G33420, AT3G10570, AT4G15110, AT2G45560, AT4G35000, AT5G40810, AT4G10040, AT3G27240, AT3G53130, AT1G07890, AT2G15620, AT2G34060, AT4G37430, AT4G36220, AT1G31800, AT3G14660, AT3G44970, AT1G71695, AT2G26550, AT5G51890, AT1G22840, AT1G77490	1498	386	18171	1.037035564	1	1	0.975161987
GOTERM_MF_DIRECT	GO:0005506~iron ion binding	28	1.409159537	0.583494702	AT2G30490, AT4G25700, AT5G43660, AT5G57800, AT4G20870, AT2G34770, AT1G54500, AT4G12320, AT3G14650, AT3G10570, AT1G44446, AT4G15110, AT2G45560, AT1G14520, AT3G53130, AT2G29390, AT4G25910, AT3G43600, AT4G37430, AT4G36220, AT3G56090, AT1G31800, AT3G14660, AT3G44970, AT1G07420, AT5G51010, AT1G14290, AT5G17170	1498	336	18171	1.010847797	1	1	0.975161987
UP_KEYWORDS	Monooxygenase	21	1.056869653	0.619793005	AT2G30490, AT5G25620, AT3G53130, AT2G29390, AT5G24150, AT2G35660, AT4G37430, AT4G36220, AT1G67090, AT1G31800, AT4G12320, AT3G14650, AT3G14660, AT3G44970, AT5G38420, AT5G38410, AT1G07420, AT5G38430, AT3G10570, AT4G15110, AT2G45560	1967	283	26542	1.001295223	1	1	0.856338028
GOTERM_MF_DIRECT	GO:0016705~oxidoreductase activity, acting on paired donors, with incorporation or reduction of molecular oxygen	12	0.603925516	0.683180351	AT4G37430, AT4G36220, AT2G30490, AT1G31800, AT3G14650, AT3G14660, AT3G44970, AT5G43660, AT3G10230, AT4G15110, AT1G44446, AT2G45560	1498	148	18171	0.983527586	1	1	0.975161987
INTERPRO	IPR002401:Cytochrome P450, E-class, group I	11	0.55359839	0.9883747	AT4G37430, AT4G36220, AT2G30490, AT3G53130, AT4G12320, AT1G31800, AT3G14650, AT3G14660, AT3G10570, AT4G15110, AT2G45560	1739	230	22105	0.607933095	1	1	0.9883747
COG_ONTOLOGY	Secondary metabolites biosynthesis, transport, and catabolism	15	0.754906895	0.989083006	AT2G30490, AT3G53130, AT1G57770, AT2G34770, AT4G37430, AT4G36220, AT3G20320, AT1G31800, AT4G12320, AT3G14650, AT3G14660, AT3G44970, AT3G10570, AT4G15110, AT2G45560	216	276	2589	0.651419082	1	1	1
INTERPRO	IPR001128:Cytochrome P450	12	0.603925516	0.989381572	AT4G37430, AT4G36220, AT2G30490, AT3G53130, AT4G12320, AT1G31800, AT3G14650, AT3G14660, AT3G44970, AT3G10570, AT4G15110, AT2G45560	1739	249	22105	0.612594137	1	1	0.989381572
INTERPRO	IPR017972:Cytochrome P450, conserved site	10	0.503271263	0.994133822	AT4G37430, AT4G36220, AT2G30490, AT3G53130, AT4G12320, AT1G31800, AT3G44970, AT3G10570, AT4G15110, AT2G45560	1739	227	22105	0.559970412	1	1	0.994133822
GOTERM_MF_DIRECT	GO:0016709~oxidoreductase activity, acting on paired donors, with incorporation or reduction of molecular oxygen, NAD(P)H as one donor, and incorporation of one atom of oxygen	5	0.251635632	0.998692304	AT4G37430, AT4G36220, AT4G12320, AT3G10570, AT2G45560	1498	149	18171	0.407052804	1	1	0.998692304
GOTERM_MF_DIRECT	GO:0019825~oxygen binding	9	0.452944137	0.99916702	AT4G37430, AT3G53130, AT4G12320, AT1G31800, AT3G14650, AT3G14660, AT3G44970, AT3G10570, AT4G15110	1498	234	18171	0.466545137	1	1	0.99916702
Annotation Cluster 133	Enrichment Score: 0.14967011956027668
Category	Term	Count	%	PValue	Genes	List Total	Pop Hits	Pop Total	Fold Enrichment	Bonferroni	Benjamini	FDR
GOTERM_BP_DIRECT	GO:0003333~amino acid transmembrane transport	5	0.251635632	0.505336543	AT5G02180, AT5G15240, AT5G04770, AT2G39130, AT2G01170	1509	45	18499	1.362123555	1	1	0.967304625
GOTERM_MF_DIRECT	GO:0015171~amino acid transmembrane transporter activity	5	0.251635632	0.793964206	AT5G02180, AT5G15240, AT5G04770, AT2G39130, AT2G01170	1498	65	18171	0.933090274	1	1	0.975161987
INTERPRO	IPR013057:Amino acid transporter, transmembrane	3	0.150981379	0.886355641	AT5G02180, AT5G15240, AT2G39130	1739	46	22105	0.828999675	1	1	0.987242395
Annotation Cluster 134	Enrichment Score: 0.14638255574025172
Category	Term	Count	%	PValue	Genes	List Total	Pop Hits	Pop Total	Fold Enrichment	Bonferroni	Benjamini	FDR
UP_KEYWORDS	Serine protease	9	0.452944137	0.304534649	AT2G04160, AT5G45650, AT2G47940, AT4G18370, AT2G05920, AT5G44530, AT5G46390, AT1G11750, AT5G45390	1967	86	26542	1.412125655	1	0.839218699	0.716636193
INTERPRO	IPR010259:Proteinase inhibitor I9	4	0.201308505	0.807831314	AT2G04160, AT5G45650, AT2G05920, AT5G44530	1739	54	22105	0.941579878	1	1	0.987242395
INTERPRO	IPR023828:Peptidase S8, subtilisin, Ser-active site	4	0.201308505	0.827086849	AT2G04160, AT5G45650, AT2G05920, AT5G44530	1739	56	22105	0.907952025	1	1	0.987242395
INTERPRO	IPR000209:Peptidase S8/S53 domain	4	0.201308505	0.827086849	AT2G04160, AT5G45650, AT2G05920, AT5G44530	1739	56	22105	0.907952025	1	1	0.987242395
INTERPRO	IPR015500:Peptidase S8, subtilisin-related	4	0.201308505	0.844664832	AT2G04160, AT5G45650, AT2G05920, AT5G44530	1739	58	22105	0.876643334	1	1	0.987242395
UP_KEYWORDS	Autocatalytic cleavage	3	0.150981379	0.931023464	AT5G45650, AT2G05920, AT5G44530	1967	57	26542	0.71019185	1	1	0.931023464
Annotation Cluster 135	Enrichment Score: 0.14493708995986
Category	Term	Count	%	PValue	Genes	List Total	Pop Hits	Pop Total	Fold Enrichment	Bonferroni	Benjamini	FDR
SMART	SM00848:SM00848	3	0.150981379	0.454381373	AT1G09850, AT3G48350, AT5G43060	443	29	8423	1.966918347	1	1	1
SMART	SM00645:Pept_C1	3	0.150981379	0.522998004	AT1G09850, AT3G48350, AT5G43060	443	33	8423	1.728504002	1	1	1
INTERPRO	IPR025661:Cysteine peptidase, asparagine active site	3	0.150981379	0.617306267	AT1G09850, AT3G48350, AT5G43060	1739	26	22105	1.466691733	1	1	0.987242395
INTERPRO	IPR000169:Cysteine peptidase, cysteine active site	3	0.150981379	0.657932141	AT1G09850, AT3G48350, AT5G43060	1739	28	22105	1.361928037	1	1	0.987242395
INTERPRO	IPR025660:Cysteine peptidase, histidine active site	3	0.150981379	0.657932141	AT1G09850, AT3G48350, AT5G43060	1739	28	22105	1.361928037	1	1	0.987242395
INTERPRO	IPR013201:Proteinase inhibitor I29, cathepsin propeptide	3	0.150981379	0.695024954	AT1G09850, AT3G48350, AT5G43060	1739	30	22105	1.271132835	1	1	0.987242395
INTERPRO	IPR013128:Peptidase C1A, papain	3	0.150981379	0.773307556	AT1G09850, AT3G48350, AT5G43060	1739	35	22105	1.08954243	1	1	0.987242395
GOTERM_CC_DIRECT	GO:0005764~lysosome	3	0.150981379	0.779282049	AT1G09850, AT3G48350, AT5G43060	1897	37	25147	1.07482654	1	1	0.819852941
INTERPRO	IPR000668:Peptidase C1A, papain C-terminal	3	0.150981379	0.786679491	AT1G09850, AT3G48350, AT5G43060	1739	36	22105	1.059277362	1	1	0.987242395
GOTERM_MF_DIRECT	GO:0004197~cysteine-type endopeptidase activity	4	0.201308505	0.823381273	AT1G09850, AT5G65450, AT3G48350, AT5G43060	1498	53	18171	0.915484797	1	1	0.975161987
GOTERM_CC_DIRECT	GO:0005615~extracellular space	8	0.402617011	0.877269989	AT1G75880, AT4G30610, AT5G51550, AT1G78670, AT1G05065, AT1G09850, AT3G48350, AT5G43060	1897	132	25147	0.803405696	1	1	0.877269989
UP_KEYWORDS	Thiol protease	5	0.251635632	0.883253428	AT3G54130, AT1G09850, AT5G65450, AT3G48350, AT5G43060	1967	85	26542	0.793743832	1	1	0.883253428
GOTERM_MF_DIRECT	GO:0008234~cysteine-type peptidase activity	3	0.150981379	0.978069344	AT1G09850, AT3G48350, AT5G43060	1498	67	18171	0.5431421	1	1	0.978069344
Annotation Cluster 136	Enrichment Score: 0.1173299404855932
Category	Term	Count	%	PValue	Genes	List Total	Pop Hits	Pop Total	Fold Enrichment	Bonferroni	Benjamini	FDR
INTERPRO	IPR005225:Small GTP-binding protein domain	11	0.55359839	0.524993785	AT1G75840, AT1G62750, AT3G16100, AT1G20090, AT5G10260, AT1G56330, AT5G08650, AT1G02130, AT5G58370, AT4G20360, AT5G66470	1739	125	22105	1.118596895	1	1	0.987242395
UP_SEQ_FEATURE	short sequence motif:Effector region	3	0.150981379	0.66803147	AT1G75840, AT1G20090, AT1G02130	800	25	8938	1.3407	1	1	0.998504114
UP_KEYWORDS	Methylation	10	0.503271263	0.693239882	AT1G75840, AT3G16100, AT5G03380, AT1G20090, AT2G21330, AT3G53420, AT5G10260, AT4G35100, AT1G22840, AT4G10040	1967	137	26542	0.984937602	1	1	0.856338028
UP_SEQ_FEATURE	lipid moiety-binding region:S-geranylgeranyl cysteine	3	0.150981379	0.72810789	AT1G75840, AT1G20090, AT1G02130	800	28	8938	1.197053571	1	1	0.998504114
INTERPRO	IPR001806:Small GTPase superfamily	5	0.251635632	0.904919828	AT1G75840, AT3G16100, AT1G20090, AT5G10260, AT1G02130	1739	84	22105	0.756626687	1	1	0.987242395
UP_KEYWORDS	Prenylation	6	0.301962758	0.957121836	AT1G75840, AT3G16100, AT5G03380, AT1G20090, AT5G10260, AT1G02130	1967	124	26542	0.652918313	1	1	0.957121836
GOTERM_BP_DIRECT	GO:0007264~small GTPase mediated signal transduction	5	0.251635632	0.984198562	AT1G75840, AT3G16100, AT1G20090, AT5G10260, AT1G02130	1509	112	18499	0.547281785	1	1	0.984198562
Annotation Cluster 137	Enrichment Score: 0.10798156526040034
Category	Term	Count	%	PValue	Genes	List Total	Pop Hits	Pop Total	Fold Enrichment	Bonferroni	Benjamini	FDR
SMART	SM00733:Mterf	3	0.150981379	0.539226395	AT5G55580, AT2G34620, AT4G38160	443	34	8423	1.677665649	1	1	1
GOTERM_MF_DIRECT	GO:0003690~double-stranded DNA binding	6	0.301962758	0.728880694	AT5G55580, AT2G34620, AT5G24630, AT5G11200, AT4G38680, AT4G38160	1498	73	18171	0.997000567	1	1	0.975161987
INTERPRO	IPR003690:Mitochodrial transcription termination factor-related	3	0.150981379	0.773307556	AT5G55580, AT2G34620, AT4G38160	1739	35	22105	1.08954243	1	1	0.987242395
GOTERM_BP_DIRECT	GO:0042255~ribosome assembly	3	0.150981379	0.803819788	AT5G55580, AT2G34620, AT4G38160	1509	36	18499	1.021592666	1	1	0.967304625
GOTERM_MF_DIRECT	GO:0003727~single-stranded RNA binding	3	0.150981379	0.94776437	AT5G55580, AT2G34620, AT4G38160	1498	55	18171	0.661645831	1	1	0.975161987
GOTERM_BP_DIRECT	GO:0008380~RNA splicing	7	0.352289884	0.971564626	AT5G55580, AT5G16140, AT2G34620, AT4G38160, AT2G40650, AT1G02140, AT4G25270	1509	137	18499	0.626377985	1	1	0.971564626
Annotation Cluster 138	Enrichment Score: 0.10752169408510565
Category	Term	Count	%	PValue	Genes	List Total	Pop Hits	Pop Total	Fold Enrichment	Bonferroni	Benjamini	FDR
GOTERM_MF_DIRECT	GO:0015079~potassium ion transmembrane transporter activity	3	0.150981379	0.575899367	AT4G04850, AT2G40540, AT4G33530	1498	23	18171	1.582196552	1	1	0.975161987
GOTERM_BP_DIRECT	GO:0006813~potassium ion transport	4	0.201308505	0.90830013	AT4G04850, AT2G40540, AT4G33530, AT5G02940	1509	65	18499	0.754406892	1	1	0.967304625
UP_KEYWORDS	Potassium transport	4	0.201308505	0.909617779	AT4G04850, AT4G18290, AT2G40540, AT4G33530	1967	72	26542	0.749646952	1	1	0.909617779
Annotation Cluster 139	Enrichment Score: 0.10618043083648071
Category	Term	Count	%	PValue	Genes	List Total	Pop Hits	Pop Total	Fold Enrichment	Bonferroni	Benjamini	FDR
GOTERM_MF_DIRECT	GO:0004693~cyclin-dependent protein serine/threonine kinase activity	4	0.201308505	0.683826788	AT5G67260, AT5G48640, AT5G48630, AT3G21870	1498	42	18171	1.155254625	1	1	0.975161987
SMART	SM00385:CYCLIN	3	0.150981379	0.71481506	AT5G67260, AT5G48640, AT5G48630	443	47	8423	1.213630469	1	1	1
UP_KEYWORDS	Cell division	13	0.654252642	0.724338091	AT5G67260, AT2G29680, AT3G57860, AT5G48640, AT5G48630, AT3G51670, AT3G21870, AT5G55230, AT2G18290, AT3G43210, AT1G73177, AT5G01230, AT1G22530	1967	185	26542	0.948202091	1	1	0.856338028
UP_KEYWORDS	Cyclin	4	0.201308505	0.738867583	AT5G67260, AT5G48640, AT5G48630, AT3G21870	1967	51	26542	1.058325109	1	1	0.856338028
GOTERM_BP_DIRECT	GO:0051726~regulation of cell cycle	6	0.301962758	0.752455951	AT5G67260, AT2G18040, AT2G29680, AT5G48640, AT5G48630, AT3G21870	1509	76	18499	0.967824631	1	1	0.967304625
UP_KEYWORDS	Cell cycle	16	0.805234021	0.777682144	AT5G67260, AT2G29680, AT3G10525, AT3G57860, AT5G48640, AT5G48630, AT3G51670, AT3G21870, AT5G55230, AT3G15150, AT2G18290, AT3G43210, AT1G73177, AT5G01230, AT1G22530, AT5G55280	1967	238	26542	0.907135808	1	1	0.856338028
GOTERM_BP_DIRECT	GO:0007049~cell cycle	9	0.452944137	0.787112955	AT5G67260, AT3G10525, AT5G48640, AT3G15150, AT5G48630, AT3G51670, AT3G21870, AT1G22530, AT5G55280	1509	122	18499	0.904360721	1	1	0.967304625
INTERPRO	IPR006671:Cyclin, N-terminal	3	0.150981379	0.853167709	AT5G67260, AT5G48640, AT5G48630	1739	42	22105	0.907952025	1	1	0.987242395
INTERPRO	IPR013763:Cyclin-like	4	0.201308505	0.868116282	AT5G67260, AT5G48640, AT5G48630, AT3G21870	1739	61	22105	0.833529728	1	1	0.987242395
GOTERM_BP_DIRECT	GO:0051301~cell division	12	0.603925516	0.971886097	AT5G67260, AT2G29680, AT3G57860, AT2G18290, AT5G48640, AT5G48630, AT3G51670, AT5G40770, AT1G73177, AT5G01230, AT3G21870, AT1G22530	1509	218	18499	0.674813504	1	1	0.971886097
Annotation Cluster 140	Enrichment Score: 0.08694896476893903
Category	Term	Count	%	PValue	Genes	List Total	Pop Hits	Pop Total	Fold Enrichment	Bonferroni	Benjamini	FDR
INTERPRO	IPR023313:Ubiquitin-conjugating enzyme, active site	3	0.150981379	0.72872442	AT3G57870, AT5G25760, AT4G36410	1739	32	22105	1.191687033	1	1	0.987242395
INTERPRO	IPR016135:Ubiquitin-conjugating enzyme/RWD-like	4	0.201308505	0.836079018	AT1G51730, AT3G57870, AT5G25760, AT4G36410	1739	57	22105	0.892023042	1	1	0.987242395
INTERPRO	IPR000608:Ubiquitin-conjugating enzyme, E2	3	0.150981379	0.90020715	AT3G57870, AT5G25760, AT4G36410	1739	48	22105	0.794458022	1	1	0.987242395
Annotation Cluster 141	Enrichment Score: 0.07437502455306336
Category	Term	Count	%	PValue	Genes	List Total	Pop Hits	Pop Total	Fold Enrichment	Bonferroni	Benjamini	FDR
SMART	SM00768:X8	4	0.201308505	0.680797199	AT5G35740, AT3G07320, AT5G61130, AT5G58480	443	66	8423	1.152336001	1	1	1
INTERPRO	IPR012946:X8	4	0.201308505	0.900302818	AT5G35740, AT3G07320, AT5G61130, AT5G58480	1739	66	22105	0.770383536	1	1	0.987242395
GOTERM_MF_DIRECT	GO:0030247~polysaccharide binding	5	0.251635632	0.976042114	AT5G35740, AT3G07320, AT5G61130, AT5G39790, AT5G58480	1498	104	18171	0.583181421	1	1	0.976042114
Annotation Cluster 142	Enrichment Score: 0.07026073712693566
Category	Term	Count	%	PValue	Genes	List Total	Pop Hits	Pop Total	Fold Enrichment	Bonferroni	Benjamini	FDR
UP_SEQ_FEATURE	domain:K-box	4	0.201308505	0.463145248	AT1G24260, AT4G34190, AT5G15800, AT2G45660	800	28	8938	1.596071429	1	1	0.998504114
INTERPRO	IPR002487:Transcription factor, K-box	4	0.201308505	0.61871508	AT1G77080, AT1G24260, AT5G15800, AT2G45660	1739	40	22105	1.271132835	1	1	0.987242395
UP_SEQ_FEATURE	domain:MADS-box	4	0.201308505	0.690145349	AT1G24260, AT4G34190, AT5G15800, AT2G45660	800	39	8938	1.145897436	1	1	0.998504114
SMART	SM00432:MADS	4	0.201308505	0.905919845	AT1G77080, AT1G24260, AT5G15800, AT2G45660	443	101	8423	0.753011644	1	1	1
GOTERM_BP_DIRECT	GO:0000165~MAPK cascade	3	0.150981379	0.966822188	AT1G24260, AT5G15800, AT2G45660	1509	62	18499	0.593182838	1	1	0.967304625
GOTERM_BP_DIRECT	GO:0045944~positive regulation of transcription from RNA polymerase II promoter	5	0.251635632	0.99204156	AT1G24260, AT5G48640, AT5G48630, AT5G15800, AT2G45660	1509	123	18499	0.498337886	1	1	0.99204156
UP_KEYWORDS	Flowering	5	0.251635632	0.992976888	AT4G00650, AT1G77080, AT1G24260, AT5G15800, AT2G45660	1967	138	26542	0.488900186	1	1	0.992976888
INTERPRO	IPR002100:Transcription factor, MADS-box	4	0.201308505	0.993030554	AT1G77080, AT1G24260, AT5G15800, AT2G45660	1739	109	22105	0.466470765	1	1	0.993030554
GOTERM_BP_DIRECT	GO:0009908~flower development	8	0.402617011	0.997909851	AT4G00650, AT1G77080, AT3G56090, AT1G24260, AT3G10570, AT5G15800, AT4G24670, AT2G45660	1509	202	18499	0.485509386	1	1	0.997909851
UP_KEYWORDS	Differentiation	5	0.251635632	0.997955825	AT4G00650, AT1G24260, AT1G05065, AT5G15800, AT2G45660	1967	159	26542	0.424328464	1	1	0.997955825
GOTERM_MF_DIRECT	GO:0000977~RNA polymerase II regulatory region sequence-specific DNA binding	3	0.150981379	0.999799201	AT1G24260, AT5G15800, AT2G45660	1498	128	18171	0.284300943	1	1	0.999799201
Annotation Cluster 143	Enrichment Score: 0.058680784544639666
Category	Term	Count	%	PValue	Genes	List Total	Pop Hits	Pop Total	Fold Enrichment	Bonferroni	Benjamini	FDR
SMART	SM00331:PP2C_SIG	3	0.150981379	0.380461061	AT3G51470, AT2G30170, AT5G66720	443	25	8423	2.281625282	1	1	1
SMART	SM00332:PP2Cc	3	0.150981379	0.931238134	AT3G51470, AT2G30170, AT5G66720	443	81	8423	0.704205334	1	1	1
UP_KEYWORDS	Protein phosphatase	5	0.251635632	0.98450198	AT3G51470, AT2G30170, AT3G06110, AT5G66720, AT1G59830	1967	124	26542	0.544098595	1	1	0.98450198
INTERPRO	IPR001932:Protein phosphatase 2C (PP2C)-like	3	0.150981379	0.990391009	AT3G51470, AT2G30170, AT5G66720	1739	82	22105	0.465048598	1	1	0.990391009
UP_SEQ_FEATURE	metal ion-binding site:Manganese 1; via carbonyl oxygen	3	0.150981379	0.993827689	AT3G51470, AT2G30170, AT5G66720	800	77	8938	0.435292208	1	1	0.998504114
UP_SEQ_FEATURE	domain:PP2C-like	3	0.150981379	0.994772198	AT3G51470, AT2G30170, AT5G66720	800	79	8938	0.424272152	1	1	0.998504114
UP_SEQ_FEATURE	metal ion-binding site:Manganese 1	3	0.150981379	0.996556679	AT3G51470, AT2G30170, AT5G66720	800	84	8938	0.399017857	1	1	0.998504114
UP_SEQ_FEATURE	metal ion-binding site:Manganese 2	3	0.150981379	0.996833762	AT3G51470, AT2G30170, AT5G66720	800	85	8938	0.394323529	1	1	0.998504114
Annotation Cluster 144	Enrichment Score: 0.049218172628833316
Category	Term	Count	%	PValue	Genes	List Total	Pop Hits	Pop Total	Fold Enrichment	Bonferroni	Benjamini	FDR
UP_KEYWORDS	Endonuclease	5	0.251635632	0.845851752	AT2G04270, AT5G46110, AT2G02990, AT1G67660, AT3G43920	1967	79	26542	0.854028174	1	1	0.856338028
GOTERM_MF_DIRECT	GO:0004519~endonuclease activity	4	0.201308505	0.906646809	AT2G04270, AT5G46110, AT1G11290, AT1G67660	1498	64	18171	0.758135848	1	1	0.975161987
UP_KEYWORDS	Nuclease	8	0.402617011	0.928139148	AT2G04270, AT2G05160, AT5G46110, AT5G02250, AT2G02990, AT1G67660, AT3G43920, AT3G20540	1967	148	26542	0.729386224	1	1	0.928139148
Annotation Cluster 145	Enrichment Score: 0.03495106063903622
Category	Term	Count	%	PValue	Genes	List Total	Pop Hits	Pop Total	Fold Enrichment	Bonferroni	Benjamini	FDR
GOTERM_MF_DIRECT	GO:0004364~glutathione transferase activity	4	0.201308505	0.894814303	AT1G10370, AT5G44000, AT1G19450, AT5G16710	1498	62	18171	0.782591843	1	1	0.975161987
INTERPRO	IPR010987:Glutathione S-transferase, C-terminal-like	4	0.201308505	0.911059882	AT1G10370, AT5G44000, AT5G12110, AT5G16710	1739	68	22105	0.747725197	1	1	0.987242395
INTERPRO	IPR004045:Glutathione S-transferase, N-terminal	3	0.150981379	0.963533853	AT1G10370, AT5G44000, AT5G16710	1739	63	22105	0.60530135	1	1	0.987242395
Annotation Cluster 146	Enrichment Score: 0.03308280013981396
Category	Term	Count	%	PValue	Genes	List Total	Pop Hits	Pop Total	Fold Enrichment	Bonferroni	Benjamini	FDR
COG_ONTOLOGY	Signal transduction mechanisms / Cytoskeleton / Cell division and chromosome partitioning / General function prediction only	3	0.150981379	0.742720706	AT5G47100, AT5G07320, AT4G33000	216	31	2589	1.159946237	1	1	1
INTERPRO	IPR018247:EF-Hand 1, calcium-binding site	8	0.402617011	0.959486737	AT1G73440, AT5G47100, AT4G38810, AT3G44330, AT5G07320, AT1G21540, AT5G28900, AT4G33000	1739	152	22105	0.669017282	1	1	0.987242395
SMART	SM00054:EFh	4	0.201308505	0.966278443	AT1G73440, AT5G47100, AT5G07320, AT4G33000	443	127	8423	0.59885178	1	1	1
INTERPRO	IPR011992:EF-hand-like domain	8	0.402617011	0.995069678	AT1G73440, AT1G15860, AT5G47100, AT4G38810, AT4G26700, AT5G07320, AT5G28900, AT4G33000	1739	194	22105	0.524178489	1	1	0.995069678
INTERPRO	IPR002048:EF-hand domain	6	0.301962758	0.997161974	AT1G73440, AT5G47100, AT4G38810, AT5G07320, AT5G28900, AT4G33000	1739	165	22105	0.462230122	1	1	0.997161974
Annotation Cluster 147	Enrichment Score: 0.031192743041019693
Category	Term	Count	%	PValue	Genes	List Total	Pop Hits	Pop Total	Fold Enrichment	Bonferroni	Benjamini	FDR
GOTERM_BP_DIRECT	GO:0006281~DNA repair	13	0.654252642	0.875425491	AT1G14410, AT5G24850, AT5G46110, AT1G11780, AT5G43210, AT4G25290, AT2G36490, AT3G20540, AT1G49980, AT5G58760, AT2G47590, AT3G15620, AT2G22260	1509	194	18499	0.821486886	1	1	0.967304625
UP_KEYWORDS	DNA repair	7	0.352289884	0.952320835	AT1G14410, AT5G47870, AT1G11780, AT5G58760, AT3G20540, AT3G15620, AT2G22260	1967	140	26542	0.674682257	1	1	0.952320835
UP_KEYWORDS	DNA damage	7	0.352289884	0.966984018	AT1G14410, AT5G47870, AT1G11780, AT5G58760, AT3G20540, AT3G15620, AT2G22260	1967	148	26542	0.638212946	1	1	0.966984018
Annotation Cluster 148	Enrichment Score: 0.028325964508781568
Category	Term	Count	%	PValue	Genes	List Total	Pop Hits	Pop Total	Fold Enrichment	Bonferroni	Benjamini	FDR
SMART	SM00710:PbH1	3	0.150981379	0.800541504	AT3G06770, AT3G15720, AT4G33440	443	56	8423	1.018582715	1	1	1
GOTERM_MF_DIRECT	GO:0004650~polygalacturonase activity	4	0.201308505	0.939147994	AT1G70370, AT3G06770, AT3G15720, AT4G33440	1498	71	18171	0.68339006	1	1	0.975161987
INTERPRO	IPR006626:Parallel beta-helix repeat	3	0.150981379	0.941296716	AT3G06770, AT3G15720, AT4G33440	1739	56	22105	0.680964019	1	1	0.987242395
INTERPRO	IPR000743:Glycoside hydrolase, family 28	3	0.150981379	0.958178578	AT3G06770, AT3G15720, AT4G33440	1739	61	22105	0.625147296	1	1	0.987242395
INTERPRO	IPR012334:Pectin lyase fold	5	0.251635632	0.998565741	AT4G02320, AT3G06770, AT5G09760, AT3G15720, AT4G33440	1739	155	22105	0.41004285	1	1	0.998565741
INTERPRO	IPR011050:Pectin lyase fold/virulence factor	5	0.251635632	0.998565741	AT4G02320, AT3G06770, AT5G09760, AT3G15720, AT4G33440	1739	155	22105	0.41004285	1	1	0.998565741
Annotation Cluster 149	Enrichment Score: 0.017780943720633522
Category	Term	Count	%	PValue	Genes	List Total	Pop Hits	Pop Total	Fold Enrichment	Bonferroni	Benjamini	FDR
SMART	SM00248:ANK	4	0.201308505	0.905919845	AT4G35450, AT5G12320, AT5G04690, AT5G66055	443	101	8423	0.753011644	1	1	1
INTERPRO	IPR002110:Ankyrin repeat	5	0.251635632	0.971305826	AT4G35450, AT5G12320, AT5G04690, AT1G50900, AT5G66055	1739	106	22105	0.59959096	1	1	0.987242395
UP_KEYWORDS	ANK repeat	4	0.201308505	0.980531576	AT4G35450, AT5G12320, AT1G50900, AT5G66055	1967	99	26542	0.545197784	1	1	0.980531576
INTERPRO	IPR020683:Ankyrin repeat-containing domain	5	0.251635632	0.983940585	AT4G35450, AT5G12320, AT5G04690, AT1G50900, AT5G66055	1739	116	22105	0.547902084	1	1	0.987242395
Annotation Cluster 150	Enrichment Score: 0.013774035548771359
Category	Term	Count	%	PValue	Genes	List Total	Pop Hits	Pop Total	Fold Enrichment	Bonferroni	Benjamini	FDR
INTERPRO	IPR011990:Tetratricopeptide-like helical	38	1.9124308	0.858659242	AT3G53560, AT4G19160, AT1G55480, AT4G02100, AT4G16390, AT3G29230, AT2G31400, AT3G05625, AT5G46570, AT3G02650, AT4G21880, AT3G59040, AT3G14110, AT3G14330, AT1G27460, AT4G34830, AT5G50450, AT1G15290, AT5G04810, AT5G02830, AT3G27080, AT5G21222, AT1G11290, AT3G58620, AT2G38780, AT1G18660, AT3G26630, AT4G25270, AT3G54360, AT2G35130, AT3G17970, AT2G22410, AT5G11310, AT1G02150, AT2G02980, AT1G22700, AT1…	1739	549	22105	0.879836935	1	1	0.987242395
INTERPRO	IPR002885:Pentatricopeptide repeat	28	1.409159537	0.968592208	AT5G03800, AT4G16390, AT3G29230, AT2G31400, AT2G17033, AT3G02650, AT4G21880, AT3G59040, AT1G10910, AT3G14330, AT5G10690, AT4G34830, AT5G04810, AT1G01970, AT5G02830, AT5G21222, AT1G11290, AT1G80550, AT3G26630, AT4G25270, AT2G35130, AT3G53170, AT3G14580, AT2G22410, AT5G11310, AT1G02150, AT2G02980, AT2G29760	1739	469	22105	0.758885275	1	1	0.987242395
UP_SEQ_FEATURE	repeat:PPR 3	30	1.50981379	0.970479525	AT3G49140, AT5G03800, AT4G16390, AT3G29230, AT2G31400, AT2G17033, AT3G02650, AT4G21880, AT2G32690, AT3G59040, AT1G10910, AT3G14330, AT5G10690, AT4G34830, AT5G04810, AT1G01970, AT5G02830, AT5G21222, AT1G11290, AT1G80550, AT3G26630, AT4G25270, AT2G35130, AT3G53170, AT3G14580, AT2G22410, AT5G11310, AT1G02150, AT2G02980, AT2G29760	800	438	8938	0.765239726	1	1	0.998504114
UP_SEQ_FEATURE	repeat:PPR 6	29	1.459486663	0.971396833	AT3G49140, AT5G03800, AT4G16390, AT3G29230, AT2G31400, AT3G02650, AT4G21880, AT2G32690, AT3G59040, AT1G10910, AT3G14330, AT5G10690, AT4G34830, AT5G04810, AT1G01970, AT5G02830, AT5G21222, AT1G11290, AT1G80550, AT3G26630, AT4G25270, AT2G35130, AT3G53170, AT3G14580, AT2G22410, AT5G11310, AT1G02150, AT2G02980, AT2G29760	800	426	8938	0.760569249	1	1	0.998504114
UP_SEQ_FEATURE	repeat:PPR 7	28	1.409159537	0.972347634	AT3G49140, AT5G03800, AT4G16390, AT3G29230, AT2G31400, AT3G02650, AT4G21880, AT2G32690, AT3G59040, AT1G10910, AT3G14330, AT5G10690, AT4G34830, AT5G04810, AT5G02830, AT5G21222, AT1G11290, AT1G80550, AT3G26630, AT4G25270, AT2G35130, AT3G53170, AT3G14580, AT2G22410, AT5G11310, AT1G02150, AT2G02980, AT2G29760	800	414	8938	0.755628019	1	1	0.998504114
UP_SEQ_FEATURE	repeat:PPR 1	30	1.50981379	0.975020724	AT3G49140, AT5G03800, AT4G16390, AT3G29230, AT2G31400, AT2G17033, AT3G02650, AT4G21880, AT2G32690, AT3G59040, AT1G10910, AT3G14330, AT5G10690, AT4G34830, AT5G04810, AT1G01970, AT5G02830, AT5G21222, AT1G11290, AT1G80550, AT3G26630, AT4G25270, AT2G35130, AT3G53170, AT3G14580, AT2G22410, AT5G11310, AT1G02150, AT2G02980, AT2G29760	800	443	8938	0.756602709	1	1	0.998504114
UP_SEQ_FEATURE	repeat:PPR 2	30	1.50981379	0.975020724	AT3G49140, AT5G03800, AT4G16390, AT3G29230, AT2G31400, AT2G17033, AT3G02650, AT4G21880, AT2G32690, AT3G59040, AT1G10910, AT3G14330, AT5G10690, AT4G34830, AT5G04810, AT1G01970, AT5G02830, AT5G21222, AT1G11290, AT1G80550, AT3G26630, AT4G25270, AT2G35130, AT3G53170, AT3G14580, AT2G22410, AT5G11310, AT1G02150, AT2G02980, AT2G29760	800	443	8938	0.756602709	1	1	0.998504114
UP_SEQ_FEATURE	repeat:PPR 5	29	1.459486663	0.975025659	AT3G49140, AT5G03800, AT4G16390, AT3G29230, AT2G31400, AT3G02650, AT4G21880, AT2G32690, AT3G59040, AT1G10910, AT3G14330, AT5G10690, AT4G34830, AT5G04810, AT1G01970, AT5G02830, AT5G21222, AT1G11290, AT1G80550, AT3G26630, AT4G25270, AT2G35130, AT3G53170, AT3G14580, AT2G22410, AT5G11310, AT1G02150, AT2G02980, AT2G29760	800	430	8938	0.753494186	1	1	0.998504114
UP_SEQ_FEATURE	repeat:PPR 4	29	1.459486663	0.978986817	AT3G49140, AT5G03800, AT4G16390, AT3G29230, AT2G31400, AT3G02650, AT4G21880, AT2G32690, AT3G59040, AT1G10910, AT3G14330, AT5G10690, AT4G34830, AT5G04810, AT1G01970, AT5G02830, AT5G21222, AT1G11290, AT1G80550, AT3G26630, AT4G25270, AT2G35130, AT3G53170, AT3G14580, AT2G22410, AT5G11310, AT1G02150, AT2G02980, AT2G29760	800	435	8938	0.744833333	1	1	0.998504114
UP_SEQ_FEATURE	repeat:PPR 8	26	1.308505284	0.982806695	AT3G49140, AT5G03800, AT4G16390, AT3G29230, AT2G31400, AT3G02650, AT2G32690, AT3G59040, AT1G10910, AT3G14330, AT5G10690, AT4G34830, AT5G04810, AT5G02830, AT5G21222, AT1G11290, AT1G80550, AT3G26630, AT4G25270, AT2G35130, AT3G53170, AT3G14580, AT2G22410, AT5G11310, AT2G02980, AT2G29760	800	401	8938	0.724401496	1	1	0.998504114
UP_SEQ_FEATURE	repeat:PPR 9	24	1.207851032	0.983258259	AT3G49140, AT5G03800, AT5G21222, AT4G16390, AT1G11290, AT3G29230, AT2G31400, AT1G80550, AT3G26630, AT4G25270, AT3G02650, AT3G53170, AT2G35130, AT2G32690, AT3G59040, AT2G22410, AT5G11310, AT3G14330, AT1G10910, AT5G10690, AT4G34830, AT2G02980, AT5G04810, AT2G29760	800	375	8938	0.71504	1	1	0.998504114
UP_SEQ_FEATURE	repeat:PPR 10	20	1.006542526	0.991168469	AT3G49140, AT5G03800, AT5G21222, AT1G11290, AT3G29230, AT2G31400, AT1G80550, AT3G26630, AT4G25270, AT3G53170, AT2G35130, AT2G32690, AT3G59040, AT2G22410, AT5G11310, AT3G14330, AT4G34830, AT2G02980, AT5G04810, AT2G29760	800	336	8938	0.665029762	1	1	0.998504114
UP_SEQ_FEATURE	repeat:PPR 11	13	0.654252642	0.999234285	AT3G49140, AT5G03800, AT5G21222, AT1G11290, AT3G29230, AT2G31400, AT3G26630, AT2G35130, AT2G32690, AT2G22410, AT5G11310, AT5G04810, AT2G29760	800	281	8938	0.516877224	1	1	0.999234285
Annotation Cluster 151	Enrichment Score: 0.01052933038360595
Category	Term	Count	%	PValue	Genes	List Total	Pop Hits	Pop Total	Fold Enrichment	Bonferroni	Benjamini	FDR
UP_KEYWORDS	Receptor	38	1.9124308	0.789524427	AT1G11340, AT1G72930, AT4G03390, AT4G23740, AT1G66150, AT2G38310, AT4G39400, AT5G05440, AT1G78530, AT1G49730, AT2G40330, AT5G51560, AT1G42540, AT2G45340, AT2G25790, AT1G11130, AT5G24850, AT1G12460, AT5G67280, AT1G34210, AT5G43970, AT1G02280, AT5G60270, AT1G31420, AT3G59110, AT4G23210, AT1G51940, AT5G07180, AT4G26540, AT2G18890, AT4G20140, AT4G11460, AT2G20850, AT2G47590, AT1G60800, AT3G46290, AT1…	1967	560	26542	0.915640206	1	1	0.856338028
SMART	SM00220:S_TKc	35	1.761449421	0.928092399	AT5G01920, AT1G11340, AT5G61350, AT1G66150, AT4G39400, AT3G18750, AT1G53510, AT1G78530, AT1G49730, AT4G14480, AT5G45820, AT2G23070, AT3G06620, AT2G31010, AT5G21222, AT1G34210, AT5G26110, AT5G60270, AT1G30570, AT1G31420, AT3G59110, AT4G23210, AT1G51940, AT5G07180, AT4G26540, AT2G18890, AT4G20140, AT4G11460, AT3G24715, AT2G25220, AT1G79570, AT1G60800, AT3G46290, AT5G54380, AT1G72180	443	803	8423	0.828734795	1	1	1
UP_SEQ_FEATURE	binding site:ATP	32	1.610468042	0.965614361	AT5G27450, AT4G03390, AT5G61350, AT4G23740, AT1G66150, AT4G39400, AT4G11010, AT3G18750, AT1G53510, AT1G79600, AT5G63310, AT5G45820, AT5G13280, AT2G25790, AT1G11130, AT5G24850, AT1G12460, AT1G34210, AT2G46070, AT1G30570, AT1G31420, AT4G09320, AT4G23210, AT5G07180, AT5G64050, AT4G26540, AT4G20140, AT4G11460, AT2G46340, AT3G46290, AT1G56190, AT5G54380	800	459	8938	0.778910675	1	1	0.998504114
INTERPRO	IPR013320:Concanavalin A-like lectin/glucanase, subgroup	29	1.459486663	0.975940157	AT1G11340, AT5G61350, AT4G23740, AT1G66150, AT4G39400, AT1G49730, AT5G65730, AT5G51560, AT4G37800, AT1G80640, AT2G45340, AT1G32170, AT1G12240, AT1G34210, AT5G60270, AT1G30570, AT4G23210, AT1G14720, AT1G51940, AT2G18890, AT4G20140, AT4G11460, AT2G01850, AT3G13790, AT3G13690, AT2G25220, AT1G60800, AT3G46290, AT5G54380	1739	493	22105	0.747725197	1	1	0.987242395
GOTERM_MF_DIRECT	GO:0004672~protein kinase activity	29	1.459486663	0.983579749	AT5G01920, AT2G30390, AT4G24810, AT4G03390, AT5G61350, AT4G23740, AT5G46570, AT4G39400, AT3G18750, AT1G79600, AT1G49730, AT5G51560, AT4G14480, AT2G45340, AT3G24190, AT2G25790, AT1G11130, AT2G31010, AT5G21222, AT5G67280, AT5G16810, AT5G11410, AT3G24715, AT2G20850, AT1G79570, AT2G46340, AT3G46290, AT5G54380, AT1G72180	1498	482	18171	0.729823721	1	1	0.983579749
UP_KEYWORDS	Kinase	76	3.8248616	0.989901864	AT4G27600, AT1G11340, AT4G24810, AT1G69200, AT5G27450, AT4G03390, AT3G57560, AT5G46570, AT3G54090, AT4G02260, AT3G18750, AT4G11010, AT1G79600, AT5G63310, AT5G51560, AT1G80640, AT4G14480, AT5G13280, AT3G06620, AT2G31010, AT1G34210, AT1G11390, AT3G24030, AT3G06580, AT2G46070, AT5G26110, AT5G60270, AT1G30570, AT1G31420, AT3G59110, AT4G09320, AT4G23210, AT1G51940, AT5G07180, AT1G55810, AT2G18890, AT4…	1967	1285	26542	0.798067728	1	1	0.989901864
INTERPRO	IPR001245:Serine-threonine/tyrosine-protein kinase catalytic domain	19	0.9562154	0.994114729	AT3G06620, AT2G31010, AT1G11340, AT1G30570, AT4G03390, AT5G61350, AT4G23210, AT1G51940, AT2G18890, AT4G11460, AT3G24715, AT2G20850, AT5G51560, AT1G80640, AT1G79570, AT2G45340, AT3G46290, AT2G43230, AT5G54380	1739	379	22105	0.637243374	1	1	0.994114729
UP_SEQ_FEATURE	domain:Protein kinase	26	1.308505284	0.995119066	AT4G03390, AT5G61350, AT4G23740, AT1G66150, AT4G39400, AT3G18750, AT1G53510, AT1G79600, AT5G45820, AT2G25790, AT1G11130, AT1G12460, AT5G21222, AT1G34210, AT2G46070, AT1G30570, AT1G31420, AT4G23210, AT5G07180, AT4G26540, AT4G20140, AT4G11460, AT2G20850, AT2G46340, AT3G46290, AT5G54380	800	433	8938	0.670866051	1	1	0.998504114
UP_SEQ_FEATURE	nucleotide phosphate-binding region:ATP	52	2.617010569	0.996603535	AT5G14100, AT5G27450, AT4G03390, AT4G09730, AT1G17840, AT3G18750, AT5G08690, AT1G16280, AT1G79600, AT3G47750, AT3G10670, AT2G25790, AT5G43470, AT1G34210, AT4G18480, AT3G06580, AT2G46070, AT1G30570, AT1G31420, AT4G23210, AT2G39730, AT5G07180, AT1G51500, AT4G20140, AT3G07040, AT2G46340, AT3G46290, AT1G56190, AT5G20000, AT1G80380, AT5G20040, AT5G47840, AT1G70610, AT5G61350, AT4G23740, AT1G66150, AT4…	800	788	8938	0.737271574	1	1	0.998504114
INTERPRO	IPR011009:Protein kinase-like domain	58	2.918973327	0.999602918	AT1G11340, AT4G24810, AT4G03390, AT5G46570, AT3G18750, AT1G79600, AT5G51560, AT1G80640, AT4G14480, AT2G25790, AT3G06620, AT2G31010, AT5G21222, AT1G34210, AT1G11390, AT2G46070, AT5G26110, AT5G60270, AT1G30570, AT1G31420, AT3G59110, AT4G23210, AT1G51940, AT5G07180, AT2G18890, AT4G20140, AT3G24715, AT2G20850, AT2G25220, AT1G79570, AT2G46340, AT1G60800, AT3G46290, AT1G72180, AT2G43230, AT5G01920, AT5…	1739	1067	22105	0.690962553	1	1	0.999602918
INTERPRO	IPR000719:Protein kinase, catalytic domain	55	2.767991948	0.999625023	AT1G11340, AT4G24810, AT4G03390, AT5G46570, AT3G18750, AT1G79600, AT5G51560, AT1G80640, AT4G14480, AT2G25790, AT3G06620, AT2G31010, AT5G21222, AT1G34210, AT2G46070, AT5G26110, AT5G60270, AT1G30570, AT1G31420, AT3G59110, AT4G23210, AT1G51940, AT5G07180, AT2G18890, AT4G20140, AT3G24715, AT2G20850, AT2G25220, AT1G79570, AT2G46340, AT1G60800, AT3G46290, AT1G72180, AT2G43230, AT5G01920, AT5G61350, AT4…	1739	1023	22105	0.68340475	1	1	0.999625023
GOTERM_BP_DIRECT	GO:0006468~protein phosphorylation	45	2.264720684	0.999891676	AT5G01920, AT2G30390, AT1G11340, AT4G24810, AT4G03390, AT5G61350, AT4G23740, AT5G46570, AT1G66150, AT3G18750, AT1G79600, AT1G78530, AT5G51560, AT1G80640, AT5G45820, AT2G23070, AT2G45340, AT3G24190, AT2G25790, AT3G06620, AT2G31010, AT1G12460, AT5G67280, AT1G34210, AT5G26110, AT5G60270, AT1G30570, AT1G31420, AT5G16810, AT4G23210, AT1G51940, AT5G07180, AT4G26540, AT2G18890, AT4G20140, AT5G11410, AT4…	1509	870	18499	0.634092	1	1	0.999891676
INTERPRO	IPR017441:Protein kinase, ATP binding site	29	1.459486663	0.9999672	AT4G23740, AT1G66150, AT4G39400, AT1G53510, AT1G78530, AT1G49730, AT4G14480, AT5G45820, AT2G23070, AT2G31010, AT1G34210, AT5G60270, AT1G30570, AT1G31420, AT3G59110, AT4G23210, AT1G51940, AT5G07180, AT4G26540, AT2G18890, AT4G20140, AT4G11460, AT3G24715, AT2G25220, AT1G79570, AT1G60800, AT3G46290, AT5G54380, AT2G43230	1739	671	22105	0.549371866	1	1	0.9999672
UP_KEYWORDS	Serine/threonine-protein kinase	29	1.459486663	0.999976617	AT5G01920, AT1G11340, AT5G61350, AT1G66150, AT4G39400, AT3G18750, AT1G53510, AT1G78530, AT1G49730, AT1G80640, AT5G45820, AT2G23070, AT1G12460, AT1G34210, AT2G46070, AT5G60270, AT1G30570, AT1G31420, AT4G23210, AT1G51940, AT5G07180, AT4G26540, AT2G18890, AT4G20140, AT4G11460, AT2G25220, AT1G60800, AT3G46290, AT5G54380	1967	722	26542	0.541988517	1	1	0.999976617
GOTERM_MF_DIRECT	GO:0004674~protein serine/threonine kinase activity	38	1.9124308	0.99998683	AT5G01920, AT5G47760, AT1G11340, AT4G03390, AT5G61350, AT4G23740, AT1G66150, AT4G39400, AT3G18750, AT1G78530, AT1G49730, AT5G51560, AT1G80640, AT5G45820, AT2G23070, AT2G45340, AT2G25790, AT1G12460, AT5G67280, AT1G34210, AT5G26110, AT5G60270, AT1G30570, AT1G31420, AT3G59110, AT4G23210, AT1G51940, AT5G07180, AT4G26540, AT2G18890, AT4G20140, AT4G11460, AT3G13690, AT2G25220, AT1G60800, AT3G46290, AT5…	1498	804	18171	0.573316661	1	1	0.99998683
GOTERM_MF_DIRECT	GO:0016301~kinase activity	53	2.667337695	0.999987889	AT4G27600, AT1G11340, AT1G69200, AT4G03390, AT5G46570, AT3G54090, AT4G02260, AT3G18750, AT1G70430, AT1G80640, AT4G14480, AT2G25790, AT3G06620, AT2G31010, AT1G34210, AT1G11390, AT2G46070, AT5G60270, AT1G30570, AT1G31420, AT3G59110, AT4G23210, AT1G51940, AT5G07180, AT1G55810, AT2G18890, AT3G24715, AT2G20850, AT2G25220, AT1G60800, AT3G46290, AT1G72180, AT2G43230, AT5G01920, AT1G80380, AT5G61350, AT4…	1498	1039	18171	0.618767275	1	1	0.999987889
INTERPRO	IPR008271:Serine/threonine-protein kinase, active site	31	1.560140916	0.999999507	AT5G01920, AT1G11340, AT5G61350, AT1G66150, AT4G39400, AT3G18750, AT1G78530, AT1G49730, AT5G45820, AT2G23070, AT3G06620, AT2G31010, AT5G21222, AT1G34210, AT5G60270, AT1G30570, AT1G31420, AT3G59110, AT4G23210, AT1G51940, AT5G07180, AT4G26540, AT2G18890, AT4G20140, AT4G11460, AT3G24715, AT2G25220, AT1G60800, AT3G46290, AT5G54380, AT1G72180	1739	798	22105	0.49379847	1	1	0.999999507
Annotation Cluster 152	Enrichment Score: 0.009665896819282047
Category	Term	Count	%	PValue	Genes	List Total	Pop Hits	Pop Total	Fold Enrichment	Bonferroni	Benjamini	FDR
GOTERM_CC_DIRECT	GO:0043231~intracellular membrane-bounded organelle	11	0.55359839	0.901623589	AT2G24520, AT5G47330, AT5G51720, AT3G16520, AT2G31750, AT3G47750, AT4G34138, AT4G17470, AT3G23410, AT5G62670, AT1G22400	1897	186	25147	0.783968462	1	1	0.901623589
GOTERM_MF_DIRECT	GO:0008194~UDP-glycosyltransferase activity	5	0.251635632	0.971293547	AT3G16520, AT2G31750, AT4G34138, AT5G01220, AT1G22400	1498	101	18171	0.600503642	1	1	0.975161987
GOTERM_BP_DIRECT	GO:0009813~flavonoid biosynthetic process	7	0.352289884	0.981409288	AT4G25640, AT1G53520, AT3G16520, AT2G31750, AT4G34138, AT1G22400, AT3G63170	1509	145	18499	0.5918192	1	1	0.981409288
GOTERM_MF_DIRECT	GO:0080044~quercetin 7-O-glucosyltransferase activity	4	0.201308505	0.993570956	AT3G16520, AT2G31750, AT4G34138, AT1G22400	1498	105	18171	0.46210185	1	1	0.993570956
GOTERM_MF_DIRECT	GO:0016758~transferase activity, transferring hexosyl groups	7	0.352289884	0.994177396	AT3G16520, AT2G31750, AT3G62660, AT4G34138, AT1G24170, AT4G02130, AT1G22400	1498	164	18171	0.517751311	1	1	0.994177396
GOTERM_MF_DIRECT	GO:0080043~quercetin 3-O-glucosyltransferase activity	4	0.201308505	0.994404176	AT3G16520, AT2G31750, AT4G34138, AT1G22400	1498	107	18171	0.453464432	1	1	0.994404176
INTERPRO	IPR002213:UDP-glucuronosyl/UDP-glucosyltransferase	4	0.201308505	0.995615572	AT3G16520, AT2G31750, AT4G34138, AT1G22400	1739	116	22105	0.438321667	1	1	0.995615572
GOTERM_BP_DIRECT	GO:0052696~flavonoid glucuronidation	4	0.201308505	0.995702276	AT3G16520, AT2G31750, AT4G34138, AT1G22400	1509	112	18499	0.437825428	1	1	0.995702276
Annotation Cluster 153	Enrichment Score: 0.008258961836092513
Category	Term	Count	%	PValue	Genes	List Total	Pop Hits	Pop Total	Fold Enrichment	Bonferroni	Benjamini	FDR
INTERPRO	IPR014014:RNA helicase, DEAD-box type, Q motif	3	0.150981379	0.937217792	AT5G11200, AT1G16280, AT4G09730	1739	55	22105	0.693345183	1	1	0.987242395
SMART	SM00487:DEXDc	5	0.251635632	0.957464835	AT5G11200, AT1G16280, AT5G35970, AT4G09730, AT3G43920	443	149	8423	0.63803839	1	1	1
UP_SEQ_FEATURE	short sequence motif:Q motif	3	0.150981379	0.966085995	AT5G11200, AT1G16280, AT4G09730	800	56	8938	0.598526786	1	1	0.998504114
GOTERM_BP_DIRECT	GO:0010501~RNA secondary structure unwinding	3	0.150981379	0.966822188	AT5G11200, AT1G16280, AT4G09730	1509	62	18499	0.593182838	1	1	0.967304625
UP_SEQ_FEATURE	short sequence motif:DEAD box	3	0.150981379	0.968666721	AT5G11200, AT1G16280, AT4G09730	800	57	8938	0.588026316	1	1	0.998504114
INTERPRO	IPR011545:DNA/RNA helicase, DEAD/DEAH box type, N-terminal	4	0.201308505	0.982757917	AT5G11200, AT1G16280, AT4G09730, AT3G43920	1739	95	22105	0.535213825	1	1	0.987242395
UP_SEQ_FEATURE	domain:Helicase C-terminal	3	0.150981379	0.989877165	AT5G11200, AT1G16280, AT4G09730	800	71	8938	0.472077465	1	1	0.998504114
UP_SEQ_FEATURE	domain:Helicase ATP-binding	3	0.150981379	0.991410842	AT5G11200, AT1G16280, AT4G09730	800	73	8938	0.459143836	1	1	0.998504114
GOTERM_MF_DIRECT	GO:0008026~ATP-dependent helicase activity	3	0.150981379	0.991667604	AT5G11200, AT1G16280, AT4G09730	1498	80	18171	0.454881509	1	1	0.991667604
GOTERM_MF_DIRECT	GO:0004004~ATP-dependent RNA helicase activity	3	0.150981379	0.995096998	AT5G11200, AT1G16280, AT4G09730	1498	87	18171	0.418281847	1	1	0.995096998
SMART	SM00490:HELICc	3	0.150981379	0.996375057	AT5G11200, AT1G16280, AT4G09730	443	144	8423	0.3961155	1	1	1
UP_KEYWORDS	Helicase	6	0.301962758	0.997799773	AT5G11200, AT1G16280, AT1G30680, AT4G18460, AT4G09730, AT3G43920	1967	180	26542	0.449788171	1	1	0.997799773
INTERPRO	IPR014001:Helicase, superfamily 1/2, ATP-binding domain	5	0.251635632	0.998023192	AT5G11200, AT1G16280, AT5G35970, AT4G09730, AT3G43920	1739	150	22105	0.423710945	1	1	0.998023192
INTERPRO	IPR001650:Helicase, C-terminal	4	0.201308505	0.999434779	AT5G11200, AT1G16280, AT4G09730, AT3G43920	1739	146	22105	0.348255571	1	1	0.999434779
Annotation Cluster 154	Enrichment Score: 0.008090825307910138
Category	Term	Count	%	PValue	Genes	List Total	Pop Hits	Pop Total	Fold Enrichment	Bonferroni	Benjamini	FDR
SMART	SM00389:HOX	3	0.150981379	0.959845085	AT1G73360, AT4G34610, AT5G11270	443	93	8423	0.61334013	1	1	1
UP_KEYWORDS	Homeobox	5	0.251635632	0.98892221	AT4G24660, AT1G73360, AT1G76880, AT4G34610, AT5G11270	1967	130	26542	0.518986352	1	1	0.98892221
INTERPRO	IPR001356:Homeodomain	3	0.150981379	0.996240627	AT1G73360, AT4G34610, AT5G11270	1739	95	22105	0.401410369	1	1	0.996240627
Annotation Cluster 155	Enrichment Score: 0.007391877192574276
Category	Term	Count	%	PValue	Genes	List Total	Pop Hits	Pop Total	Fold Enrichment	Bonferroni	Benjamini	FDR
UP_SEQ_FEATURE	region of interest:Type DYW motif	6	0.301962758	0.899020129	AT3G49140, AT5G03800, AT3G14330, AT1G11290, AT2G02980, AT2G29760	800	87	8938	0.770517241	1	1	0.998504114
UP_SEQ_FEATURE	region of interest:Type E(+) motif	8	0.402617011	0.970670178	AT3G49140, AT2G22410, AT5G03800, AT3G14330, AT1G11290, AT3G29230, AT2G02980, AT2G29760	800	139	8938	0.643021583	1	1	0.998504114
UP_SEQ_FEATURE	repeat:PPR 9	24	1.207851032	0.983258259	AT3G49140, AT5G03800, AT5G21222, AT4G16390, AT1G11290, AT3G29230, AT2G31400, AT1G80550, AT3G26630, AT4G25270, AT3G02650, AT3G53170, AT2G35130, AT2G32690, AT3G59040, AT2G22410, AT5G11310, AT3G14330, AT1G10910, AT5G10690, AT4G34830, AT2G02980, AT5G04810, AT2G29760	800	375	8938	0.71504	1	1	0.998504114
UP_SEQ_FEATURE	repeat:PPR 10	20	1.006542526	0.991168469	AT3G49140, AT5G03800, AT5G21222, AT1G11290, AT3G29230, AT2G31400, AT1G80550, AT3G26630, AT4G25270, AT3G53170, AT2G35130, AT2G32690, AT3G59040, AT2G22410, AT5G11310, AT3G14330, AT4G34830, AT2G02980, AT5G04810, AT2G29760	800	336	8938	0.665029762	1	1	0.998504114
UP_SEQ_FEATURE	region of interest:Type E motif	8	0.402617011	0.992672867	AT3G49140, AT2G22410, AT5G03800, AT3G14330, AT1G11290, AT3G29230, AT2G02980, AT2G29760	800	163	8938	0.548343558	1	1	0.998504114
UP_SEQ_FEATURE	repeat:PPR 11	13	0.654252642	0.999234285	AT3G49140, AT5G03800, AT5G21222, AT1G11290, AT3G29230, AT2G31400, AT3G26630, AT2G35130, AT2G32690, AT2G22410, AT5G11310, AT5G04810, AT2G29760	800	281	8938	0.516877224	1	1	0.999234285
UP_SEQ_FEATURE	repeat:PPR 12	9	0.452944137	0.999922273	AT3G49140, AT2G22410, AT5G03800, AT5G21222, AT1G11290, AT3G29230, AT5G04810, AT2G35130, AT2G29760	800	250	8938	0.40221	1	1	0.999922273
UP_SEQ_FEATURE	repeat:PPR 13	6	0.301962758	0.999979464	AT2G22410, AT5G03800, AT1G11290, AT3G29230, AT5G04810, AT2G29760	800	211	8938	0.317701422	1	1	0.999979464
UP_SEQ_FEATURE	repeat:PPR 15	3	0.150981379	0.999987742	AT5G03800, AT1G11290, AT5G04810	800	149	8938	0.224949664	1	1	0.999987742
UP_SEQ_FEATURE	repeat:PPR 14	3	0.150981379	0.999999001	AT5G03800, AT1G11290, AT5G04810	800	177	8938	0.189364407	1	1	0.999999001
Annotation Cluster 156	Enrichment Score: 0.006610475659462724
Category	Term	Count	%	PValue	Genes	List Total	Pop Hits	Pop Total	Fold Enrichment	Bonferroni	Benjamini	FDR
SMART	SM00856:SM00856	4	0.201308505	0.95521467	AT4G02320, AT5G09760, AT5G62360, AT1G23205	443	120	8423	0.633784801	1	1	1
GOTERM_MF_DIRECT	GO:0004857~enzyme inhibitor activity	3	0.150981379	0.991667604	AT4G02320, AT5G62360, AT1G23205	1498	80	18171	0.454881509	1	1	0.991667604
GOTERM_MF_DIRECT	GO:0046910~pectinesterase inhibitor activity	4	0.201308505	0.996054786	AT4G02320, AT5G09760, AT5G62360, AT1G23205	1498	112	18171	0.433220484	1	1	0.996054786
INTERPRO	IPR006501:Pectinesterase inhibitor	4	0.201308505	0.997258532	AT4G02320, AT5G09760, AT5G62360, AT1G23205	1739	123	22105	0.413376532	1	1	0.997258532
Annotation Cluster 157	Enrichment Score: 0.004556758604494419
Category	Term	Count	%	PValue	Genes	List Total	Pop Hits	Pop Total	Fold Enrichment	Bonferroni	Benjamini	FDR
UP_SEQ_FEATURE	domain:NB-ARC	3	0.150981379	0.971057795	AT5G43470, AT3G07040, AT5G47250	800	58	8938	0.577887931	1	1	0.998504114
GOTERM_MF_DIRECT	GO:0043531~ADP binding	6	0.301962758	0.998747049	AT5G43470, AT5G11250, AT3G07040, AT2G39730, AT5G47250, AT1G72910	1498	170	18171	0.428123773	1	1	0.998747049
INTERPRO	IPR002182:NB-ARC	5	0.251635632	0.999146419	AT5G43470, AT5G11250, AT3G07040, AT5G47250, AT1G72910	1739	163	22105	0.389918048	1	1	0.999146419
Annotation Cluster 158	Enrichment Score: 0.003560116085175654
Category	Term	Count	%	PValue	Genes	List Total	Pop Hits	Pop Total	Fold Enrichment	Bonferroni	Benjamini	FDR
SMART	SM00717:SANT	8	0.402617011	0.96053938	AT1G71030, AT1G49010, AT1G76880, AT1G33240, AT1G66230, AT1G18330, AT2G30420, AT1G08810	443	229	8423	0.664228612	1	1	1
INTERPRO	IPR006447:Myb domain, plants	4	0.201308505	0.967740104	AT1G49010, AT2G25180, AT1G18330, AT5G44190	1739	85	22105	0.598180158	1	1	0.987242395
INTERPRO	IPR001005:SANT/Myb domain	10	0.503271263	0.999614935	AT1G71030, AT1G49010, AT1G76880, AT2G25180, AT1G33240, AT1G66230, AT1G18330, AT5G44190, AT2G30420, AT1G08810	1739	279	22105	0.455603167	1	1	0.999614935
INTERPRO	IPR017930:Myb domain	7	0.352289884	0.999768579	AT1G71030, AT1G49010, AT2G25180, AT1G66230, AT1G18330, AT5G44190, AT1G08810	1739	227	22105	0.391979288	1	1	0.999768579
GOTERM_MF_DIRECT	GO:0001135~transcription factor activity, RNA polymerase II transcription factor recruiting	3	0.150981379	0.999928761	AT1G71030, AT1G66230, AT1G08810	1498	141	18171	0.258088799	1	1	0.999928761
GOTERM_MF_DIRECT	GO:0000981~RNA polymerase II transcription factor activity, sequence-specific DNA binding	3	0.150981379	0.999983257	AT1G71030, AT1G66230, AT1G08810	1498	159	18171	0.228871199	1	1	0.999983257
GOTERM_BP_DIRECT	GO:0006357~regulation of transcription from RNA polymerase II promoter	5	0.251635632	0.999983487	AT1G71030, AT4G34020, AT1G26470, AT1G66230, AT1G08810	1509	213	18499	0.287772582	1	1	0.999983487
INTERPRO	IPR009057:Homeodomain-like	13	0.654252642	0.999996096	AT4G24660, AT2G25180, AT1G66230, AT1G18330, AT5G44190, AT4G10920, AT2G30420, AT1G71030, AT1G49010, AT1G73360, AT4G34610, AT5G11270, AT1G08810	1739	420	22105	0.393445877	1	1	0.999996096
GOTERM_BP_DIRECT	GO:0030154~cell differentiation	6	0.301962758	0.99999977	AT1G71030, AT4G00650, AT1G66230, AT1G08810, AT5G15800, AT2G45660	1509	296	18499	0.248495513	1	1	0.99999977
Annotation Cluster 159	Enrichment Score: 0.0034641814869150927
Category	Term	Count	%	PValue	Genes	List Total	Pop Hits	Pop Total	Fold Enrichment	Bonferroni	Benjamini	FDR
SMART	SM00353:HLH	4	0.201308505	0.968932283	AT2G42280, AT3G57800, AT3G61950, AT4G00050	443	129	8423	0.589567256	1	1	1
INTERPRO	IPR011598:Myc-type, basic helix-loop-helix (bHLH) domain	4	0.201308505	0.999861959	AT2G42280, AT3G57800, AT3G61950, AT4G00050	1739	166	22105	0.306297069	1	1	0.999861959
UP_SEQ_FEATURE	domain:Helix-loop-helix motif	4	0.201308505	0.999885463	AT2G42280, AT3G57800, AT3G61950, AT4G00050	800	147	8938	0.304013605	1	1	0.999885463
UP_SEQ_FEATURE	DNA-binding region:Basic motif	5	0.251635632	0.999906861	AT2G42280, AT3G57800, AT3G17609, AT3G61950, AT4G00050	800	171	8938	0.326681287	1	1	0.999906861
Annotation Cluster 160	Enrichment Score: 0.0014877930556098944
Category	Term	Count	%	PValue	Genes	List Total	Pop Hits	Pop Total	Fold Enrichment	Bonferroni	Benjamini	FDR
GOTERM_CC_DIRECT	GO:0005834~heterotrimeric G-protein complex	3	0.150981379	0.97415971	AT1G24530, AT3G18130, AT2G46340	1897	71	25147	0.560120873	1	1	0.97415971
INTERPRO	IPR020472:G-protein beta WD-40 repeat	3	0.150981379	0.99739101	AT1G24530, AT3G18130, AT2G46340	1739	100	22105	0.38133985	1	1	0.99739101
SMART	SM00320:WD40	5	0.251635632	0.99880383	AT1G24530, AT5G58760, AT3G18130, AT2G46340, AT3G10530	443	237	8423	0.401129621	1	1	1
GOTERM_CC_DIRECT	GO:0080008~Cul4-RING E3 ubiquitin ligase complex	3	0.150981379	0.999346009	AT5G58760, AT2G46340, AT3G10530	1897	124	25147	0.320714371	1	1	0.999346009
UP_KEYWORDS	WD repeat	3	0.150981379	0.999901043	AT5G58760, AT3G18130, AT2G46340	1967	153	26542	0.264581277	1	1	0.999901043
INTERPRO	IPR019775:WD40 repeat, conserved site	3	0.150981379	0.999928273	AT5G58760, AT3G18130, AT2G46340	1739	148	22105	0.257662061	1	1	0.999928273
INTERPRO	IPR015943:WD40/YVTN repeat-like-containing domain	7	0.352289884	0.999989061	AT1G24530, AT5G58760, AT3G18130, AT4G14040, AT2G46340, AT3G10530, AT1G73180	1739	275	22105	0.323561085	1	1	0.999989061
INTERPRO	IPR001680:WD40 repeat	5	0.251635632	0.999994527	AT1G24530, AT5G58760, AT3G18130, AT2G46340, AT3G10530	1739	237	22105	0.268171484	1	1	0.999994527
INTERPRO	IPR017986:WD40-repeat-containing domain	5	0.251635632	0.99999868	AT1G24530, AT5G58760, AT3G18130, AT2G46340, AT3G10530	1739	257	22105	0.247302108	1	1	0.99999868
Annotation Cluster 161	Enrichment Score: 0.0012003409540006621
Category	Term	Count	%	PValue	Genes	List Total	Pop Hits	Pop Total	Fold Enrichment	Bonferroni	Benjamini	FDR
SMART	SM00380:AP2	4	0.201308505	0.984745305	AT2G22200, AT2G20880, AT2G39250, AT3G11020	443	146	8423	0.520919014	1	1	1
INTERPRO	IPR001471:AP2/ERF domain	4	0.201308505	0.999434779	AT2G22200, AT2G20880, AT2G39250, AT3G11020	1739	146	22105	0.348255571	1	1	0.999434779
UP_SEQ_FEATURE	DNA-binding region:AP2/ERF	4	0.201308505	0.999640754	AT2G22200, AT2G20880, AT2G39250, AT3G11020	800	133	8938	0.336015038	1	1	0.999640754
INTERPRO	IPR016177:DNA-binding, integrase-type	4	0.201308505	0.999756538	AT2G22200, AT2G20880, AT2G39250, AT3G11020	1739	158	22105	0.321805781	1	1	0.999756538
UP_KEYWORDS	Ethylene signaling pathway	3	0.150981379	0.999960979	AT2G22200, AT2G20880, AT2G39250	1967	166	26542	0.243861057	1	1	0.999960979
GOTERM_BP_DIRECT	GO:0009873~ethylene-activated signaling pathway	3	0.150981379	0.999996127	AT2G22200, AT2G20880, AT2G39250	1509	179	18499	0.205459978	1	1	0.999996127
Annotation Cluster 162	Enrichment Score: 3.7132062802863004E-4
Category	Term	Count	%	PValue	Genes	List Total	Pop Hits	Pop Total	Fold Enrichment	Bonferroni	Benjamini	FDR
GOTERM_MF_DIRECT	GO:0008017~microtubule binding	4	0.201308505	0.998542503	AT3G19720, AT5G55230, AT3G43210, AT4G20260	1498	126	18171	0.385084875	1	1	0.998542503
UP_KEYWORDS	Cytoskeleton	8	0.402617011	0.999235477	AT2G22640, AT5G55230, AT4G26700, AT3G43210, AT3G57410, AT3G12110, AT4G30160, AT4G20260	1967	242	26542	0.446070914	1	1	0.999235477
UP_KEYWORDS	Microtubule	4	0.201308505	0.999658442	AT5G55230, AT3G02180, AT3G43210, AT4G20260	1967	163	26542	0.331132396	1	1	0.999658442
Annotation Cluster 163	Enrichment Score: 6.172372610402267E-6
Category	Term	Count	%	PValue	Genes	List Total	Pop Hits	Pop Total	Fold Enrichment	Bonferroni	Benjamini	FDR
SMART	SM00184:RING	6	0.301962758	0.999957364	AT3G25030, AT3G07200, AT5G60710, AT1G73760, AT1G18660, AT3G48030	443	346	8423	0.329714636	1	1	1
INTERPRO	IPR001841:Zinc finger, RING-type	8	0.402617011	1	AT3G25030, AT3G07200, AT5G60710, AT1G73760, AT1G18660, AT3G54360, AT3G48030, AT3G01650	1739	464	22105	0.219160834	1	1	1
INTERPRO	IPR013083:Zinc finger, RING/FYVE/PHD-type	13	0.654252642	1	AT3G25030, AT3G07200, AT3G53680, AT5G18340, AT1G18660, AT3G54360, AT3G01650, AT1G71020, AT5G48090, AT5G60710, AT3G15150, AT1G73760, AT3G48030	1739	691	22105	0.239142212	1	1	1
Annotation Cluster 164	Enrichment Score: 3.122138572459942E-7
Category	Term	Count	%	PValue	Genes	List Total	Pop Hits	Pop Total	Fold Enrichment	Bonferroni	Benjamini	FDR
SMART	SM00256:FBOX	6	0.301962758	0.999997843	AT5G02910, AT2G40920, AT3G23880, AT4G07400, AT1G12710, AT2G16365	443	411	8423	0.277569986	1	1	1
INTERPRO	IPR001810:F-box domain, cyclin-like	10	0.503271263	1	AT5G07670, AT5G02910, AT5G18680, AT2G40920, AT3G23880, AT5G52120, AT4G07400, AT1G12710, AT4G00755, AT2G16365	1739	676	22105	0.188037402	1	1	1
UP_SEQ_FEATURE	domain:F-box	8	0.402617011	1	AT5G07670, AT5G02910, AT5G18680, AT2G40920, AT3G23880, AT5G52120, AT4G07400, AT1G12710	800	649	8938	0.137719569	1	1	1
Annotation Cluster 165	Enrichment Score: 8.318240510194987E-12
Category	Term	Count	%	PValue	Genes	List Total	Pop Hits	Pop Total	Fold Enrichment	Bonferroni	Benjamini	FDR
UP_KEYWORDS	DNA-binding	70	3.522898842	1	AT1G14410, AT3G57800, AT2G33620, AT1G09340, AT1G18330, AT5G44190, AT2G36490, AT4G10920, AT2G36530, AT5G63470, AT3G06610, AT4G26870, AT3G42860, AT2G22200, AT2G39250, AT4G34610, AT5G38140, AT4G33760, AT2G24020, AT4G24660, AT2G05160, AT1G77080, AT5G47870, AT5G24850, AT4G30620, AT3G02380, AT1G33240, AT3G61950, AT3G53370, AT2G45850, AT5G58760, AT1G24260, AT5G28770, AT5G11270, AT4G17300, AT5G23405, AT2…	1967	1756	26542	0.537901572	1	1	1
GOTERM_MF_DIRECT	GO:0003677~DNA binding	85	4.277805737	1	AT1G14410, AT3G57800, AT3G53680, AT2G33620, AT5G45720, AT2G31400, AT1G09340, AT2G37020, AT1G18330, AT5G44190, AT1G67660, AT2G36490, AT4G10920, AT2G16365, AT2G36530, AT5G63470, AT3G06610, AT4G26870, AT3G42860, AT2G22200, AT2G39250, AT4G34610, AT5G43700, AT5G38140, AT4G33760, AT2G24020, AT4G24660, AT2G05160, AT1G77080, AT5G24850, AT4G30620, AT3G02380, AT1G33240, AT3G61950, AT3G53370, AT3G01770, AT3…	1498	2047	18171	0.503695532	1	1	1
GOTERM_BP_DIRECT	GO:0006355~regulation of transcription, DNA-templated	75	3.774534474	1	AT1G14410, AT3G57800, AT3G53680, AT3G54130, AT2G33620, AT3G23590, AT1G18330, AT4G10920, AT2G36530, AT5G63470, AT2G22200, AT2G45640, AT3G13180, AT2G39250, AT4G34610, AT5G43700, AT5G38140, AT4G24660, AT3G06620, AT1G77080, AT3G02380, AT3G09210, AT3G61950, AT3G53370, AT3G18090, AT3G18520, AT1G73230, AT1G78600, AT2G45850, AT1G24260, AT5G09230, AT5G28770, AT5G23405, AT5G18680, AT3G02790, AT2G25180, AT3…	1509	2119	18499	0.433899669	1	1	1
UP_KEYWORDS	Nucleus	119	5.988928032	1	AT1G14410, AT2G29680, AT1G18330, AT2G36490, AT2G36530, AT5G63470, AT2G38310, AT3G61140, AT2G39250, AT4G15690, AT1G02140, AT4G31300, AT5G38140, AT5G28900, AT4G29910, AT2G32100, AT3G10525, AT2G46070, AT3G61950, AT5G48120, AT5G43070, AT3G01770, AT3G18090, AT3G53370, AT3G18520, AT1G79210, AT2G46340, AT4G15680, AT5G40770, AT3G17609, AT5G06250, AT5G11200, AT1G73360, AT2G20880, AT1G76110, AT5G05440, AT2…	1967	3358	26542	0.478184566	1	1	1
UP_KEYWORDS	Transcription	60	3.019627579	1	AT1G14410, AT3G57800, AT3G54130, AT2G33620, AT3G23590, AT1G18330, AT5G44190, AT2G36490, AT4G10920, AT2G36530, AT5G63470, AT2G22200, AT2G45640, AT2G39250, AT4G34610, AT5G43700, AT5G38140, AT4G24660, AT1G77080, AT2G32100, AT3G02380, AT1G33240, AT3G61950, AT3G53370, AT3G01770, AT3G18090, AT3G18520, AT1G73230, AT1G78600, AT2G45850, AT1G24260, AT5G28770, AT2G25180, AT3G17609, AT1G63480, AT2G31380, AT2…	1967	1968	26542	0.41139162	1	1	1
UP_KEYWORDS	Transcription regulation	60	3.019627579	1	AT1G14410, AT3G57800, AT3G54130, AT2G33620, AT3G23590, AT1G18330, AT5G44190, AT2G36490, AT4G10920, AT2G36530, AT5G63470, AT2G22200, AT2G45640, AT2G39250, AT4G34610, AT5G43700, AT5G38140, AT4G24660, AT1G77080, AT2G32100, AT3G02380, AT1G33240, AT3G61950, AT3G53370, AT3G01770, AT3G18090, AT3G18520, AT1G73230, AT1G78600, AT2G45850, AT1G24260, AT5G28770, AT2G25180, AT3G17609, AT1G63480, AT2G31380, AT2…	1967	1922	26542	0.421237622	1	1	1
GOTERM_MF_DIRECT	GO:0003700~transcription factor activity, sequence-specific DNA binding	52	2.617010569	1	AT3G57800, AT3G22780, AT1G18330, AT5G44190, AT5G63470, AT2G22200, AT2G39250, AT4G34610, AT5G43700, AT5G38140, AT4G24660, AT1G77080, AT3G02380, AT1G33240, AT3G61950, AT1G78600, AT1G24260, AT5G28770, AT1G74640, AT5G11270, AT5G18680, AT3G02790, AT2G25180, AT5G45300, AT3G17609, AT1G66230, AT2G31380, AT2G36990, AT5G06250, AT4G17810, AT1G49010, AT1G73360, AT2G20880, AT3G13000, AT1G76110, AT3G11020, AT5…	1498	1711	18171	0.368655187	1	1	1
GOTERM_BP_DIRECT	GO:0006351~transcription, DNA-templated	54	2.717664821	1	AT1G14410, AT3G57800, AT3G54130, AT2G33620, AT3G23590, AT1G18330, AT5G44190, AT2G36490, AT4G10920, AT2G36530, AT5G63470, AT2G22200, AT2G45640, AT2G39250, AT4G34610, AT5G43700, AT5G38140, AT4G24660, AT1G77080, AT2G32100, AT3G02380, AT1G33240, AT3G61950, AT3G53370, AT3G01770, AT3G18090, AT3G18520, AT1G73230, AT1G78600, AT2G45850, AT1G24260, AT5G28770, AT2G25180, AT3G17609, AT1G63480, AT2G31380, AT5…	1509	1886	18499	0.351003207	1	1	1
